# Supplementary material for: (η4-Tri­methyl­ene­methane)(1,1,1-tris­{[bis­(4-meth­oxy­phen­yl)phosphan­yl]meth­yl}ethane)ruthenium(II) diethyl ether hemisolvate
Source: IUCrdata. 2025 Jun 17;10(Pt 6):x250524. doi: 10.1107/S2414314625005243 (PMC12230594; doi:10.1107/S2414314625005243)
Supplement: Supplementary file 1 [file x-10-x250524-sup1.cif]

##############################################################################
#                                                                            #
# This CIF contains the data for a data article accepted for                 #
# publication in IUCrData. It conforms to the requirements of                #
# Notes for Authors for IUCrData, and has been                               #
# peer reviewed under the auspices of IUCrData.                              #
#                                                                            #
# Full details of the Crystallographic Information File format               #
# are given in the paper "The Crystallographic Information File (CIF):       #
# a New Standard Archive File for Crystallography" by S. R. Hall, F. H.      #
# Allen and I. D. Brown [Acta Cryst. (1991), A47, 655-685].                  #
#                                                                            #
# The current version of the core CIF dictionary is obtainable from          #
# ftp://ftp.iucr.org/pub/cif_core.dic.                                       #
#                                                                            #
# Software is freely available for graphical display of the structure(s)     #
# in this CIF. For information consult the CIF software page                 #
# http://www.iucr.org/resources/cif/software.                                #
#                                                                            #
# This file may be used for bona fide research purposes within the           #
# scientific community so long as proper attribution is given to the data    # 
# article from which it was obtained.                                        #
#                                                                            #
##############################################################################
data_I
_audit_creation_method     'SHELXL-2019/1'
_journal_date_recd_electronic     2025-05-09
_journal_date_accepted     2025-06-11
_journal_name_full     'IUCrData'
_journal_year     2025
_journal_volume     10
_journal_issue      1
_journal_page_first     0
_journal_page_last     0
_journal_paper_category     HM
_journal_paper_doi     10.1107/S2414314625005243
_journal_coeditor_code     HB4517
_publ_contact_author_name     'Henrik Junge'
_publ_contact_author_address
;
Leibniz-Institut f\"ur Katalyse e. V.
Albert-Einstein-Str. 29a
18059 Rostock
Germany
;
_publ_contact_author_email     'henrik.junge@catalysis.de'
_publ_contact_author_fax     '+4938112815000'
_publ_contact_author_phone     '+493811281174'
_publ_section_title
;\
(\h^4^-Trimethylenemethane)(1,1,1-tris{[bis(4-methoxyphenyl)phosphanyl]methyl}\
ethane)ruthenium(II) diethyl ether hemisolvate
;
loop_
    _publ_author_name
    _publ_author_footnote
    _publ_author_address
    'Stein, Carolin A. M.' .
;
Leibniz-Institut f\"ur Katalyse e. V.
Albert-Einstein-Str. 29a
18059 Rostock
Germany
;
    'Alberico, Elisabetta' .
;
Istituto di Chimica Biomolecolare, CNR, tr. La Crucca 3, 07100 Sassari
Italy
Leibniz-Institut f\"ur Katalyse e. V.
Albert-Einstein-Str. 29a
18059 Rostock
Germany
;
    'Spannenberg, Anke' .
;
Leibniz-Institut f\"ur Katalyse e. V.
Albert-Einstein-Str. 29a
18059 Rostock
Germany
;
    'Beller, Matthias' .
;
Leibniz-Institut f\"ur Katalyse e. V.
Albert-Einstein-Str. 29a
18059 Rostock
Germany
;
    'Junge, Henrik' .
;
Leibniz-Institut f\"ur Katalyse e. V.
Albert-Einstein-Str. 29a
18059 Rostock
Germany
;
_publ_section_synopsis
;
In the title complex, the Ru^II^ atom is coordinated by a
1,1,1-tris{[bis(4-methoxyphenyl)phosphanyl]methyl}ethane ligand in
\k^3^-coordination mode and an \h^4^-bound trimethylenemethane ligand.
;
_chemical_name_systematic
;\
(\h^4^-2-Methylidenepropane-1,3-diyl)(1,1,1-tris{[bis(4-methoxyphenyl)\
phosphanyl]methyl}ethane)ruthenium(II) diethyl ether hemisolvate
;
_chemical_name_common
;\
(\h^4^-Trimethylenemethane)(1,1,1-tris{[bis(4-methoxyphenyl)phosphanyl]\
methyl}ethane)ruthenium(II) diethyl ether hemisolvate
;
_chemical_formula_moiety     'C51 H57 O6 P3 Ru, 0.5(C4 H10 O) [+ solvent]'
_chemical_formula_sum     'C53 H62 O6.50 P3 Ru'
_chemical_formula_iupac     '[Ru (C47 H51 O6 P3) (C4 H6)], 0.5C4 H10 O'
_chemical_formula_weight     997.00
_chemical_melting_point     ?
_space_group_crystal_system     triclinic
_space_group_name_H-M_alt     'P -1'
_space_group_name_Hall     '-P 1'
loop_
    _space_group_symop_operation_xyz
    'x, y, z'
    '-x, -y, -z'
_cell_length_a     9.1504(13)
_cell_length_b     11.6521(16)
_cell_length_c     24.868(4)
_cell_angle_alpha     95.453(3)
_cell_angle_beta     98.296(3)
_cell_angle_gamma     90.372(3)
_cell_volume     2611.3(6)
_cell_formula_units_Z     2
_cell_measurement_reflns_used     9069
_cell_measurement_theta_min     2.28
_cell_measurement_theta_max     29.14
_cell_measurement_temperature     130(2)
_exptl_crystal_description     needle
_exptl_crystal_colour     'pale yellow'
_exptl_crystal_size_max     0.36
_exptl_crystal_size_mid     0.21
_exptl_crystal_size_min     0.08
_exptl_crystal_density_diffrn     1.268
_exptl_crystal_density_meas     ?
_exptl_crystal_density_method     ?
_exptl_crystal_F_000     1042
_exptl_absorpt_coefficient_mu     0.439
_exptl_absorpt_correction_type     multi-scan
_exptl_absorpt_process_details
;
(SADABS; Krause <i>et al.</i>,  2015)
;
_exptl_absorpt_correction_T_min     0.86
_exptl_absorpt_correction_T_max     0.97
_diffrn_ambient_temperature     130(2)
_diffrn_source     'fine-focus sealed tube'
_diffrn_radiation_type     MoK\a
_diffrn_radiation_wavelength     0.71073
_diffrn_measurement_device_type     'Bruker APEXII CCD'
_diffrn_measurement_method     '\f and \w scans'
_diffrn_detector_area_resol_mean     8.3333
_diffrn_reflns_number     111738
_diffrn_reflns_av_R_equivalents     0.0331
_diffrn_reflns_av_unetI/netI     0.0189
_diffrn_reflns_theta_min     1.663
_diffrn_reflns_theta_max     28.499
_diffrn_reflns_theta_full     25.242
_diffrn_measured_fraction_theta_max     1.000
_diffrn_measured_fraction_theta_full     1.000
_diffrn_reflns_limit_h_min     -12
_diffrn_reflns_limit_h_max     12
_diffrn_reflns_limit_k_min     -15
_diffrn_reflns_limit_k_max     15
_diffrn_reflns_limit_l_min     -33
_diffrn_reflns_limit_l_max     33
_refine_special_details     ?
_reflns_number_total     13249
_reflns_number_gt     12183
_reflns_threshold_expression     'I > 2\s(I)'
_refine_ls_structure_factor_coef     Fsqd
_refine_ls_matrix_type     full
_refine_ls_R_factor_all     0.0382
_refine_ls_R_factor_gt     0.0343
_refine_ls_wR_factor_gt     0.0819
_refine_ls_wR_factor_ref     0.0841
_refine_ls_goodness_of_fit_ref     1.099
_refine_ls_restrained_S_all     1.099
_refine_ls_number_reflns     13249
_refine_ls_number_parameters     620
_refine_ls_number_restraints     3
_refine_ls_hydrogen_treatment     mixed
_refine_ls_weighting_scheme     calc
_refine_ls_weighting_details
              'w=1/[\s^2^(Fo^2^)+(0.0310P)^2^+2.8623P] where P=(Fo^2^+2Fc^2^)/3'
_atom_sites_solution_hydrogens     mixed
_atom_sites_solution_primary     dual
_atom_sites_solution_secondary     ?
_refine_ls_shift/su_max     0.002
_refine_ls_shift/su_mean     0.000
_refine_diff_density_max     1.326
_refine_diff_density_min     -0.709
_refine_ls_extinction_method     none
_refine_ls_extinction_coef     .
loop_
    _atom_type_symbol
    _atom_type_description
    _atom_type_scat_dispersion_real
    _atom_type_scat_dispersion_imag
    _atom_type_scat_source
    'C' 'C' 0.0033 0.0016
                         'International Tables Vol C Tables 4.2.6.8 and 6.1.1.4'
    'H' 'H' 0.0000 0.0000
                         'International Tables Vol C Tables 4.2.6.8 and 6.1.1.4'
    'O' 'O' 0.0106 0.0060
                         'International Tables Vol C Tables 4.2.6.8 and 6.1.1.4'
    'P' 'P' 0.1023 0.0942
                         'International Tables Vol C Tables 4.2.6.8 and 6.1.1.4'
    'Ru' 'Ru' -1.2594 0.8363
                         'International Tables Vol C Tables 4.2.6.8 and 6.1.1.4'
_computing_data_collection
;
APEX2 (Bruker, 2014)
;
_computing_cell_refinement
;
SAINT (Bruker, 2013)
;
_computing_data_reduction
;
SAINT (Bruker, 2013)
;
_computing_structure_solution
;
<i>SHELXT</i> (Sheldrick, 2015a)
;
_computing_structure_refinement
;
SHELXL (Sheldrick, 2015b)
;
_computing_molecular_graphics     ?
_computing_publication_material     ?
loop_
    _atom_site_type_symbol
    _atom_site_label
    _atom_site_fract_x
    _atom_site_fract_y
    _atom_site_fract_z
    _atom_site_U_iso_or_equiv
    _atom_site_adp_type
    _atom_site_calc_flag
    _atom_site_occupancy
    _atom_site_disorder_assembly
    _atom_site_disorder_group
    C C52 0.2204(13) 0.0943(7) 0.0211(6) 0.100(3) Uani d 0.5 A -1
    H H52A 0.321347 0.080457 0.038154 0.150 Uiso calc 0.5 A -1
    H H52B 0.221119 0.108782 -0.017045 0.150 Uiso calc 0.5 A -1
    H H52C 0.181610 0.161598 0.040767 0.150 Uiso calc 0.5 A -1
    C C53 0.1226(9) -0.0114(6) 0.0233(3) 0.0644(19) Uani d 0.5 A -1
    H H53A 0.161494 -0.079895 0.003776 0.077 Uiso calc 0.5 A -1
    H H53B 0.121860 -0.026913 0.061771 0.077 Uiso calc 0.5 A -1
    O O7 -0.0243(8) 0.0106(11) -0.0018(11) 0.062(3) Uani d 0.5 A -1
    C C54 -0.1170(8) -0.0891(6) -0.0001(3) 0.067(2) Uani d 0.5 A -1
    H H54A -0.117247 -0.107862 0.037923 0.080 Uiso calc 0.5 A -1
    H H54B -0.084139 -0.157061 -0.021871 0.080 Uiso calc 0.5 A -1
    C C55 -0.2705(12) -0.0508(8) -0.0253(6) 0.100(3) Uani d 0.5 A -1
    H H55A -0.342776 -0.113620 -0.026021 0.150 Uiso calc 0.5 A -1
    H H55B -0.299640 0.017133 -0.003268 0.150 Uiso calc 0.5 A -1
    H H55C -0.266792 -0.031680 -0.062593 0.150 Uiso calc 0.5 A -1
    C C1 0.5470(2) 0.61076(18) 0.28588(8) 0.0242(4) Uani d 1 . .
    C C2 0.4926(2) 0.65582(19) 0.33462(9) 0.0252(4) Uani d 1 . .
    C C3 0.5827(2) 0.69415(18) 0.25073(9) 0.0246(4) Uani d 1 . .
    C C4 0.4727(2) 0.50839(18) 0.25813(9) 0.0263(4) Uani d 1 . .
    C C5 0.3395(2) 0.66565(16) 0.11064(8) 0.0195(3) Uani d 1 . .
    C C6 0.4690(2) 0.60314(17) 0.11157(8) 0.0224(4) Uani d 1 . .
    H H6 0.498324 0.558938 0.141349 0.027 Uiso calc 1 . .
    C C7 0.5568(2) 0.60328(17) 0.07037(8) 0.0238(4) Uani d 1 . .
    H H7 0.644723 0.559989 0.072050 0.029 Uiso calc 1 . .
    C C8 0.5142(2) 0.66761(17) 0.02672(8) 0.0237(4) Uani d 1 . .
    C C9 0.3839(2) 0.72973(18) 0.02440(8) 0.0254(4) Uani d 1 . .
    H H9 0.353865 0.772831 -0.005717 0.030 Uiso calc 1 . .
    C C10 0.2984(2) 0.72854(17) 0.06592(8) 0.0231(4) Uani d 1 . .
    H H10 0.210109 0.771308 0.063997 0.028 Uiso calc 1 . .
    C C11 0.7246(2) 0.6149(2) -0.01589(9) 0.0327(5) Uani d 1 . .
    H H11A 0.794129 0.643373 0.016441 0.049 Uiso calc 1 . .
    H H11B 0.767124 0.627435 -0.048888 0.049 Uiso calc 1 . .
    H H11C 0.705291 0.532286 -0.015106 0.049 Uiso calc 1 . .
    C C12 0.12986(19) 0.52183(16) 0.14134(7) 0.0190(3) Uani d 1 . .
    C C13 0.1551(2) 0.42421(16) 0.16889(8) 0.0216(4) Uani d 1 . .
    H H13 0.228118 0.427726 0.200326 0.026 Uiso calc 1 . .
    C C14 0.0769(2) 0.32137(17) 0.15196(8) 0.0236(4) Uani d 1 . .
    H H14 0.097120 0.255517 0.171361 0.028 Uiso calc 1 . .
    C C15 -0.0308(2) 0.31589(16) 0.10658(8) 0.0231(4) Uani d 1 . .
    C C16 -0.0551(2) 0.41133(17) 0.07690(8) 0.0246(4) Uani d 1 . .
    H H16 -0.126566 0.406881 0.044977 0.029 Uiso calc 1 . .
    C C17 0.0248(2) 0.51225(17) 0.09400(8) 0.0228(4) Uani d 1 . .
    H H17 0.008361 0.576605 0.073294 0.027 Uiso calc 1 . .
    C C18 -0.1004(3) 0.12417(19) 0.11811(11) 0.0367(5) Uani d 1 . .
    H H18A -0.000369 0.094808 0.117849 0.055 Uiso calc 1 . .
    H H18B -0.172719 0.063790 0.101735 0.055 Uiso calc 1 . .
    H H18C -0.115746 0.146852 0.155818 0.055 Uiso calc 1 . .
    C C19 0.0495(2) 0.48835(16) 0.28390(8) 0.0199(3) Uani d 1 . .
    C C20 0.1490(2) 0.41319(18) 0.30955(10) 0.0291(4) Uani d 1 . .
    H H20 0.247118 0.439675 0.322893 0.035 Uiso calc 1 . .
    C C21 0.1088(2) 0.30162(19) 0.31603(10) 0.0340(5) Uani d 1 . .
    H H21 0.178997 0.252011 0.333241 0.041 Uiso calc 1 . .
    C C22 -0.0350(2) 0.26201(17) 0.29728(9) 0.0274(4) Uani d 1 . .
    C C23 -0.1365(2) 0.33463(18) 0.27237(9) 0.0276(4) Uani d 1 . .
    H H23 -0.234924 0.308154 0.259661 0.033 Uiso calc 1 . .
    C C24 -0.0937(2) 0.44721(17) 0.26592(8) 0.0243(4) Uani d 1 . .
    H H24 -0.164210 0.496784 0.248836 0.029 Uiso calc 1 . .
    C C25 -0.2109(3) 0.1078(2) 0.29005(12) 0.0400(6) Uani d 1 . .
    H H25A -0.277746 0.155715 0.309584 0.060 Uiso calc 1 . .
    H H25B -0.217844 0.028018 0.299041 0.060 Uiso calc 1 . .
    H H25C -0.238896 0.110321 0.250629 0.060 Uiso calc 1 . .
    C C26 0.07060(19) 0.70110(16) 0.34557(8) 0.0197(3) Uani d 1 . .
    C C27 -0.0748(2) 0.7017(2) 0.35736(9) 0.0302(5) Uani d 1 . .
    H H27 -0.152348 0.669662 0.330462 0.036 Uiso calc 1 . .
    C C28 -0.1071(2) 0.7478(2) 0.40708(10) 0.0387(6) Uani d 1 . .
    H H28 -0.206612 0.748902 0.413908 0.046 Uiso calc 1 . .
    C C29 0.0051(2) 0.7930(2) 0.44753(9) 0.0319(5) Uani d 1 . .
    C C30 0.1493(2) 0.79189(18) 0.43740(8) 0.0247(4) Uani d 1 . .
    H H30 0.226816 0.821753 0.464874 0.030 Uiso calc 1 . .
    C C31 0.1803(2) 0.74652(16) 0.38648(8) 0.0213(4) Uani d 1 . .
    H H31 0.279759 0.746755 0.379609 0.026 Uiso calc 1 . .
    C C32 0.0767(3) 0.8793(3) 0.53848(11) 0.0580(9) Uani d 1 . .
    H H32A 0.145836 0.817560 0.547211 0.087 Uiso calc 1 . .
    H H32B 0.033439 0.906693 0.571062 0.087 Uiso calc 1 . .
    H H32C 0.129588 0.943218 0.526316 0.087 Uiso calc 1 . .
    C C33 0.3431(2) 0.95068(15) 0.32834(7) 0.0189(3) Uani d 1 . .
    C C34 0.2506(2) 1.00783(17) 0.36094(8) 0.0218(4) Uani d 1 . .
    H H34 0.147043 1.004400 0.349247 0.026 Uiso calc 1 . .
    C C35 0.3056(2) 1.07035(17) 0.41053(8) 0.0237(4) Uani d 1 . .
    H H35 0.239932 1.108747 0.432187 0.028 Uiso calc 1 . .
    C C36 0.4563(2) 1.07605(17) 0.42795(8) 0.0234(4) Uani d 1 . .
    C C37 0.5518(2) 1.02067(19) 0.39530(9) 0.0279(4) Uani d 1 . .
    H H37 0.655551 1.025500 0.406651 0.034 Uiso calc 1 . .
    C C38 0.4954(2) 0.95914(18) 0.34668(8) 0.0256(4) Uani d 1 . .
    H H38 0.561361 0.921372 0.324953 0.031 Uiso calc 1 . .
    C C39 0.4289(3) 1.1922(2) 0.50943(9) 0.0389(5) Uani d 1 . .
    H H39A 0.375867 1.251689 0.489557 0.058 Uiso calc 1 . .
    H H39B 0.488466 1.228405 0.542708 0.058 Uiso calc 1 . .
    H H39C 0.357675 1.137463 0.519187 0.058 Uiso calc 1 . .
    C C40 0.37004(19) 0.96025(16) 0.22014(8) 0.0199(3) Uani d 1 . .
    C C41 0.3493(2) 1.07899(17) 0.22652(8) 0.0239(4) Uani d 1 . .
    H H41 0.290308 1.109434 0.252756 0.029 Uiso calc 1 . .
    C C42 0.4119(2) 1.15405(17) 0.19579(8) 0.0250(4) Uani d 1 . .
    H H42 0.396987 1.234686 0.201235 0.030 Uiso calc 1 . .
    C C43 0.4971(2) 1.10942(17) 0.15678(8) 0.0233(4) Uani d 1 . .
    C C44 0.5182(2) 0.99107(17) 0.14955(8) 0.0240(4) Uani d 1 . .
    H H44 0.575041 0.960299 0.122691 0.029 Uiso calc 1 . .
    C C45 0.4567(2) 0.91808(16) 0.18132(8) 0.0204(4) Uani d 1 . .
    H H45 0.474000 0.837695 0.176565 0.025 Uiso calc 1 . .
    C C46 0.5586(3) 1.29621(18) 0.13423(9) 0.0310(4) Uani d 1 . .
    H H46A 0.455742 1.320628 0.128510 0.047 Uiso calc 1 . .
    H H46B 0.614246 1.332507 0.109294 0.047 Uiso calc 1 . .
    H H46C 0.602619 1.319536 0.172036 0.047 Uiso calc 1 . .
    C C47 0.0911(2) 0.76620(16) 0.15491(8) 0.0194(3) Uani d 1 . .
    H H47A 0.139073 0.836920 0.145940 0.023 Uiso calc 1 . .
    H H47B 0.019320 0.737444 0.122684 0.023 Uiso calc 1 . .
    C C48 -0.03391(19) 0.69010(16) 0.23091(8) 0.0189(3) Uani d 1 . .
    H H48A -0.065966 0.627272 0.201836 0.023 Uiso calc 1 . .
    H H48B -0.119203 0.708473 0.250353 0.023 Uiso calc 1 . .
    C C49 0.08936(19) 0.89055(16) 0.24598(8) 0.0197(3) Uani d 1 . .
    H H49A 0.043689 0.893617 0.279826 0.024 Uiso calc 1 . .
    H H49B 0.077100 0.966839 0.231636 0.024 Uiso calc 1 . .
    C C50 0.00576(19) 0.79829(15) 0.20347(7) 0.0181(3) Uani d 1 . .
    C C51 -0.1412(2) 0.84997(17) 0.18005(8) 0.0230(4) Uani d 1 . .
    H H51A -0.194292 0.878298 0.210030 0.034 Uiso calc 1 . .
    H H51B -0.201531 0.790550 0.156104 0.034 Uiso calc 1 . .
    H H51C -0.121562 0.914016 0.159085 0.034 Uiso calc 1 . .
    O O1 0.58996(17) 0.67523(14) -0.01606(6) 0.0308(3) Uani d 1 . .
    O O2 -0.11837(17) 0.22147(13) 0.08752(7) 0.0313(3) Uani d 1 . .
    O O3 -0.06470(18) 0.14986(13) 0.30570(8) 0.0381(4) Uani d 1 . .
    O O4 -0.03867(18) 0.8359(2) 0.49571(7) 0.0530(6) Uani d 1 . .
    O O5 0.52291(16) 1.13276(14) 0.47578(6) 0.0309(3) Uani d 1 . .
    O O6 0.56350(18) 1.17425(13) 0.12387(6) 0.0309(3) Uani d 1 . .
    P P1 0.23330(5) 0.65646(4) 0.16726(2) 0.01707(9) Uani d 1 . .
    P P2 0.11526(5) 0.63599(4) 0.27960(2) 0.01704(9) Uani d 1 . .
    P P3 0.28904(5) 0.86405(4) 0.26319(2) 0.01700(9) Uani d 1 . .
    Ru Ru1 0.34344(2) 0.67321(2) 0.25595(2) 0.01663(4) Uani d 1 . .
    H H2A 0.462(3) 0.604(2) 0.3568(9) 0.022(6) Uiso d 1 . .
    H H2B 0.537(3) 0.728(2) 0.3517(10) 0.025(6) Uiso d 1 . .
    H H3A 0.626(3) 0.763(2) 0.2679(10) 0.030(6) Uiso d 1 . .
    H H3B 0.615(3) 0.669(2) 0.2170(11) 0.033(7) Uiso d 1 . .
    H H4A 0.499(3) 0.480(2) 0.2226(10) 0.025(6) Uiso d 1 . .
    H H4B 0.444(3) 0.455(2) 0.2785(10) 0.025(6) Uiso d 1 . .
loop_
    _atom_site_aniso_label
    _atom_site_aniso_U_11
    _atom_site_aniso_U_22
    _atom_site_aniso_U_33
    _atom_site_aniso_U_12
    _atom_site_aniso_U_13
    _atom_site_aniso_U_23
    C52 0.125(8) 0.045(5) 0.112(5) -0.021(4) -0.050(5) 0.019(5)
    C53 0.081(5) 0.057(4) 0.053(4) 0.026(4) -0.002(4) 0.005(3)
    O7 0.073(7) 0.040(5) 0.072(4) -0.004(5) 0.011(8) -0.001(5)
    C54 0.069(4) 0.056(4) 0.073(5) -0.024(3) 0.026(4) -0.033(3)
    C55 0.125(8) 0.045(5) 0.112(5) -0.021(4) -0.050(5) 0.019(5)
    C1 0.0125(8) 0.0307(10) 0.0281(10) 0.0060(7) -0.0010(7) 0.0009(8)
    C2 0.0166(8) 0.0313(10) 0.0261(10) -0.0004(7) -0.0026(7) 0.0035(8)
    C3 0.0104(8) 0.0298(10) 0.0317(10) 0.0018(7) 0.0025(7) -0.0053(8)
    C4 0.0235(9) 0.0264(10) 0.0286(10) 0.0086(8) 0.0021(8) 0.0029(8)
    C5 0.0175(8) 0.0197(8) 0.0206(8) -0.0004(7) 0.0023(7) -0.0014(7)
    C6 0.0207(9) 0.0234(9) 0.0229(9) 0.0016(7) 0.0025(7) 0.0018(7)
    C7 0.0200(9) 0.0256(9) 0.0261(9) 0.0044(7) 0.0042(7) 0.0020(7)
    C8 0.0231(9) 0.0263(9) 0.0215(9) -0.0011(7) 0.0046(7) -0.0003(7)
    C9 0.0270(10) 0.0266(10) 0.0225(9) 0.0035(8) 0.0027(7) 0.0039(8)
    C10 0.0200(9) 0.0240(9) 0.0247(9) 0.0033(7) 0.0017(7) 0.0013(7)
    C11 0.0255(10) 0.0430(13) 0.0318(11) 0.0051(9) 0.0106(9) 0.0041(9)
    C12 0.0152(8) 0.0205(8) 0.0206(8) 0.0006(6) 0.0025(6) -0.0009(7)
    C13 0.0184(8) 0.0231(9) 0.0225(9) 0.0038(7) 0.0008(7) 0.0007(7)
    C14 0.0235(9) 0.0198(9) 0.0274(10) 0.0024(7) 0.0019(7) 0.0045(7)
    C15 0.0208(9) 0.0198(9) 0.0278(10) -0.0019(7) 0.0033(7) -0.0014(7)
    C16 0.0229(9) 0.0244(9) 0.0242(9) -0.0017(7) -0.0031(7) 0.0009(7)
    C17 0.0221(9) 0.0206(9) 0.0248(9) -0.0001(7) -0.0007(7) 0.0037(7)
    C18 0.0373(12) 0.0237(10) 0.0479(14) -0.0070(9) 0.0001(10) 0.0077(10)
    C19 0.0169(8) 0.0197(8) 0.0227(9) 0.0010(7) 0.0027(7) 0.0005(7)
    C20 0.0180(9) 0.0237(10) 0.0436(12) 0.0001(7) -0.0035(8) 0.0056(9)
    C21 0.0247(10) 0.0254(10) 0.0505(14) 0.0037(8) -0.0027(9) 0.0092(9)
    C22 0.0267(10) 0.0195(9) 0.0361(11) -0.0017(7) 0.0046(8) 0.0033(8)
    C23 0.0199(9) 0.0284(10) 0.0329(11) -0.0063(8) -0.0013(8) 0.0033(8)
    C24 0.0179(9) 0.0256(9) 0.0287(10) 0.0002(7) -0.0003(7) 0.0049(8)
    C25 0.0351(12) 0.0267(11) 0.0588(16) -0.0100(9) 0.0092(11) 0.0044(10)
    C26 0.0150(8) 0.0214(8) 0.0224(9) 0.0013(6) 0.0031(7) -0.0001(7)
    C27 0.0140(8) 0.0447(12) 0.0291(10) -0.0012(8) 0.0018(7) -0.0097(9)
    C28 0.0146(9) 0.0615(16) 0.0360(12) -0.0008(9) 0.0049(8) -0.0173(11)
    C29 0.0217(10) 0.0448(13) 0.0266(10) 0.0021(9) 0.0033(8) -0.0097(9)
    C30 0.0181(8) 0.0306(10) 0.0234(9) -0.0009(7) -0.0012(7) -0.0011(8)
    C31 0.0150(8) 0.0249(9) 0.0243(9) 0.0009(7) 0.0027(7) 0.0045(7)
    C32 0.0285(12) 0.104(3) 0.0331(13) -0.0007(14) 0.0012(10) -0.0324(15)
    C33 0.0169(8) 0.0187(8) 0.0209(8) -0.0008(6) 0.0033(7) 0.0002(7)
    C34 0.0160(8) 0.0253(9) 0.0233(9) 0.0013(7) 0.0025(7) -0.0006(7)
    C35 0.0215(9) 0.0264(9) 0.0229(9) 0.0022(7) 0.0055(7) -0.0023(7)
    C36 0.0230(9) 0.0252(9) 0.0210(9) -0.0023(7) 0.0018(7) -0.0008(7)
    C37 0.0158(8) 0.0354(11) 0.0304(10) -0.0026(8) 0.0020(7) -0.0062(8)
    C38 0.0171(8) 0.0315(10) 0.0275(10) -0.0008(7) 0.0061(7) -0.0051(8)
    C39 0.0349(12) 0.0517(15) 0.0265(11) 0.0042(10) 0.0027(9) -0.0128(10)
    C40 0.0155(8) 0.0223(9) 0.0216(9) 0.0005(6) 0.0023(7) 0.0017(7)
    C41 0.0231(9) 0.0225(9) 0.0268(10) 0.0053(7) 0.0071(7) 0.0005(7)
    C42 0.0264(9) 0.0204(9) 0.0289(10) 0.0050(7) 0.0058(8) 0.0029(7)
    C43 0.0209(9) 0.0242(9) 0.0253(9) -0.0007(7) 0.0043(7) 0.0037(7)
    C44 0.0219(9) 0.0251(9) 0.0257(9) 0.0020(7) 0.0075(7) -0.0002(7)
    C45 0.0165(8) 0.0197(8) 0.0246(9) 0.0001(6) 0.0033(7) -0.0009(7)
    C46 0.0396(12) 0.0238(10) 0.0308(11) 0.0004(9) 0.0071(9) 0.0056(8)
    C47 0.0171(8) 0.0190(8) 0.0212(9) 0.0025(6) -0.0005(7) 0.0021(7)
    C48 0.0118(7) 0.0200(8) 0.0243(9) 0.0008(6) 0.0006(6) 0.0026(7)
    C49 0.0137(8) 0.0191(8) 0.0256(9) 0.0024(6) 0.0024(7) -0.0009(7)
    C50 0.0138(7) 0.0191(8) 0.0214(8) 0.0025(6) 0.0013(6) 0.0028(7)
    C51 0.0162(8) 0.0221(9) 0.0305(10) 0.0031(7) 0.0011(7) 0.0048(7)
    O1 0.0283(7) 0.0407(9) 0.0265(7) 0.0080(6) 0.0109(6) 0.0083(6)
    O2 0.0307(8) 0.0221(7) 0.0381(9) -0.0074(6) -0.0048(6) 0.0027(6)
    O3 0.0315(8) 0.0214(7) 0.0608(11) -0.0036(6) 0.0020(8) 0.0082(7)
    O4 0.0213(8) 0.0959(16) 0.0343(9) -0.0015(9) 0.0035(7) -0.0315(10)
    O5 0.0249(7) 0.0406(9) 0.0240(7) -0.0013(6) 0.0011(6) -0.0096(6)
    O6 0.0388(8) 0.0234(7) 0.0341(8) 0.0016(6) 0.0155(7) 0.0059(6)
    P1 0.01360(19) 0.0177(2) 0.0192(2) 0.00138(16) 0.00080(16) 0.00047(17)
    P2 0.01133(19) 0.0185(2) 0.0206(2) 0.00093(16) 0.00078(16) 0.00072(17)
    P3 0.01225(19) 0.0183(2) 0.0201(2) 0.00043(16) 0.00272(16) -0.00046(17)
    Ru1 0.01074(7) 0.01885(7) 0.01943(7) 0.00181(5) 0.00065(5) -0.00034(5)
_geom_special_details
;
 All esds (except the esd in the dihedral angle between two l.s. planes)
 are estimated using the full covariance matrix.  The cell esds are taken
 into account individually in the estimation of esds in distances, angles
 and torsion angles; correlations between esds in cell parameters are only
 used when they are defined by crystal symmetry.  An approximate (isotropic)
 treatment of cell esds is used for estimating esds involving l.s. planes.
;
loop_
    _geom_bond_atom_site_label_1
    _geom_bond_atom_site_label_2
    _geom_bond_site_symmetry_2
    _geom_bond_distance
    _geom_bond_publ_flag
    C52 C53 . 1.529(8) ?
    C52 H52A . 0.9800 ?
    C52 H52B . 0.9800 ?
    C52 H52C . 0.9800 ?
    C53 O7 . 1.434(11) ?
    C53 H53A . 0.9900 ?
    C53 H53B . 0.9900 ?
    O7 C54 . 1.441(12) ?
    C54 C55 . 1.540(8) ?
    C54 H54A . 0.9900 ?
    C54 H54B . 0.9900 ?
    C55 H55A . 0.9800 ?
    C55 H55B . 0.9800 ?
    C55 H55C . 0.9800 ?
    C1 C2 . 1.431(3) ?
    C1 C3 . 1.433(3) ?
    C1 C4 . 1.435(3) ?
    C1 Ru1 . 2.0674(18) ?
    C2 Ru1 . 2.245(2) ?
    C2 H2A . 0.92(2) ?
    C2 H2B . 0.96(2) ?
    C3 Ru1 . 2.2249(18) ?
    C3 H3A . 0.93(3) ?
    C3 H3B . 0.95(3) ?
    C4 Ru1 . 2.263(2) ?
    C4 H4A . 0.97(2) ?
    C4 H4B . 0.90(2) ?
    C5 C6 . 1.393(3) ?
    C5 C10 . 1.398(3) ?
    C5 P1 . 1.8335(19) ?
    C6 C7 . 1.390(3) ?
    C6 H6 . 0.9500 ?
    C7 C8 . 1.389(3) ?
    C7 H7 . 0.9500 ?
    C8 O1 . 1.360(2) ?
    C8 C9 . 1.396(3) ?
    C9 C10 . 1.383(3) ?
    C9 H9 . 0.9500 ?
    C10 H10 . 0.9500 ?
    C11 O1 . 1.422(3) ?
    C11 H11A . 0.9800 ?
    C11 H11B . 0.9800 ?
    C11 H11C . 0.9800 ?
    C12 C13 . 1.387(3) ?
    C12 C17 . 1.404(3) ?
    C12 P1 . 1.8398(19) ?
    C13 C14 . 1.390(3) ?
    C13 H13 . 0.9500 ?
    C14 C15 . 1.383(3) ?
    C14 H14 . 0.9500 ?
    C15 O2 . 1.363(2) ?
    C15 C16 . 1.394(3) ?
    C16 C17 . 1.379(3) ?
    C16 H16 . 0.9500 ?
    C17 H17 . 0.9500 ?
    C18 O2 . 1.422(3) ?
    C18 H18A . 0.9800 ?
    C18 H18B . 0.9800 ?
    C18 H18C . 0.9800 ?
    C19 C24 . 1.389(3) ?
    C19 C20 . 1.397(3) ?
    C19 P2 . 1.8365(19) ?
    C20 C21 . 1.379(3) ?
    C20 H20 . 0.9500 ?
    C21 C22 . 1.391(3) ?
    C21 H21 . 0.9500 ?
    C22 O3 . 1.374(2) ?
    C22 C23 . 1.381(3) ?
    C23 C24 . 1.397(3) ?
    C23 H23 . 0.9500 ?
    C24 H24 . 0.9500 ?
    C25 O3 . 1.410(3) ?
    C25 H25A . 0.9800 ?
    C25 H25B . 0.9800 ?
    C25 H25C . 0.9800 ?
    C26 C31 . 1.385(3) ?
    C26 C27 . 1.403(3) ?
    C26 P2 . 1.8425(19) ?
    C27 C28 . 1.373(3) ?
    C27 H27 . 0.9500 ?
    C28 C29 . 1.392(3) ?
    C28 H28 . 0.9500 ?
    C29 O4 . 1.369(3) ?
    C29 C30 . 1.378(3) ?
    C30 C31 . 1.393(3) ?
    C30 H30 . 0.9500 ?
    C31 H31 . 0.9500 ?
    C32 O4 . 1.438(3) ?
    C32 H32A . 0.9800 ?
    C32 H32B . 0.9800 ?
    C32 H32C . 0.9800 ?
    C33 C34 . 1.385(2) ?
    C33 C38 . 1.402(3) ?
    C33 P3 . 1.8275(19) ?
    C34 C35 . 1.397(3) ?
    C34 H34 . 0.9500 ?
    C35 C36 . 1.383(3) ?
    C35 H35 . 0.9500 ?
    C36 O5 . 1.364(2) ?
    C36 C37 . 1.397(3) ?
    C37 C38 . 1.376(3) ?
    C37 H37 . 0.9500 ?
    C38 H38 . 0.9500 ?
    C39 O5 . 1.423(3) ?
    C39 H39A . 0.9800 ?
    C39 H39B . 0.9800 ?
    C39 H39C . 0.9800 ?
    C40 C45 . 1.392(3) ?
    C40 C41 . 1.395(3) ?
    C40 P3 . 1.8435(19) ?
    C41 C42 . 1.387(3) ?
    C41 H41 . 0.9500 ?
    C42 C43 . 1.395(3) ?
    C42 H42 . 0.9500 ?
    C43 O6 . 1.366(2) ?
    C43 C44 . 1.392(3) ?
    C44 C45 . 1.383(3) ?
    C44 H44 . 0.9500 ?
    C45 H45 . 0.9500 ?
    C46 O6 . 1.422(3) ?
    C46 H46A . 0.9800 ?
    C46 H46B . 0.9800 ?
    C46 H46C . 0.9800 ?
    C47 C50 . 1.548(3) ?
    C47 P1 . 1.8448(18) ?
    C47 H47A . 0.9900 ?
    C47 H47B . 0.9900 ?
    C48 C50 . 1.554(3) ?
    C48 P2 . 1.8456(18) ?
    C48 H48A . 0.9900 ?
    C48 H48B . 0.9900 ?
    C49 C50 . 1.549(3) ?
    C49 P3 . 1.8504(18) ?
    C49 H49A . 0.9900 ?
    C49 H49B . 0.9900 ?
    C50 C51 . 1.537(2) ?
    C51 H51A . 0.9800 ?
    C51 H51B . 0.9800 ?
    C51 H51C . 0.9800 ?
    P1 Ru1 . 2.2787(6) ?
    P2 Ru1 . 2.2988(5) ?
    P3 Ru1 . 2.2780(6) ?
loop_
    _geom_angle_atom_site_label_1
    _geom_angle_atom_site_label_2
    _geom_angle_atom_site_label_3
    _geom_angle_site_symmetry_1
    _geom_angle_site_symmetry_3
    _geom_angle
    _geom_angle_publ_flag
    C53 C52 H52A . . 109.5 ?
    C53 C52 H52B . . 109.5 ?
    H52A C52 H52B . . 109.5 ?
    C53 C52 H52C . . 109.5 ?
    H52A C52 H52C . . 109.5 ?
    H52B C52 H52C . . 109.5 ?
    O7 C53 C52 . . 108.6(10) ?
    O7 C53 H53A . . 110.0 ?
    C52 C53 H53A . . 110.0 ?
    O7 C53 H53B . . 110.0 ?
    C52 C53 H53B . . 110.0 ?
    H53A C53 H53B . . 108.3 ?
    C53 O7 C54 . . 108.9(12) ?
    O7 C54 C55 . . 103.0(8) ?
    O7 C54 H54A . . 111.2 ?
    C55 C54 H54A . . 111.2 ?
    O7 C54 H54B . . 111.2 ?
    C55 C54 H54B . . 111.2 ?
    H54A C54 H54B . . 109.1 ?
    C54 C55 H55A . . 109.5 ?
    C54 C55 H55B . . 109.5 ?
    H55A C55 H55B . . 109.5 ?
    C54 C55 H55C . . 109.5 ?
    H55A C55 H55C . . 109.5 ?
    H55B C55 H55C . . 109.5 ?
    C2 C1 C3 . . 115.95(18) ?
    C2 C1 C4 . . 115.50(18) ?
    C3 C1 C4 . . 114.71(18) ?
    C2 C1 Ru1 . . 77.48(11) ?
    C3 C1 Ru1 . . 76.55(11) ?
    C4 C1 Ru1 . . 78.20(11) ?
    C1 C2 Ru1 . . 64.03(10) ?
    C1 C2 H2A . . 117.9(15) ?
    Ru1 C2 H2A . . 116.4(15) ?
    C1 C2 H2B . . 115.6(14) ?
    Ru1 C2 H2B . . 113.6(14) ?
    H2A C2 H2B . . 118(2) ?
    C1 C3 Ru1 . . 64.65(10) ?
    C1 C3 H3A . . 116.2(16) ?
    Ru1 C3 H3A . . 115.1(16) ?
    C1 C3 H3B . . 119.9(16) ?
    Ru1 C3 H3B . . 117.6(16) ?
    H3A C3 H3B . . 114(2) ?
    C1 C4 Ru1 . . 63.42(10) ?
    C1 C4 H4A . . 117.9(14) ?
    Ru1 C4 H4A . . 112.8(14) ?
    C1 C4 H4B . . 117.9(16) ?
    Ru1 C4 H4B . . 117.1(15) ?
    H4A C4 H4B . . 117(2) ?
    C6 C5 C10 . . 117.52(17) ?
    C6 C5 P1 . . 117.64(14) ?
    C10 C5 P1 . . 124.82(14) ?
    C7 C6 C5 . . 122.20(18) ?
    C7 C6 H6 . . 118.9 ?
    C5 C6 H6 . . 118.9 ?
    C8 C7 C6 . . 119.06(18) ?
    C8 C7 H7 . . 120.5 ?
    C6 C7 H7 . . 120.5 ?
    O1 C8 C7 . . 124.95(18) ?
    O1 C8 C9 . . 115.14(18) ?
    C7 C8 C9 . . 119.91(18) ?
    C10 C9 C8 . . 120.04(18) ?
    C10 C9 H9 . . 120.0 ?
    C8 C9 H9 . . 120.0 ?
    C9 C10 C5 . . 121.27(18) ?
    C9 C10 H10 . . 119.4 ?
    C5 C10 H10 . . 119.4 ?
    O1 C11 H11A . . 109.5 ?
    O1 C11 H11B . . 109.5 ?
    H11A C11 H11B . . 109.5 ?
    O1 C11 H11C . . 109.5 ?
    H11A C11 H11C . . 109.5 ?
    H11B C11 H11C . . 109.5 ?
    C13 C12 C17 . . 117.35(17) ?
    C13 C12 P1 . . 119.79(14) ?
    C17 C12 P1 . . 122.87(14) ?
    C12 C13 C14 . . 122.08(18) ?
    C12 C13 H13 . . 119.0 ?
    C14 C13 H13 . . 119.0 ?
    C15 C14 C13 . . 119.33(18) ?
    C15 C14 H14 . . 120.3 ?
    C13 C14 H14 . . 120.3 ?
    O2 C15 C14 . . 124.54(18) ?
    O2 C15 C16 . . 115.53(18) ?
    C14 C15 C16 . . 119.93(18) ?
    C17 C16 C15 . . 119.84(18) ?
    C17 C16 H16 . . 120.1 ?
    C15 C16 H16 . . 120.1 ?
    C16 C17 C12 . . 121.37(18) ?
    C16 C17 H17 . . 119.3 ?
    C12 C17 H17 . . 119.3 ?
    O2 C18 H18A . . 109.5 ?
    O2 C18 H18B . . 109.5 ?
    H18A C18 H18B . . 109.5 ?
    O2 C18 H18C . . 109.5 ?
    H18A C18 H18C . . 109.5 ?
    H18B C18 H18C . . 109.5 ?
    C24 C19 C20 . . 117.37(18) ?
    C24 C19 P2 . . 124.96(14) ?
    C20 C19 P2 . . 117.60(14) ?
    C21 C20 C19 . . 121.86(19) ?
    C21 C20 H20 . . 119.1 ?
    C19 C20 H20 . . 119.1 ?
    C20 C21 C22 . . 119.74(19) ?
    C20 C21 H21 . . 120.1 ?
    C22 C21 H21 . . 120.1 ?
    O3 C22 C23 . . 124.68(19) ?
    O3 C22 C21 . . 115.52(19) ?
    C23 C22 C21 . . 119.80(19) ?
    C22 C23 C24 . . 119.71(18) ?
    C22 C23 H23 . . 120.1 ?
    C24 C23 H23 . . 120.1 ?
    C19 C24 C23 . . 121.51(18) ?
    C19 C24 H24 . . 119.2 ?
    C23 C24 H24 . . 119.2 ?
    O3 C25 H25A . . 109.5 ?
    O3 C25 H25B . . 109.5 ?
    H25A C25 H25B . . 109.5 ?
    O3 C25 H25C . . 109.5 ?
    H25A C25 H25C . . 109.5 ?
    H25B C25 H25C . . 109.5 ?
    C31 C26 C27 . . 117.30(17) ?
    C31 C26 P2 . . 121.24(14) ?
    C27 C26 P2 . . 121.40(14) ?
    C28 C27 C26 . . 121.20(19) ?
    C28 C27 H27 . . 119.4 ?
    C26 C27 H27 . . 119.4 ?
    C27 C28 C29 . . 120.39(19) ?
    C27 C28 H28 . . 119.8 ?
    C29 C28 H28 . . 119.8 ?
    O4 C29 C30 . . 124.57(19) ?
    O4 C29 C28 . . 115.76(19) ?
    C30 C29 C28 . . 119.67(19) ?
    C29 C30 C31 . . 119.35(18) ?
    C29 C30 H30 . . 120.3 ?
    C31 C30 H30 . . 120.3 ?
    C26 C31 C30 . . 122.06(17) ?
    C26 C31 H31 . . 119.0 ?
    C30 C31 H31 . . 119.0 ?
    O4 C32 H32A . . 109.5 ?
    O4 C32 H32B . . 109.5 ?
    H32A C32 H32B . . 109.5 ?
    O4 C32 H32C . . 109.5 ?
    H32A C32 H32C . . 109.5 ?
    H32B C32 H32C . . 109.5 ?
    C34 C33 C38 . . 117.36(17) ?
    C34 C33 P3 . . 127.20(14) ?
    C38 C33 P3 . . 115.44(14) ?
    C33 C34 C35 . . 121.78(17) ?
    C33 C34 H34 . . 119.1 ?
    C35 C34 H34 . . 119.1 ?
    C36 C35 C34 . . 119.62(18) ?
    C36 C35 H35 . . 120.2 ?
    C34 C35 H35 . . 120.2 ?
    O5 C36 C35 . . 125.08(18) ?
    O5 C36 C37 . . 115.32(17) ?
    C35 C36 C37 . . 119.61(18) ?
    C38 C37 C36 . . 119.85(18) ?
    C38 C37 H37 . . 120.1 ?
    C36 C37 H37 . . 120.1 ?
    C37 C38 C33 . . 121.77(18) ?
    C37 C38 H38 . . 119.1 ?
    C33 C38 H38 . . 119.1 ?
    O5 C39 H39A . . 109.5 ?
    O5 C39 H39B . . 109.5 ?
    H39A C39 H39B . . 109.5 ?
    O5 C39 H39C . . 109.5 ?
    H39A C39 H39C . . 109.5 ?
    H39B C39 H39C . . 109.5 ?
    C45 C40 C41 . . 117.67(17) ?
    C45 C40 P3 . . 121.63(14) ?
    C41 C40 P3 . . 120.68(14) ?
    C42 C41 C40 . . 122.12(18) ?
    C42 C41 H41 . . 118.9 ?
    C40 C41 H41 . . 118.9 ?
    C41 C42 C43 . . 119.05(18) ?
    C41 C42 H42 . . 120.5 ?
    C43 C42 H42 . . 120.5 ?
    O6 C43 C44 . . 115.84(17) ?
    O6 C43 C42 . . 124.51(18) ?
    C44 C43 C42 . . 119.65(18) ?
    C45 C44 C43 . . 120.27(18) ?
    C45 C44 H44 . . 119.9 ?
    C43 C44 H44 . . 119.9 ?
    C44 C45 C40 . . 121.22(18) ?
    C44 C45 H45 . . 119.4 ?
    C40 C45 H45 . . 119.4 ?
    O6 C46 H46A . . 109.5 ?
    O6 C46 H46B . . 109.5 ?
    H46A C46 H46B . . 109.5 ?
    O6 C46 H46C . . 109.5 ?
    H46A C46 H46C . . 109.5 ?
    H46B C46 H46C . . 109.5 ?
    C50 C47 P1 . . 114.60(12) ?
    C50 C47 H47A . . 108.6 ?
    P1 C47 H47A . . 108.6 ?
    C50 C47 H47B . . 108.6 ?
    P1 C47 H47B . . 108.6 ?
    H47A C47 H47B . . 107.6 ?
    C50 C48 P2 . . 115.84(12) ?
    C50 C48 H48A . . 108.3 ?
    P2 C48 H48A . . 108.3 ?
    C50 C48 H48B . . 108.3 ?
    P2 C48 H48B . . 108.3 ?
    H48A C48 H48B . . 107.4 ?
    C50 C49 P3 . . 114.06(12) ?
    C50 C49 H49A . . 108.7 ?
    P3 C49 H49A . . 108.7 ?
    C50 C49 H49B . . 108.7 ?
    P3 C49 H49B . . 108.7 ?
    H49A C49 H49B . . 107.6 ?
    C51 C50 C47 . . 107.08(15) ?
    C51 C50 C49 . . 107.66(15) ?
    C47 C50 C49 . . 112.30(15) ?
    C51 C50 C48 . . 106.66(14) ?
    C47 C50 C48 . . 111.73(15) ?
    C49 C50 C48 . . 111.08(15) ?
    C50 C51 H51A . . 109.5 ?
    C50 C51 H51B . . 109.5 ?
    H51A C51 H51B . . 109.5 ?
    C50 C51 H51C . . 109.5 ?
    H51A C51 H51C . . 109.5 ?
    H51B C51 H51C . . 109.5 ?
    C8 O1 C11 . . 117.95(17) ?
    C15 O2 C18 . . 116.94(17) ?
    C22 O3 C25 . . 117.59(18) ?
    C29 O4 C32 . . 116.31(18) ?
    C36 O5 C39 . . 116.73(17) ?
    C43 O6 C46 . . 117.42(16) ?
    C5 P1 C12 . . 98.09(8) ?
    C5 P1 C47 . . 102.81(8) ?
    C12 P1 C47 . . 102.11(8) ?
    C5 P1 Ru1 . . 121.90(6) ?
    C12 P1 Ru1 . . 117.49(6) ?
    C47 P1 Ru1 . . 111.63(6) ?
    C19 P2 C26 . . 98.09(9) ?
    C19 P2 C48 . . 101.82(8) ?
    C26 P2 C48 . . 101.90(8) ?
    C19 P2 Ru1 . . 121.79(6) ?
    C26 P2 Ru1 . . 118.98(6) ?
    C48 P2 Ru1 . . 111.21(6) ?
    C33 P3 C40 . . 97.02(9) ?
    C33 P3 C49 . . 104.08(8) ?
    C40 P3 C49 . . 101.80(9) ?
    C33 P3 Ru1 . . 119.19(6) ?
    C40 P3 Ru1 . . 118.98(6) ?
    C49 P3 Ru1 . . 113.02(6) ?
    C1 Ru1 C3 . . 38.80(8) ?
    C1 Ru1 C2 . . 38.49(8) ?
    C3 Ru1 C2 . . 65.82(8) ?
    C1 Ru1 C4 . . 38.37(8) ?
    C3 Ru1 C4 . . 65.11(8) ?
    C2 Ru1 C4 . . 65.06(8) ?
    C1 Ru1 P3 . . 123.22(6) ?
    C3 Ru1 P3 . . 97.30(6) ?
    C2 Ru1 P3 . . 102.46(6) ?
    C4 Ru1 P3 . . 161.15(6) ?
    C1 Ru1 P1 . . 126.73(6) ?
    C3 Ru1 P1 . . 104.12(6) ?
    C2 Ru1 P1 . . 164.85(6) ?
    C4 Ru1 P1 . . 100.79(6) ?
    P3 Ru1 P1 . . 89.759(17) ?
    C1 Ru1 P2 . . 129.19(6) ?
    C3 Ru1 P2 . . 167.20(6) ?
    C2 Ru1 P2 . . 101.69(6) ?
    C4 Ru1 P2 . . 107.93(6) ?
    P3 Ru1 P2 . . 87.931(17) ?
    P1 Ru1 P2 . . 87.511(19) ?
_shelx_space_group_comment
;
The symmetry employed for this shelxl refinement is uniquely defined
by the following loop, which should always be used as a source of
symmetry information in preference to the above space-group names.
They are only intended as comments.
;
_shelx_hkl_file
;
  -1   0   0    0.04    0.06
  -1   0   0   -0.11    0.09
  -1   0   0    0.18    0.09
  -1   0   0    0.11    0.06
   1   0   0   -0.05    0.10
   1   0   0    0.01    0.09
   1   0   0    0.03    0.10
   1   0   0    0.01    0.05
   1   0   0    0.09    0.10
   1   0   0    0.07    0.08
   1   0   0    0.14    0.10
   1   0   0    0.08    0.10
   1   0   0   -0.08    0.08
  -2   0   0  400.48    8.46
  -2   0   0  381.14    8.27
  -2   0   0  396.01    8.30
  -2   0   0  401.46    8.34
  -2   0   0  387.34    8.39
  -2   0   0  393.52    8.30
   2   0   0  382.68    8.37
   2   0   0  390.95    8.45
   2   0   0  394.66    8.45
   2   0   0  391.01    8.36
   2   0   0  385.32    8.44
   2   0   0  383.43    8.43
   2   0   0  385.06    8.45
   2   0   0  394.98    8.41
  -3   0   0    1.01    0.14
  -3   0   0    0.88    0.19
  -3   0   0    1.48    0.15
  -3   0   0    1.17    0.11
  -3   0   0    1.28    0.26
  -3   0   0    1.12    0.17
   3   0   0    1.10    0.24
   3   0   0    0.95    0.17
   3   0   0    1.08    0.21
   3   0   0    0.58    0.21
   3   0   0    0.82    0.22
   3   0   0    0.67    0.21
   3   0   0    1.12    0.19
   3   0   0    0.92    0.24
  -4   0   0   49.07    1.25
  -4   0   0   48.95    1.35
  -4   0   0   48.76    1.20
  -4   0   0   48.09    1.19
  -4   0   0   47.99    1.14
  -4   0   0   49.52    1.50
   4   0   0   47.57    1.37
   4   0   0   46.02    1.32
   4   0   0   47.74    1.44
   4   0   0   48.66    1.48
   4   0   0   46.96    1.30
   4   0   0   47.65    1.44
   4   0   0   46.65    1.42
   4   0   0   47.74    1.43
  -5   0   0  124.52    2.81
  -5   0   0  122.84    3.19
  -5   0   0  124.90    3.25
  -5   0   0  125.04    2.92
  -5   0   0  123.02    2.86
  -5   0   0  120.42    3.04
  -5   0   0  122.07    2.85
   5   0   0  126.06    3.20
   5   0   0  125.48    3.17
   5   0   0  126.39    2.99
   5   0   0  128.28    3.20
   5   0   0  123.08    3.02
   5   0   0  129.91    3.25
   5   0   0  122.78    3.18
  -6   0   0    6.89    0.63
  -6   0   0    7.80    0.44
  -6   0   0    8.37    0.41
  -6   0   0    8.18    0.38
  -6   0   0    7.34    0.41
  -6   0   0    7.44    0.63
  -6   0   0    8.50    0.54
   6   0   0    7.08    0.59
   6   0   0    7.02    0.63
   6   0   0    7.46    0.51
   6   0   0    8.74    0.65
   6   0   0    8.13    0.63
   6   0   0    7.96    0.50
  -7   0   0   12.26    0.59
  -7   0   0   13.38    0.89
  -7   0   0   15.42    0.92
  -7   0   0   12.94    0.72
  -7   0   0   13.01    0.58
  -7   0   0   12.73    0.55
   7   0   0   12.35    0.86
   7   0   0   13.56    0.73
   7   0   0   14.64    0.71
   7   0   0   12.24    0.82
   7   0   0   13.34    0.86
   7   0   0   12.14    0.83
  -8   0   0    2.95    0.45
  -8   0   0    2.89    0.56
  -8   0   0    3.92    0.68
  -8   0   0    2.81    0.34
   8   0   0    3.31    0.47
   8   0   0    3.98    0.49
   8   0   0    3.47    0.59
   8   0   0    4.51    0.65
   8   0   0    4.16    0.66
   8   0   0    3.71    0.59
  -9   0   0   32.48    1.59
  -9   0   0   34.46    1.63
  -9   0   0   34.02    1.36
   9   0   0   32.78    1.50
   9   0   0   31.82    1.53
   9   0   0   32.80    1.56
   9   0   0   34.13    1.58
   9   0   0   30.93    1.57
 -10   0   0   15.40    1.18
 -10   0   0   14.05    0.72
 -10   0   0   14.47    1.16
  10   0   0   15.04    1.14
  10   0   0   13.28    1.10
  10   0   0   12.67    1.13
  10   0   0   14.17    1.10
 -11   0   0    0.29    0.46
 -11   0   0    0.15    0.25
 -11   0   0   -0.13    0.45
  11   0   0    0.61    0.50
  11   0   0   -0.12    0.41
  11   0   0   -0.01    0.44
  11   0   0   -0.10    0.42
 -12   0   0    1.31    0.61
 -12   0   0    2.14    0.38
 -12   0   0    2.05    0.73
  12   0   0    2.57    0.71
  12   0   0    1.89    0.69
  12   0   0    2.08    0.69
  12  -1   0    8.29    1.13
  12  -1   0    7.77    1.10
  12  -1   0    9.13    1.16
 -12   1   0    7.73    0.55
 -12   1   0    8.30    1.13
 -12   1   0    7.71    1.10
  11  -1   0   10.43    1.21
  11  -1   0    9.57    1.05
  11  -1   0    8.03    1.01
  11  -1   0   10.36    1.13
 -11   1   0    9.73    0.58
 -11   1   0    9.24    1.09
 -11   1   0   12.01    1.31
  10  -1   0    2.08    0.56
  10  -1   0    2.40    0.64
  10  -1   0    3.13    0.69
  10  -1   0    2.99    0.61
 -10   1   0    2.59    0.64
 -10   1   0    2.59    0.84
   9  -1   0   40.34    2.04
   9  -1   0   41.93    1.81
   9  -1   0   41.80    1.81
   9  -1   0   41.69    1.77
   9  -1   0   40.84    1.72
  -9   1   0   44.51    1.65
  -9   1   0   42.76    1.27
  -9   1   0   40.27    1.78
  -9   1   0   42.30    1.84
   8  -1   0   30.71    1.43
   8  -1   0   32.75    1.49
   8  -1   0   34.38    1.47
   8  -1   0   33.15    1.25
   8  -1   0   31.30    1.41
  -8   1   0   33.08    1.33
  -8   1   0   34.67    1.51
  -8   1   0   32.44    1.02
  -8   1   0   33.41    1.35
  -8   1   0   33.47    1.03
  -8   1   0   32.28    1.49
   7  -1   0    1.54    0.33
   7  -1   0    1.94    0.43
   7  -1   0    1.73    0.35
   7  -1   0    1.01    0.36
   7  -1   0    1.17    0.39
   7  -1   0    1.45    0.39
   7  -1   0    1.86    0.43
  -7   1   0    1.12    0.33
  -7   1   0    1.57    0.23
  -7   1   0    1.86    0.31
  -7   1   0    1.92    0.44
  -7   1   0    1.63    0.42
  -7   1   0    2.04    0.26
   6  -1   0    1.75    0.40
   6  -1   0    2.34    0.40
   6  -1   0    2.39    0.42
   6  -1   0    1.92    0.39
   6  -1   0    1.91    0.32
   6  -1   0    1.60    0.37
   6  -1   0    2.78    0.37
  -6   1   0    2.20    0.23
  -6   1   0    2.92    0.47
  -6   1   0    1.92    0.36
  -6   1   0    2.43    0.41
  -6   1   0    2.59    0.22
  -6   1   0    2.51    0.25
  -6   1   0    2.34    0.32
   5  -1   0   22.42    0.84
   5  -1   0   23.52    0.94
   5  -1   0   21.11    0.84
   5  -1   0   23.84    0.98
   5  -1   0   22.74    0.93
   5  -1   0   22.79    0.97
   5  -1   0   21.96    0.95
   5  -1   0   24.05    0.98
  -5   1   0   22.75    0.67
  -5   1   0   23.09    0.81
  -5   1   0   22.75    0.68
  -5   1   0   22.35    0.90
   4  -1   0   13.27    0.67
   4  -1   0   12.58    0.63
   4  -1   0   12.65    0.66
   4  -1   0   13.07    0.59
   4  -1   0   12.19    0.56
   4  -1   0   13.19    0.67
   4  -1   0   12.35    0.64
  -4   1   0   12.41    0.54
  -4   1   0   12.79    0.61
  -4   1   0   12.39    0.43
  -4   1   0   12.88    0.42
   3  -1   0    6.01    0.41
   3  -1   0    5.71    0.39
   3  -1   0    5.61    0.37
   3  -1   0    5.72    0.41
   3  -1   0    5.60    0.39
   3  -1   0    5.74    0.34
   3  -1   0    6.24    0.40
   3  -1   0    5.05    0.35
  -3   1   0    5.96    0.24
  -3   1   0    5.95    0.38
  -3   1   0    5.85    0.34
  -3   1   0    5.58    0.24
   2  -1   0    9.10    0.37
   2  -1   0    8.08    0.39
   2  -1   0    8.38    0.40
   2  -1   0    7.48    0.41
   2  -1   0    9.14    0.42
   2  -1   0    8.23    0.40
   2  -1   0    8.15    0.38
  -2   1   0    7.82    0.40
  -2   1   0    8.02    0.38
  -2   1   0    9.38    0.28
  -2   1   0    8.13    0.27
  -2   1   0    9.22    0.35
   1  -1   0  760.13   15.99
   1  -1   0  766.85   16.19
   1  -1   0  759.48   15.97
   1  -1   0  748.11   16.21
   1  -1   0  744.11   16.08
   1  -1   0  740.20   16.04
   1  -1   0  782.29   16.06
   1  -1   0  749.24   16.05
   1  -1   0  732.36   16.05
  -1   1   0  734.84   15.94
  -1   1   0  750.00   15.94
  -1   1   0  750.03   15.99
  -1   1   0  738.67   16.03
  -1   1   0  763.34   15.97
  -1   1   0  731.90   16.15
   0  -1   0   56.81    1.27
   0  -1   0   56.57    1.26
   0  -1   0   56.17    1.25
   0  -1   0   57.40    1.24
   0  -1   0   56.33    1.26
   0   1   0   56.92    1.26
   0   1   0   56.73    1.27
   0   1   0   55.66    1.27
   0   1   0   52.78    1.24
   0   1   0   57.74    1.27
   0   1   0   55.76    1.25
   0   1   0   55.26    1.28
   0   1   0   57.43    1.27
  -1  -1   0  238.83    5.08
  -1  -1   0  234.94    5.12
  -1  -1   0  241.47    5.12
  -1  -1   0  236.16    5.01
  -1  -1   0  233.15    5.11
  -1  -1   0  231.37    5.07
  -1  -1   0  223.09    5.01
  -1  -1   0  239.94    5.08
   1   1   0  233.66    5.01
   1   1   0  231.29    5.13
   1   1   0  239.61    5.11
   1   1   0  236.57    5.07
   1   1   0  243.41    5.09
   1   1   0  244.22    5.12
   1   1   0  241.99    5.08
   1   1   0  228.95    5.08
   1   1   0  234.01    5.01
  -2  -1   0    7.00    0.40
  -2  -1   0    6.91    0.30
  -2  -1   0    6.35    0.23
  -2  -1   0    6.65    0.27
  -2  -1   0    6.33    0.29
  -2  -1   0    7.25    0.39
  -2  -1   0    6.74    0.28
   2   1   0    7.08    0.33
   2   1   0    6.61    0.26
   2   1   0    6.47    0.39
   2   1   0    7.12    0.26
   2   1   0    6.74    0.32
   2   1   0    6.60    0.38
  -3  -1   0   -0.17    0.17
  -3  -1   0   -0.32    0.11
  -3  -1   0    0.21    0.20
  -3  -1   0    0.10    0.12
  -3  -1   0    0.03    0.12
  -3  -1   0   -0.13    0.10
   3   1   0    0.04    0.18
   3   1   0   -0.07    0.18
   3   1   0    0.13    0.18
   3   1   0    0.02    0.15
   3   1   0    0.10    0.12
   3   1   0    0.10    0.07
   3   1   0    0.09    0.07
   3   1   0    0.12    0.21
  -4  -1   0  271.48    5.76
  -4  -1   0  261.82    5.78
  -4  -1   0  257.43    6.05
  -4  -1   0  262.69    5.82
  -4  -1   0  264.29    5.87
  -4  -1   0  265.20    6.11
  -4  -1   0  271.28    5.83
   4   1   0  266.43    5.93
   4   1   0  262.36    6.03
   4   1   0  267.70    5.82
   4   1   0  262.23    6.05
   4   1   0  262.71    6.09
   4   1   0  271.81    6.12
  -5  -1   0   45.17    1.19
  -5  -1   0   43.58    1.47
  -5  -1   0   44.31    1.23
  -5  -1   0   46.25    1.17
  -5  -1   0   44.81    1.52
  -5  -1   0   43.53    1.21
  -5  -1   0   45.20    1.29
   5   1   0   42.98    1.23
   5   1   0   46.54    1.51
   5   1   0   45.65    1.46
   5   1   0   43.27    1.50
   5   1   0   44.06    1.34
   5   1   0   44.29    1.46
  -6  -1   0    1.03    0.21
  -6  -1   0    0.38    0.15
  -6  -1   0    0.58    0.17
  -6  -1   0    1.21    0.37
  -6  -1   0    0.47    0.30
  -6  -1   0    0.07    0.18
  -6  -1   0    0.42    0.16
   6   1   0    0.51    0.23
   6   1   0    0.67    0.30
   6   1   0    0.59    0.32
   6   1   0    1.00    0.32
   6   1   0    0.66    0.20
   6   1   0    0.26    0.27
  -7  -1   0   17.90    1.05
  -7  -1   0   16.23    0.68
  -7  -1   0   16.78    0.99
  -7  -1   0   18.54    0.78
  -7  -1   0   15.86    0.66
  -7  -1   0   17.59    0.79
   7   1   0   15.18    0.97
   7   1   0   16.83    0.73
   7   1   0   17.65    0.84
   7   1   0   15.98    0.94
   7   1   0   17.72    0.97
   7   1   0   16.13    0.96
  -8  -1   0   59.86    1.73
  -8  -1   0   61.94    2.23
  -8  -1   0   59.51    1.86
  -8  -1   0   63.38    2.19
   8   1   0   62.04    1.93
   8   1   0   60.30    2.17
   8   1   0   62.45    2.16
   8   1   0   66.10    2.19
   8   1   0   61.24    2.22
  -9  -1   0    0.08    0.39
  -9  -1   0    0.19    0.43
  -9  -1   0    0.39    0.46
   9   1   0    1.60    0.50
   9   1   0    0.00    0.41
   9   1   0    1.28    0.46
   9   1   0    0.58    0.34
   9   1   0    0.91    0.43
 -10  -1   0   19.19    0.90
 -10  -1   0   22.56    1.40
 -10  -1   0   22.39    1.44
  10   1   0   20.16    1.36
  10   1   0   21.12    1.35
  10   1   0   23.28    1.37
 -11  -1   0    0.13    0.46
 -11  -1   0   -0.05    0.24
 -11  -1   0   -0.04    0.44
  11   1   0   -0.55    0.38
  11   1   0    0.08    0.41
  11   1   0    0.25    0.45
 -12  -1   0    0.72    0.33
 -12  -1   0    0.66    0.60
 -12  -1   0    2.25    0.72
  12   1   0    1.36    0.62
  12   1   0    1.20    0.62
  12   1   0    0.74    0.55
  12  -2   0    3.30    0.74
  12  -2   0    1.55    0.63
  12  -2   0    0.94    0.60
 -12   2   0    1.58    0.30
 -12   2   0    2.29    0.72
 -12   2   0    1.66    0.68
  11  -2   0    6.24    0.92
  11  -2   0    8.29    1.04
  11  -2   0    6.86    0.94
 -11   2   0    6.53    0.98
  10  -2   0   30.96    1.52
  10  -2   0   29.61    1.55
  10  -2   0   30.47    1.60
  10  -2   0   29.64    1.60
 -10   2   0   32.34    1.49
 -10   2   0   30.43    1.02
 -10   2   0   31.98    1.65
   9  -2   0    9.25    0.96
   9  -2   0    6.59    0.82
   9  -2   0    5.09    0.74
   9  -2   0    7.32    0.89
   9  -2   0    6.67    0.79
  -9   2   0    4.64    0.72
  -9   2   0    6.04    0.43
  -9   2   0    6.75    0.77
  -9   2   0    5.50    0.78
   8  -2   0   31.76    1.44
   8  -2   0   32.01    1.36
   8  -2   0   28.82    1.18
   8  -2   0   28.69    1.37
   8  -2   0   29.28    1.40
   8  -2   0   31.16    1.43
  -8   2   0   28.84    1.42
  -8   2   0   31.80    1.45
  -8   2   0   30.25    0.96
  -8   2   0   30.29    1.18
  -8   2   0   33.52    1.36
  -8   2   0   31.43    0.96
   7  -2   0    2.89    0.48
   7  -2   0    3.15    0.43
   7  -2   0    3.27    0.51
   7  -2   0    3.28    0.52
   7  -2   0    3.73    0.54
   7  -2   0    3.05    0.51
  -7   2   0    2.80    0.27
  -7   2   0    3.89    0.40
  -7   2   0    3.47    0.43
  -7   2   0    3.39    0.53
  -7   2   0    3.22    0.48
  -7   2   0    3.10    0.29
   6  -2   0   29.45    1.14
   6  -2   0   27.92    1.19
   6  -2   0   29.77    1.21
   6  -2   0   28.01    1.09
   6  -2   0   30.52    1.20
   6  -2   0   31.58    1.08
   6  -2   0   31.42    1.20
   6  -2   0   29.40    1.21
  -6   2   0   29.26    0.84
  -6   2   0   30.39    1.07
  -6   2   0   29.25    0.80
  -6   2   0   28.36    0.98
  -6   2   0   29.83    0.85
  -6   2   0   27.59    1.14
   5  -2   0  131.83    3.20
   5  -2   0  127.56    3.24
   5  -2   0  125.66    3.25
   5  -2   0  128.30    3.28
   5  -2   0  129.51    3.18
   5  -2   0  127.52    3.24
   5  -2   0  123.79    3.10
   5  -2   0  128.52    3.28
  -5   2   0  133.17    2.89
  -5   2   0  124.98    3.13
  -5   2   0  124.31    2.88
  -5   2   0  128.07    2.82
  -5   2   0  128.91    3.04
  -5   2   0  124.04    3.23
   4  -2   0  146.89    3.60
   4  -2   0  151.04    3.56
   4  -2   0  151.25    3.55
   4  -2   0  147.73    3.50
   4  -2   0  147.04    3.56
   4  -2   0  149.05    3.62
   4  -2   0  148.70    3.47
  -4   2   0  145.31    3.28
  -4   2   0  147.77    3.21
  -4   2   0  148.02    3.51
  -4   2   0  146.09    3.28
  -4   2   0  150.48    3.60
  -4   2   0  145.01    3.40
   3  -2   0   94.16    2.27
   3  -2   0   95.65    2.33
   3  -2   0   93.28    2.33
   3  -2   0   94.82    2.31
   3  -2   0   95.88    2.36
   3  -2   0   91.57    2.37
   3  -2   0   94.73    2.27
  -3   2   0   92.40    2.07
  -3   2   0   92.24    2.13
  -3   2   0   95.52    2.13
  -3   2   0   96.77    2.24
  -3   2   0   92.54    2.36
  -3   2   0   98.15    2.33
   2  -2   0  104.48    2.35
   2  -2   0   98.49    2.42
   2  -2   0  101.85    2.34
   2  -2   0  100.49    2.43
   2  -2   0  101.11    2.38
  -2   2   0  101.93    2.28
  -2   2   0  103.64    2.45
  -2   2   0  102.91    2.42
  -2   2   0  101.44    2.25
  -2   2   0  105.53    2.36
  -2   2   0  101.91    2.29
   1  -2   0   -0.07    0.12
   1  -2   0   -0.30    0.08
   1  -2   0   -0.33    0.15
   1  -2   0   -0.10    0.10
   1  -2   0    0.14    0.13
   1  -2   0   -0.16    0.12
   1  -2   0    0.10    0.16
   1  -2   0   -0.11    0.13
   1  -2   0   -0.06    0.15
   1  -2   0    0.00    0.15
  -1   2   0    0.07    0.12
  -1   2   0   -0.37    0.11
  -1   2   0   -0.14    0.06
  -1   2   0   -0.25    0.16
  -1   2   0   -0.04    0.14
  -1   2   0   -0.14    0.10
  -1   2   0   -0.21    0.08
   0  -2   0  130.34    2.92
   0  -2   0  128.19    2.97
   0  -2   0  134.22    2.93
   0  -2   0  130.02    2.89
   0  -2   0  127.66    2.93
   0  -2   0  130.30    2.82
   0  -2   0  133.13    2.95
   0   2   0  135.58    2.95
   0   2   0  134.15    2.96
   0   2   0  134.91    2.95
   0   2   0  134.75    2.94
   0   2   0  134.29    2.83
   0   2   0  129.18    2.92
  -1  -2   0  184.95    4.05
  -1  -2   0  182.57    4.04
  -1  -2   0  186.40    4.06
  -1  -2   0  184.76    4.08
  -1  -2   0  178.77    3.91
  -1  -2   0  178.61    4.05
  -1  -2   0  184.91    4.07
   1   2   0  184.01    3.98
   1   2   0  183.15    4.04
   1   2   0  183.12    4.06
   1   2   0  186.17    4.05
   1   2   0  181.71    4.02
   1   2   0  183.92    4.07
  -2  -2   0   56.11    1.47
  -2  -2   0   54.94    1.38
  -2  -2   0   56.58    1.37
  -2  -2   0   53.85    1.45
  -2  -2   0   56.15    1.39
  -2  -2   0   55.89    1.46
  -2  -2   0   53.92    1.25
   2   2   0   54.81    1.44
   2   2   0   54.53    1.40
   2   2   0   56.29    1.38
   2   2   0   53.75    1.26
   2   2   0   58.73    1.48
   2   2   0   54.58    1.41
   2   2   0   53.86    1.25
   2   2   0   54.32    1.35
  -3  -2   0   20.54    0.66
  -3  -2   0   20.67    0.78
  -3  -2   0   20.56    0.68
  -3  -2   0   19.90    0.67
  -3  -2   0   20.49    0.58
  -3  -2   0   20.06    0.80
   3   2   0   19.55    0.80
   3   2   0   20.70    0.80
   3   2   0   19.35    0.69
   3   2   0   20.69    0.57
   3   2   0   20.11    0.78
   3   2   0   19.38    0.73
   3   2   0   19.30    0.61
   3   2   0   20.36    0.71
  -4  -2   0    7.43    0.42
  -4  -2   0    7.81    0.38
  -4  -2   0    8.16    0.58
  -4  -2   0    6.65    0.56
  -4  -2   0    7.59    0.45
  -4  -2   0    7.85    0.56
  -4  -2   0    7.57    0.42
   4   2   0    7.71    0.45
   4   2   0    8.58    0.33
   4   2   0    7.99    0.55
   4   2   0    7.64    0.48
   4   2   0    8.48    0.60
   4   2   0    8.22    0.36
  -5  -2   0   60.56    1.58
  -5  -2   0   60.64    1.60
  -5  -2   0   61.56    1.44
  -5  -2   0   62.35    1.90
  -5  -2   0   61.43    1.62
  -5  -2   0   58.79    1.85
  -5  -2   0   59.97    1.63
  -5  -2   0   58.94    1.88
   5   2   0   60.72    1.53
   5   2   0   61.97    1.88
   5   2   0   59.01    1.88
   5   2   0   63.34    1.73
   5   2   0   59.09    1.80
  -6  -2   0   22.35    1.06
  -6  -2   0   20.22    0.76
  -6  -2   0   19.53    0.76
  -6  -2   0   20.70    0.77
  -6  -2   0   20.42    0.80
  -6  -2   0   20.67    1.04
  -6  -2   0   20.70    1.01
  -6  -2   0   19.81    0.61
   6   2   0   19.35    1.01
   6   2   0   21.97    1.00
   6   2   0   20.61    0.88
   6   2   0   20.38    1.03
   6   2   0   21.46    0.73
  -7  -2   0    0.68    0.23
  -7  -2   0    0.98    0.26
  -7  -2   0    0.93    0.38
  -7  -2   0    1.18    0.40
  -7  -2   0    0.72    0.35
  -7  -2   0    0.62    0.25
   7   2   0    1.08    0.40
   7   2   0    0.75    0.23
   7   2   0    0.97    0.32
   7   2   0    1.71    0.41
   7   2   0    1.28    0.40
  -8  -2   0   45.87    1.80
  -8  -2   0   43.19    1.41
  -8  -2   0   45.35    1.87
  -8  -2   0   41.56    1.81
   8   2   0   44.18    1.81
   8   2   0   43.03    1.73
   8   2   0   43.75    1.55
   8   2   0   43.33    1.81
  -9  -2   0   65.04    2.42
  -9  -2   0   63.93    2.34
  -9  -2   0   61.63    1.86
  -9  -2   0   61.32    2.36
   9   2   0   63.99    2.05
   9   2   0   60.16    2.34
   9   2   0   57.79    2.31
   9   2   0   61.86    2.28
 -10  -2   0   31.32    1.68
 -10  -2   0   30.56    1.69
 -10  -2   0   30.13    1.20
  10   2   0   29.77    1.67
  10   2   0   31.64    1.61
  10   2   0   31.76    1.66
 -11  -2   0    9.85    1.14
 -11  -2   0    9.10    1.17
 -11  -2   0    6.35    0.65
  11   2   0    8.53    1.06
  11   2   0    8.63    1.15
  11   2   0    8.50    1.08
 -12  -2   0   12.34    1.38
 -12  -2   0    9.24    0.74
 -12  -2   0   11.39    1.35
  12   2   0   10.13    1.30
  12   2   0   10.71    1.26
  12   2   0    8.78    1.16
  12  -3   0   10.56    1.21
  12  -3   0    8.02    1.08
  12  -3   0   10.68    1.24
 -12   3   0   11.53    1.32
 -12   3   0    9.50    0.51
  11  -3   0    8.16    1.01
  11  -3   0    7.97    1.02
  11  -3   0    6.76    0.95
 -11   3   0    7.20    0.47
 -11   3   0    6.64    0.93
 -11   3   0    9.99    1.02
  10  -3   0   20.91    1.33
  10  -3   0   20.55    1.34
  10  -3   0   22.30    1.37
  10  -3   0   20.91    1.36
 -10   3   0   21.73    1.27
 -10   3   0   21.52    1.38
 -10   3   0   21.40    0.80
   9  -3   0   57.04    2.16
   9  -3   0   51.60    2.12
   9  -3   0   57.02    2.04
   9  -3   0   56.31    2.13
   9  -3   0   54.83    2.16
  -9   3   0   57.51    1.55
  -9   3   0   59.01    2.23
  -9   3   0   61.12    2.15
  -9   3   0   56.52    2.18
   8  -3   0   26.90    1.10
   8  -3   0   21.46    1.19
   8  -3   0   24.41    1.26
   8  -3   0   23.77    1.27
   8  -3   0   23.44    1.15
   8  -3   0   25.32    1.29
  -8   3   0   23.43    1.08
  -8   3   0   23.88    1.22
  -8   3   0   22.26    1.22
  -8   3   0   25.96    0.83
  -8   3   0   24.10    0.81
   7  -3   0   31.58    1.24
   7  -3   0   30.27    1.34
   7  -3   0   28.21    1.32
   7  -3   0   29.83    1.29
   7  -3   0   29.28    1.32
   7  -3   0   29.60    1.15
   7  -3   0   31.01    1.32
  -7   3   0   28.68    1.05
  -7   3   0   29.93    1.18
  -7   3   0   30.41    0.91
  -7   3   0   31.90    1.32
  -7   3   0   31.13    0.92
   6  -3   0   16.18    0.90
   6  -3   0   15.24    0.75
   6  -3   0   14.45    0.83
   6  -3   0   16.39    0.90
   6  -3   0   16.13    0.89
   6  -3   0   16.25    0.86
   6  -3   0   16.81    0.80
  -6   3   0   16.64    0.70
  -6   3   0   15.45    0.86
  -6   3   0   15.44    0.53
  -6   3   0   16.50    0.58
  -6   3   0   16.69    0.58
  -6   3   0   17.14    0.81
   5  -3   0   23.13    0.96
   5  -3   0   22.95    0.91
   5  -3   0   23.88    0.96
   5  -3   0   24.70    1.04
   5  -3   0   24.33    1.04
   5  -3   0   25.91    1.02
   5  -3   0   23.65    0.90
  -5   3   0   25.15    0.85
  -5   3   0   23.15    0.72
  -5   3   0   22.22    1.00
  -5   3   0   23.55    0.67
  -5   3   0   23.26    0.72
  -5   3   0   21.58    0.91
   4  -3   0   98.20    2.37
   4  -3   0   95.24    2.52
   4  -3   0   98.62    2.51
   4  -3   0   94.06    2.46
   4  -3   0   93.65    2.44
   4  -3   0   97.14    2.52
   4  -3   0   93.99    2.40
   4  -3   0   92.43    2.37
  -4   3   0   94.16    2.20
  -4   3   0   95.23    2.20
  -4   3   0   90.81    2.31
  -4   3   0   91.96    2.44
  -4   3   0   90.19    2.50
  -4   3   0   94.29    2.15
   3  -3   0    5.98    0.41
   3  -3   0    5.90    0.46
   3  -3   0    6.56    0.38
   3  -3   0    6.23    0.46
   3  -3   0    5.64    0.37
   3  -3   0    5.65    0.46
  -3   3   0    5.65    0.28
  -3   3   0    6.00    0.48
  -3   3   0    6.16    0.41
  -3   3   0    6.02    0.32
  -3   3   0    5.83    0.44
  -3   3   0    5.59    0.38
  -3   3   0    5.71    0.32
   2  -3   0   76.86    1.87
   2  -3   0   75.20    1.95
   2  -3   0   75.15    1.72
   2  -3   0   74.41    1.94
   2  -3   0   76.02    1.78
   2  -3   0   77.86    1.88
   2  -3   0   77.82    1.95
  -2   3   0   73.08    1.87
  -2   3   0   78.52    1.80
  -2   3   0   78.61    1.90
  -2   3   0   78.02    1.96
  -2   3   0   78.07    1.83
  -2   3   0   77.45    1.98
  -2   3   0   75.67    1.82
   1  -3   0  128.08    2.98
   1  -3   0  126.17    2.97
   1  -3   0  126.53    2.98
   1  -3   0  127.94    2.89
   1  -3   0  128.73    2.94
   1  -3   0  127.24    2.90
   1  -3   0  128.47    2.88
   1  -3   0  128.68    2.90
  -1   3   0  129.00    2.90
  -1   3   0  128.07    2.89
  -1   3   0  125.83    2.95
  -1   3   0  127.68    2.91
  -1   3   0  127.50    2.91
  -1   3   0  125.72    2.98
   0  -3   0  288.54    6.23
   0  -3   0  293.70    6.12
   0  -3   0  282.11    6.29
   0  -3   0  277.96    6.33
   0  -3   0  293.58    6.28
   0  -3   0  291.37    6.32
   0  -3   0  286.85    6.26
   0  -3   0  277.78    6.30
   0   3   0  286.58    6.31
   0   3   0  296.43    6.27
   0   3   0  286.84    6.30
   0   3   0  294.00    6.32
   0   3   0  293.17    6.12
   0   3   0  281.72    6.33
  -1  -3   0  259.91    5.88
  -1  -3   0  265.14    5.86
  -1  -3   0  267.43    5.85
  -1  -3   0  262.46    5.68
  -1  -3   0  264.80    5.84
  -1  -3   0  263.50    5.84
   1   3   0  258.16    5.84
   1   3   0  270.91    5.79
   1   3   0  261.24    5.88
   1   3   0  272.98    5.86
   1   3   0  267.79    5.77
   1   3   0  269.62    5.85
  -2  -3   0    0.40    0.17
  -2  -3   0    0.26    0.20
  -2  -3   0    0.29    0.20
  -2  -3   0    0.39    0.20
  -2  -3   0    0.24    0.17
  -2  -3   0    0.28    0.17
  -2  -3   0    0.22    0.10
   2   3   0    0.49    0.18
   2   3   0    0.39    0.16
   2   3   0    0.60    0.22
   2   3   0    0.25    0.13
   2   3   0    0.59    0.18
   2   3   0    0.49    0.19
   2   3   0   -0.21    0.14
  -3  -3   0   83.36    1.91
  -3  -3   0   83.68    2.21
  -3  -3   0   84.41    2.10
  -3  -3   0   88.25    2.12
  -3  -3   0   82.93    2.12
  -3  -3   0   84.09    2.21
  -3  -3   0   83.14    2.22
   3   3   0   80.81    2.25
   3   3   0   85.75    2.14
   3   3   0   82.59    1.90
   3   3   0   87.23    2.10
   3   3   0   85.45    2.15
   3   3   0   84.25    2.06
   3   3   0   85.62    2.23
   3   3   0   83.86    1.92
  -4  -3   0   11.42    0.68
  -4  -3   0   12.18    0.58
  -4  -3   0   13.49    0.62
  -4  -3   0   12.67    0.73
  -4  -3   0   12.41    0.58
  -4  -3   0   12.28    0.71
  -4  -3   0   13.09    0.45
   4   3   0   13.90    0.76
   4   3   0   11.86    0.64
   4   3   0   13.77    0.62
   4   3   0   13.16    0.45
   4   3   0   12.49    0.51
   4   3   0   12.91    0.64
   4   3   0   11.69    0.68
  -5  -3   0    2.55    0.32
  -5  -3   0    3.25    0.45
  -5  -3   0    3.37    0.38
  -5  -3   0    2.87    0.35
  -5  -3   0    3.21    0.27
  -5  -3   0    2.69    0.45
  -5  -3   0    3.27    0.46
   5   3   0    2.99    0.36
   5   3   0    3.12    0.25
   5   3   0    3.26    0.25
   5   3   0    3.30    0.50
   5   3   0    2.75    0.38
   5   3   0    3.71    0.48
   5   3   0    2.70    0.43
  -6  -3   0    8.89    0.54
  -6  -3   0    8.60    0.54
  -6  -3   0    9.76    0.74
  -6  -3   0   10.98    0.75
  -6  -3   0    8.76    0.72
  -6  -3   0    8.95    0.45
  -6  -3   0    9.46    0.58
   6   3   0    8.80    0.60
   6   3   0    9.31    0.75
   6   3   0    9.21    0.44
   6   3   0    8.81    0.67
   6   3   0    8.85    0.71
  -7  -3   0  116.92    3.12
  -7  -3   0  115.81    2.98
  -7  -3   0  116.12    3.39
  -7  -3   0  119.49    3.40
  -7  -3   0  118.91    3.34
  -7  -3   0  113.67    2.99
   7   3   0  116.48    3.11
   7   3   0  112.58    3.38
   7   3   0  121.31    3.41
   7   3   0  120.30    3.28
  -8  -3   0    1.18    0.52
  -8  -3   0    1.44    0.48
  -8  -3   0    1.35    0.46
   8   3   0    1.93    0.51
   8   3   0    1.29    0.44
   8   3   0    2.23    0.54
   8   3   0    1.93    0.40
  -9  -3   0   26.31    1.51
  -9  -3   0   26.06    1.44
  -9  -3   0   23.58    1.07
  -9  -3   0   24.21    1.47
   9   3   0   24.45    1.41
   9   3   0   26.30    1.38
   9   3   0   24.19    1.17
   9   3   0   21.77    1.37
 -10  -3   0   22.10    1.07
 -10  -3   0   24.72    1.47
 -10  -3   0   23.11    1.53
  10   3   0   22.63    1.38
  10   3   0   25.72    1.54
  10   3   0   23.88    1.51
 -11  -3   0    2.03    0.66
 -11  -3   0    0.66    0.59
 -11  -3   0    0.87    0.38
  11   3   0    1.30    0.61
  11   3   0    0.65    0.49
  11   3   0    1.60    0.65
 -12  -3   0   10.73    0.85
 -12  -3   0   12.02    1.34
 -12  -3   0   13.84    1.45
  12   3   0   10.32    1.26
  12   3   0   10.75    1.23
  12   3   0   11.28    1.32
  12  -4   0    2.52    0.71
  12  -4   0    2.05    0.69
  12  -4   0    2.18    0.68
 -12   4   0    2.25    0.75
  11  -4   0   26.06    1.57
  11  -4   0   28.33    1.68
  11  -4   0   27.94    1.60
  11  -4   0   27.72    1.66
 -11   4   0   26.76    1.54
 -11   4   0   28.45    0.94
 -11   4   0   28.14    1.65
  10  -4   0    3.69    0.74
  10  -4   0    3.75    0.72
  10  -4   0    4.76    0.80
  10  -4   0    4.29    0.74
 -10   4   0    3.53    0.36
 -10   4   0    4.14    0.75
 -10   4   0    4.63    0.72
   9  -4   0   44.86    1.85
   9  -4   0   45.11    1.86
   9  -4   0   42.37    1.89
   9  -4   0   43.51    1.90
  -9   4   0   46.56    1.92
  -9   4   0   45.40    1.30
  -9   4   0   48.14    1.91
  -9   4   0   42.51    1.66
   8  -4   0   32.19    1.43
   8  -4   0   31.80    1.50
   8  -4   0   31.52    1.31
   8  -4   0   29.59    1.45
   8  -4   0   30.26    1.42
  -8   4   0   31.60    0.99
  -8   4   0   31.77    1.33
  -8   4   0   31.97    1.11
  -8   4   0   32.68    1.48
   7  -4   0    5.75    0.59
   7  -4   0    5.04    0.63
   7  -4   0    6.15    0.70
   7  -4   0    4.21    0.60
   7  -4   0    6.37    0.68
   7  -4   0    5.64    0.67
  -7   4   0    4.56    0.36
  -7   4   0    4.74    0.48
  -7   4   0    4.33    0.61
  -7   4   0    4.85    0.59
  -7   4   0    5.44    0.38
   6  -4   0   10.85    0.78
   6  -4   0   11.32    0.66
   6  -4   0   10.02    0.69
   6  -4   0    9.38    0.71
   6  -4   0    9.54    0.74
   6  -4   0   11.07    0.77
  -6   4   0   11.50    0.47
  -6   4   0   11.42    0.70
  -6   4   0   10.74    0.49
  -6   4   0   10.29    0.49
  -6   4   0   12.22    0.81
  -6   4   0   10.63    0.59
   5  -4   0  187.17    4.36
   5  -4   0  183.75    4.57
   5  -4   0  179.32    4.57
   5  -4   0  192.75    4.43
   5  -4   0  186.34    4.56
   5  -4   0  185.92    4.49
  -5   4   0  181.05    4.18
  -5   4   0  180.77    4.49
  -5   4   0  186.08    4.14
  -5   4   0  187.61    4.60
  -5   4   0  182.76    4.33
  -5   4   0  182.34    4.18
   4  -4   0    1.64    0.35
   4  -4   0    1.72    0.36
   4  -4   0    0.38    0.31
   4  -4   0    0.88    0.25
   4  -4   0    1.52    0.30
   4  -4   0    1.87    0.29
  -4   4   0    0.55    0.32
  -4   4   0    1.30    0.21
  -4   4   0    0.75    0.29
  -4   4   0    1.04    0.19
  -4   4   0    1.39    0.23
  -4   4   0    1.38    0.26
   3  -4   0   12.48    0.69
   3  -4   0   15.32    0.73
   3  -4   0   13.91    0.64
   3  -4   0   13.42    0.54
   3  -4   0   14.27    0.72
  -3   4   0   14.02    0.72
  -3   4   0   13.68    0.72
  -3   4   0   14.08    0.63
  -3   4   0   14.08    0.64
  -3   4   0   13.89    0.56
  -3   4   0   14.05    0.56
  -3   4   0   13.88    0.53
   2  -4   0  167.90    3.90
   2  -4   0  169.97    3.74
   2  -4   0  168.50    3.90
   2  -4   0  168.74    4.01
   2  -4   0  173.63    3.92
   2  -4   0  175.18    4.03
   2  -4   0  170.45    3.79
   2  -4   0  166.52    3.99
   2  -4   0  165.84    4.01
  -2   4   0  171.09    3.89
  -2   4   0  170.84    3.89
  -2   4   0  178.11    3.98
  -2   4   0  172.17    3.86
  -2   4   0  172.79    4.04
  -2   4   0  172.04    3.92
   1  -4   0   10.36    0.46
   1  -4   0    9.45    0.52
   1  -4   0    9.21    0.50
   1  -4   0    9.02    0.43
   1  -4   0    9.57    0.45
   1  -4   0   10.10    0.48
   1  -4   0    9.58    0.47
  -1   4   0    8.71    0.44
  -1   4   0    9.53    0.46
  -1   4   0    9.44    0.47
  -1   4   0    9.29    0.51
  -1   4   0    8.76    0.50
  -1   4   0    9.93    0.48
   0  -4   0  153.98    3.55
   0  -4   0  153.49    3.57
   0  -4   0  150.99    3.57
   0  -4   0  152.12    3.46
   0  -4   0  160.93    3.54
   0  -4   0  152.10    3.61
   0  -4   0  161.71    3.53
   0   4   0  151.15    3.61
   0   4   0  157.20    3.58
   0   4   0  153.39    3.51
   0   4   0  158.80    3.32
   0   4   0  150.34    3.56
   0   4   0  147.56    3.55
  -1  -4   0  172.66    3.99
  -1  -4   0  177.40    4.03
  -1  -4   0  175.49    3.81
  -1  -4   0  172.48    3.97
  -1  -4   0  175.33    4.00
  -1  -4   0  169.57    4.04
   1   4   0  172.17    4.05
   1   4   0  178.55    3.87
   1   4   0  174.46    3.98
   1   4   0  173.38    4.01
   1   4   0  173.64    3.95
  -2  -4   0   52.89    1.47
  -2  -4   0   51.37    1.46
  -2  -4   0   49.78    1.18
  -2  -4   0   49.72    1.43
  -2  -4   0   55.03    1.50
  -2  -4   0   50.06    1.49
   2   4   0   52.19    1.32
   2   4   0   50.48    1.42
   2   4   0   50.10    1.39
   2   4   0   50.47    1.47
   2   4   0   49.61    1.50
   2   4   0   51.07    1.45
   2   4   0   51.38    1.44
  -3  -4   0    0.14    0.25
  -3  -4   0    0.28    0.12
  -3  -4   0    0.04    0.22
  -3  -4   0   -0.08    0.22
  -3  -4   0    0.34    0.25
  -3  -4   0   -0.19    0.19
   3   4   0    0.51    0.29
   3   4   0    0.19    0.14
   3   4   0    0.13    0.19
   3   4   0    0.49    0.23
   3   4   0    0.14    0.22
   3   4   0    0.47    0.21
  -4  -4   0    4.12    0.42
  -4  -4   0    4.64    0.40
  -4  -4   0    4.74    0.50
  -4  -4   0    4.30    0.50
  -4  -4   0    4.17    0.41
  -4  -4   0    4.65    0.25
  -4  -4   0    3.89    0.47
   4   4   0    4.29    0.26
   4   4   0    5.47    0.45
   4   4   0    4.83    0.47
   4   4   0    4.78    0.55
   4   4   0    4.51    0.50
   4   4   0    4.53    0.37
   4   4   0    4.05    0.44
   4   4   0    4.49    0.24
   4   4   0    5.28    0.42
  -5  -4   0    4.81    0.45
  -5  -4   0    4.52    0.54
  -5  -4   0    3.64    0.40
  -5  -4   0    4.14    0.43
  -5  -4   0    3.89    0.51
  -5  -4   0    4.12    0.26
  -5  -4   0    4.65    0.55
   5   4   0    5.40    0.62
   5   4   0    4.37    0.34
   5   4   0    3.89    0.51
   5   4   0    4.62    0.48
   5   4   0    5.05    0.49
   5   4   0    4.39    0.27
   5   4   0    4.85    0.52
  -6  -4   0   31.48    1.37
  -6  -4   0   32.73    1.40
  -6  -4   0   32.10    1.18
  -6  -4   0   33.68    1.37
  -6  -4   0   30.31    0.93
  -6  -4   0   30.58    1.14
   6   4   0   33.14    1.30
   6   4   0   32.45    1.37
   6   4   0   31.61    1.41
   6   4   0   33.62    1.24
   6   4   0   32.86    1.20
   6   4   0   31.80    0.92
  -7  -4   0   18.61    1.13
  -7  -4   0   20.23    0.94
  -7  -4   0   16.70    1.09
  -7  -4   0   18.00    0.88
  -7  -4   0   19.96    1.12
   7   4   0   17.63    1.02
   7   4   0   19.79    0.97
   7   4   0   18.66    1.11
   7   4   0   20.21    1.17
  -8  -4   0   21.08    1.25
  -8  -4   0   22.27    1.03
  -8  -4   0   23.61    1.33
  -8  -4   0   22.82    1.03
  -8  -4   0   20.81    1.27
   8   4   0   20.51    1.24
   8   4   0   22.10    1.09
   8   4   0   19.99    1.27
   8   4   0   23.10    1.22
  -9  -4   0    5.31    0.83
  -9  -4   0    5.43    0.82
  -9  -4   0    6.40    0.65
   9   4   0    6.16    0.84
   9   4   0    5.09    0.80
   9   4   0    4.71    0.83
   9   4   0    5.68    0.68
 -10  -4   0   11.34    1.25
 -10  -4   0   13.40    1.16
 -10  -4   0   12.21    0.84
  10   4   0   11.52    1.26
  10   4   0   14.09    1.22
  10   4   0   12.53    1.08
 -11  -4   0   14.60    1.28
 -11  -4   0   13.14    1.36
 -11  -4   0   15.54    0.98
  11   4   0   13.55    1.43
  11   4   0   15.65    1.28
  11   4   0   15.42    1.32
  11  -5   0    2.25    0.68
  11  -5   0    1.98    0.64
  11  -5   0    1.05    0.56
  11  -5   0    1.71    0.60
 -11   5   0    1.64    0.28
 -11   5   0    2.00    0.67
 -11   5   0    2.06    0.63
  10  -5   0   11.37    1.12
  10  -5   0   14.15    1.35
  10  -5   0   11.09    1.19
  10  -5   0   13.88    1.15
 -10   5   0   13.58    1.09
 -10   5   0   11.47    0.60
   9  -5   0    1.77    0.49
   9  -5   0    1.25    0.50
   9  -5   0    2.38    0.54
   9  -5   0    2.36    0.61
  -9   5   0    1.98    0.31
  -9   5   0    1.37    0.53
  -9   5   0    1.63    0.48
  -9   5   0    1.03    0.41
   8  -5   0   11.93    0.97
   8  -5   0   12.66    0.95
   8  -5   0   12.35    0.88
   8  -5   0   11.42    0.97
   8  -5   0   11.47    0.95
  -8   5   0   13.84    0.62
  -8   5   0   13.25    0.98
  -8   5   0   12.90    0.88
   7  -5   0   46.14    1.85
   7  -5   0   46.89    1.76
   7  -5   0   49.27    1.85
   7  -5   0   52.78    1.66
   7  -5   0   48.75    1.71
   7  -5   0   51.13    1.89
  -7   5   0   49.64    1.41
  -7   5   0   51.01    1.89
  -7   5   0   49.77    1.77
  -7   5   0   48.36    1.41
  -7   5   0   47.61    1.56
   6  -5   0   17.50    0.91
   6  -5   0   15.51    0.77
   6  -5   0   15.74    0.93
   6  -5   0   15.76    0.95
   6  -5   0   14.81    0.93
   6  -5   0   15.14    0.81
  -6   5   0   14.95    0.64
  -6   5   0   16.69    0.97
  -6   5   0   14.39    0.63
  -6   5   0   16.90    0.91
  -6   5   0   15.35    0.76
   5  -5   0    1.29    0.36
   5  -5   0    1.02    0.27
   5  -5   0    1.39    0.38
   5  -5   0    1.02    0.34
   5  -5   0    0.85    0.30
  -5   5   0    0.83    0.21
  -5   5   0    1.56    0.24
  -5   5   0    1.15    0.23
  -5   5   0    1.27    0.28
  -5   5   0    1.00    0.35
  -5   5   0    1.31    0.35
   4  -5   0   56.65    1.54
   4  -5   0   54.67    1.75
   4  -5   0   55.77    1.77
   4  -5   0   57.61    1.67
  -4   5   0   57.50    1.82
  -4   5   0   55.77    1.53
  -4   5   0   58.28    1.51
  -4   5   0   55.44    1.53
  -4   5   0   56.66    1.78
  -4   5   0   54.81    1.63
   3  -5   0  149.09    3.33
   3  -5   0  143.58    3.62
   3  -5   0  145.30    3.65
   3  -5   0  146.75    3.64
   3  -5   0  148.45    3.25
   3  -5   0  146.93    3.50
   3  -5   0  142.47    3.49
  -3   5   0  148.54    3.45
  -3   5   0  148.54    3.56
  -3   5   0  149.80    3.52
  -3   5   0  146.37    3.45
  -3   5   0  144.68    3.42
  -3   5   0  145.87    3.66
  -3   5   0  143.86    3.67
   2  -5   0    7.16    0.54
   2  -5   0    7.75    0.46
   2  -5   0    6.75    0.54
   2  -5   0    8.62    0.48
   2  -5   0    7.99    0.49
   2  -5   0    8.18    0.44
  -2   5   0    6.53    0.46
  -2   5   0    6.76    0.48
  -2   5   0    7.50    0.50
  -2   5   0    7.39    0.47
  -2   5   0    8.39    0.54
  -2   5   0    6.16    0.55
   1  -5   0  163.70    3.76
   1  -5   0  159.94    3.76
   1  -5   0  158.77    3.75
   1  -5   0  158.21    3.90
   1  -5   0  160.70    3.78
   1  -5   0  166.35    3.81
   1  -5   0  161.18    3.86
  -1   5   0  170.08    3.98
  -1   5   0  166.15    3.82
  -1   5   0  164.09    3.90
  -1   5   0  158.59    3.79
  -1   5   0  162.46    3.87
  -1   5   0  162.39    3.76
   0  -5   0  154.01    3.62
   0  -5   0  150.33    3.67
   0  -5   0  157.26    3.75
   0  -5   0  157.76    3.56
   0  -5   0  160.58    3.70
   0  -5   0  158.93    3.64
   0  -5   0  157.12    3.66
   0   5   0  153.53    3.73
   0   5   0  151.36    3.66
   0   5   0  155.72    3.61
   0   5   0  155.25    3.68
  -1  -5   0   43.53    1.38
  -1  -5   0   41.85    1.28
  -1  -5   0   42.76    1.11
  -1  -5   0   45.72    1.34
  -1  -5   0   43.78    1.31
  -1  -5   0   43.00    1.27
   1   5   0   44.53    1.28
   1   5   0   40.76    1.29
   1   5   0   44.00    1.33
   1   5   0   43.01    1.13
   1   5   0   43.39    1.27
   1   5   0   43.03    1.36
  -2  -5   0   30.75    0.79
  -2  -5   0   31.21    1.09
  -2  -5   0   29.78    1.07
  -2  -5   0   29.57    1.06
  -2  -5   0   30.74    1.12
  -2  -5   0   29.37    1.05
   2   5   0   32.48    1.08
   2   5   0   31.38    1.07
   2   5   0   31.24    0.98
   2   5   0   30.57    1.11
   2   5   0   30.49    0.95
  -3  -5   0   25.65    0.99
  -3  -5   0   24.21    0.94
  -3  -5   0   25.29    0.97
  -3  -5   0   24.17    0.63
  -3  -5   0   25.08    1.02
  -3  -5   0   23.45    0.97
   3   5   0   24.65    1.05
   3   5   0   25.38    0.98
   3   5   0   25.50    0.78
   3   5   0   23.65    0.91
   3   5   0   23.19    0.93
   3   5   0   23.23    0.89
  -4  -5   0    4.22    0.51
  -4  -5   0    3.88    0.49
  -4  -5   0    2.85    0.39
  -4  -5   0    2.83    0.39
  -4  -5   0    4.39    0.51
   4   5   0    4.19    0.55
   4   5   0    3.09    0.26
   4   5   0    3.59    0.45
   4   5   0    3.15    0.37
   4   5   0    3.85    0.26
   4   5   0    3.49    0.41
   4   5   0    4.66    0.50
  -5  -5   0   33.61    1.37
  -5  -5   0   33.83    1.37
  -5  -5   0   34.67    0.89
  -5  -5   0   32.23    1.21
  -5  -5   0   34.30    1.25
  -5  -5   0   31.92    1.35
   5   5   0   37.11    1.47
   5   5   0   35.47    1.27
   5   5   0   36.47    1.13
   5   5   0   33.38    0.92
   5   5   0   33.45    1.28
   5   5   0   35.45    1.29
   5   5   0   35.75    1.36
  -6  -5   0    0.33    0.25
  -6  -5   0    0.68    0.28
  -6  -5   0    0.40    0.34
  -6  -5   0    0.46    0.35
  -6  -5   0    0.24    0.31
   6   5   0    0.14    0.26
   6   5   0    0.44    0.28
   6   5   0    0.33    0.18
   6   5   0    0.38    0.31
   6   5   0    0.25    0.37
   6   5   0    0.79    0.37
  -7  -5   0   40.22    1.69
  -7  -5   0   35.68    1.61
  -7  -5   0   33.81    1.39
  -7  -5   0   38.38    1.42
  -7  -5   0   39.35    1.65
   7   5   0   40.65    1.74
   7   5   0   39.12    1.45
   7   5   0   39.08    1.55
   7   5   0   37.98    1.49
   7   5   0   40.07    1.66
  -8  -5   0   51.19    2.07
  -8  -5   0   49.63    2.02
  -8  -5   0   48.06    2.02
  -8  -5   0   47.81    1.72
  -8  -5   0   51.85    1.75
   8   5   0   49.94    1.80
   8   5   0   50.86    2.10
   8   5   0   50.10    2.00
   8   5   0   47.58    1.88
  -9  -5   0    8.81    0.82
  -9  -5   0    8.13    1.01
  -9  -5   0   10.26    1.10
   9   5   0   10.72    1.17
   9   5   0    8.86    0.88
   9   5   0    8.80    1.08
   9   5   0    8.64    0.97
 -10  -5   0    1.20    0.57
 -10  -5   0    2.06    0.61
 -10  -5   0    1.08    0.40
  10   5   0    0.85    0.54
  10   5   0    1.82    0.61
  10   5   0    0.98    0.52
 -11  -5   0    5.17    0.94
 -11  -5   0    5.41    0.95
 -11  -5   0    5.65    0.72
  11   5   0    5.72    0.91
  11   5   0    5.09    0.93
  11   5   0    5.41    0.97
  11  -6   0    6.73    1.00
  11  -6   0    7.11    1.06
  11  -6   0    9.91    1.14
 -11   6   0    7.18    1.02
 -11   6   0    8.13    1.06
 -11   6   0    8.31    0.51
  10  -6   0   40.76    1.89
  10  -6   0   39.66    1.97
  10  -6   0   39.81    1.93
 -10   6   0   41.99    1.28
 -10   6   0   37.03    1.87
   9  -6   0    4.59    0.78
   9  -6   0    3.74    0.67
   9  -6   0    4.67    0.76
   9  -6   0    4.33    1.03
  -9   6   0    3.48    0.40
  -9   6   0    3.11    0.68
   8  -6   0    4.81    0.62
   8  -6   0    4.84    0.69
   8  -6   0    6.25    0.85
   8  -6   0    6.18    0.80
   8  -6   0    5.19    0.74
  -8   6   0    5.68    0.72
  -8   6   0    5.65    0.77
  -8   6   0    5.33    0.48
   7  -6   0    0.51    0.38
   7  -6   0    1.62    0.49
   7  -6   0    1.84    0.40
   7  -6   0    0.95    0.41
   7  -6   0    1.62    0.43
  -7   6   0    1.55    0.47
  -7   6   0    1.80    0.32
  -7   6   0    1.46    0.43
  -7   6   0    1.59    0.35
   6  -6   0    2.87    0.53
   6  -6   0    3.68    0.45
   6  -6   0    2.16    0.49
   6  -6   0    2.54    0.51
   6  -6   0    2.75    0.47
  -6   6   0    2.51    0.52
  -6   6   0    2.66    0.42
  -6   6   0    3.72    0.57
  -6   6   0    3.28    0.38
   5  -6   0    6.87    0.69
   5  -6   0    6.93    0.70
   5  -6   0    7.44    0.49
   5  -6   0    6.76    0.59
   5  -6   0    8.51    0.69
  -5   6   0    7.70    0.66
  -5   6   0    8.89    0.73
  -5   6   0    7.59    0.50
  -5   6   0    6.39    0.46
  -5   6   0    7.02    0.55
  -5   6   0    7.21    0.46
   4  -6   0    3.99    0.53
   4  -6   0    4.09    0.46
   4  -6   0    3.85    0.51
   4  -6   0    4.18    0.34
   4  -6   0    4.72    0.56
  -4   6   0    4.01    0.40
  -4   6   0    5.44    0.66
  -4   6   0    4.40    0.53
  -4   6   0    4.25    0.40
  -4   6   0    4.52    0.49
  -4   6   0    4.01    0.40
   3  -6   0   19.05    0.79
   3  -6   0   20.83    0.94
   3  -6   0   18.44    0.90
   3  -6   0   17.47    0.89
   3  -6   0   20.52    0.92
   3  -6   0   18.36    0.78
   3  -6   0   19.90    0.64
   3  -6   0   19.41    0.60
  -3   6   0   18.89    0.92
  -3   6   0   19.11    0.80
  -3   6   0   18.57    0.85
  -3   6   0   21.38    0.81
  -3   6   0   18.52    0.76
  -3   6   0   20.07    0.95
  -3   6   0   19.54    0.79
   2  -6   0   19.10    0.72
   2  -6   0   20.25    0.78
   2  -6   0   18.87    0.78
   2  -6   0   20.02    0.77
   2  -6   0   18.79    0.88
   2  -6   0   17.11    0.73
   2  -6   0   20.34    0.85
   2  -6   0   18.24    0.87
   2  -6   0   20.22    0.89
  -2   6   0   18.31    0.85
  -2   6   0   19.32    0.89
  -2   6   0   18.63    0.77
  -2   6   0   19.90    0.79
  -2   6   0   18.91    0.78
  -2   6   0   19.83    0.80
   1  -6   0    6.14    0.46
   1  -6   0    6.77    0.48
   1  -6   0    6.21    0.49
   1  -6   0    6.30    0.48
   1  -6   0    6.34    0.56
   1  -6   0    6.19    0.48
   1  -6   0    6.02    0.52
  -1   6   0    6.22    0.48
  -1   6   0    6.37    0.45
  -1   6   0    4.40    0.42
  -1   6   0    7.39    0.55
  -1   6   0    6.61    0.56
   0  -6   0  242.29    5.34
   0  -6   0  226.83    5.24
   0  -6   0  235.42    5.37
   0  -6   0  239.92    5.42
   0  -6   0  227.37    5.40
   0  -6   0  244.29    5.36
   0  -6   0  234.05    5.49
   0   6   0  228.65    5.30
   0   6   0  229.90    5.39
   0   6   0  229.83    5.46
   0   6   0  226.18    5.40
  -1  -6   0   31.58    1.13
  -1  -6   0   33.31    1.23
  -1  -6   0   33.35    1.10
  -1  -6   0   32.83    0.94
  -1  -6   0   33.59    1.12
  -1  -6   0   32.10    1.16
   1   6   0   33.88    1.17
   1   6   0   33.65    1.21
   1   6   0   33.29    1.12
   1   6   0   32.81    1.10
   1   6   0   33.95    0.93
  -2  -6   0   32.78    1.16
  -2  -6   0   34.19    1.15
  -2  -6   0   32.66    1.16
  -2  -6   0   32.25    0.86
  -2  -6   0   30.80    1.16
  -2  -6   0   30.81    1.20
   2   6   0   33.01    1.07
   2   6   0   32.53    1.03
   2   6   0   32.43    1.21
   2   6   0   32.94    1.17
   2   6   0   34.12    1.17
  -3  -6   0  112.62    2.48
  -3  -6   0  109.87    2.91
  -3  -6   0  113.54    2.96
  -3  -6   0  110.57    2.97
  -3  -6   0  110.21    3.00
  -3  -6   0  116.42    2.97
   3   6   0  110.54    2.84
   3   6   0  108.60    3.04
   3   6   0  110.63    2.97
   3   6   0  111.99    2.72
   3   6   0  114.09    2.89
   3   6   0  118.34    2.94
  -4  -6   0   23.75    1.08
  -4  -6   0   21.34    1.02
  -4  -6   0   23.71    1.02
  -4  -6   0   21.68    1.04
  -4  -6   0   22.13    0.98
   4   6   0   22.05    0.98
   4   6   0   22.98    1.02
   4   6   0   24.87    0.77
   4   6   0   22.41    1.10
   4   6   0   23.66    1.39
   4   6   0   22.43    0.93
  -5  -6   0   10.11    0.81
  -5  -6   0   11.17    0.73
  -5  -6   0    9.59    0.75
  -5  -6   0   10.36    0.77
  -5  -6   0   11.40    0.71
   5   6   0   10.14    0.75
   5   6   0   11.78    0.75
   5   6   0   11.96    0.87
   5   6   0   10.33    0.72
   5   6   0   10.72    0.62
  -6  -6   0   12.10    0.78
  -6  -6   0   12.45    0.92
  -6  -6   0   10.47    0.77
  -6  -6   0   11.79    0.89
  -6  -6   0   12.01    0.88
   6   6   0   11.64    0.93
   6   6   0   11.09    0.78
   6   6   0   11.44    0.86
   6   6   0   11.60    0.63
   6   6   0   10.52    0.77
  -7  -6   0   48.90    1.75
  -7  -6   0   45.33    1.90
  -7  -6   0   49.55    1.96
  -7  -6   0   50.00    1.97
  -7  -6   0   48.73    1.72
   7   6   0   46.71    1.99
   7   6   0   48.90    1.80
   7   6   0   48.24    1.76
   7   6   0   53.81    1.96
  -8  -6   0    5.12    0.78
  -8  -6   0    3.61    0.67
  -8  -6   0    4.58    0.62
  -8  -6   0    4.13    0.60
  -8  -6   0    4.41    0.74
   8   6   0    4.16    0.59
   8   6   0    3.95    0.62
   8   6   0    4.35    0.70
   8   6   0    5.57    0.86
   8   6   0    4.63    0.68
  -9  -6   0   22.79    1.45
  -9  -6   0   26.33    1.54
  -9  -6   0   25.76    1.28
   9   6   0   23.53    1.35
   9   6   0   23.74    1.43
   9   6   0   23.82    1.27
   9   6   0   20.51    1.46
 -10  -6   0    1.60    0.47
 -10  -6   0    1.32    0.61
 -10  -6   0    0.36    0.54
  10   6   0    0.41    0.49
  10   6   0    1.52    0.55
  10   6   0    1.49    0.65
 -11  -6   0    3.97    0.87
 -11  -6   0    3.57    0.64
 -11  -6   0    4.66    0.97
  11   6   0    2.52    0.78
  11   6   0    4.71    0.96
  11  -7   0   26.70    1.71
  11  -7   0   25.34    1.67
  11  -7   0   24.34    1.56
 -11   7   0   25.31    0.95
 -11   7   0   24.64    1.63
  10  -7   0    2.69    0.71
  10  -7   0    2.36    0.68
  10  -7   0    1.78    0.59
 -10   7   0    1.59    0.59
 -10   7   0    2.71    0.72
 -10   7   0    2.18    0.36
   9  -7   0  107.22    3.50
   9  -7   0   99.27    3.26
   9  -7   0  107.59    3.50
  -9   7   0  105.36    2.75
  -9   7   0  111.16    3.53
   8  -7   0    3.46    0.68
   8  -7   0    4.75    0.77
   8  -7   0    4.92    0.70
   8  -7   0    4.64    0.72
  -8   7   0    5.56    0.73
  -8   7   0    3.92    0.72
  -8   7   0    3.31    0.43
   7  -7   0    0.16    0.36
   7  -7   0    0.09    0.35
   7  -7   0    0.98    0.46
   7  -7   0    0.24    0.34
  -7   7   0    0.26    0.23
  -7   7   0    0.43    0.31
  -7   7   0    0.21    0.35
  -7   7   0    0.69    0.44
   6  -7   0   20.23    1.06
   6  -7   0   21.36    1.19
   6  -7   0   19.30    1.13
   6  -7   0   21.13    1.17
  -6   7   0   20.84    1.20
  -6   7   0   21.45    1.15
  -6   7   0   20.49    0.99
  -6   7   0   21.00    0.89
   5  -7   0   32.27    1.41
   5  -7   0   30.09    1.37
   5  -7   0   34.80    1.43
   5  -7   0   36.10    1.35
   5  -7   0   32.86    1.27
  -5   7   0   31.36    1.44
  -5   7   0   30.60    1.12
  -5   7   0   33.45    1.27
  -5   7   0   31.59    1.15
  -5   7   0   32.97    1.41
   4  -7   0    0.05    0.21
   4  -7   0    0.46    0.24
   4  -7   0    0.71    0.33
   4  -7   0    0.11    0.29
   4  -7   0   -0.28    0.27
   4  -7   0    0.31    0.16
  -4   7   0    0.54    0.25
  -4   7   0    0.26    0.30
  -4   7   0    0.30    0.26
  -4   7   0    0.04    0.27
  -4   7   0    0.25    0.21
   3  -7   0    0.74    0.33
   3  -7   0    0.58    0.23
   3  -7   0    0.83    0.20
   3  -7   0    0.76    0.31
   3  -7   0    0.75    0.32
   3  -7   0    0.41    0.23
   3  -7   0    0.37    0.27
  -3   7   0    0.47    0.21
  -3   7   0    0.62    0.23
  -3   7   0    0.66    0.30
  -3   7   0    0.26    0.28
  -3   7   0   -0.13    0.22
  -3   7   0    0.98    0.28
   2  -7   0  101.69    2.56
   2  -7   0   97.23    2.77
   2  -7   0  100.96    2.67
   2  -7   0  102.05    2.58
   2  -7   0  100.73    2.60
   2  -7   0  104.64    2.63
   2  -7   0   99.94    2.78
   2  -7   0  101.97    2.54
   2  -7   0  101.48    2.76
  -2   7   0   98.50    2.63
  -2   7   0   99.81    2.77
  -2   7   0  101.02    2.63
  -2   7   0  100.47    2.58
  -2   7   0  100.27    2.75
  -2   7   0   98.44    2.72
  -2   7   0   98.99    2.64
   1  -7   0   27.12    1.08
   1  -7   0   26.94    0.99
   1  -7   0   27.58    1.00
   1  -7   0   30.58    1.19
   1  -7   0   27.95    0.99
   1  -7   0   25.46    1.02
   1  -7   0   25.52    0.98
  -1   7   0   25.28    1.08
  -1   7   0   26.35    1.04
  -1   7   0   27.82    0.98
  -1   7   0   27.18    1.05
   0  -7   0    3.55    0.44
   0  -7   0    3.08    0.40
   0  -7   0    3.51    0.43
   0  -7   0    4.16    0.52
   0  -7   0    3.70    0.43
   0  -7   0    2.44    0.32
   0  -7   0    3.43    0.44
   0  -7   0    3.10    0.27
   0   7   0    3.83    0.48
   0   7   0    3.24    0.45
   0   7   0    3.71    0.48
   0   7   0    3.31    0.44
   0   7   0    3.16    0.38
  -1  -7   0   43.84    1.38
  -1  -7   0   42.05    1.40
  -1  -7   0   42.94    1.44
  -1  -7   0   40.52    1.33
  -1  -7   0   40.52    1.46
  -1  -7   0   40.98    1.17
   1   7   0   40.93    1.40
   1   7   0   42.79    1.38
   1   7   0   42.06    1.42
   1   7   0   43.77    1.13
   1   7   0   38.26    1.44
  -2  -7   0   38.39    1.42
  -2  -7   0   38.69    1.39
  -2  -7   0   38.97    1.34
  -2  -7   0   36.75    1.34
  -2  -7   0   39.42    1.33
  -2  -7   0   37.68    1.03
   2   7   0   39.18    1.17
   2   7   0   39.34    1.37
   2   7   0   41.37    1.45
   2   7   0   37.28    1.34
   2   7   0   40.10    1.28
  -3  -7   0    1.81    0.42
  -3  -7   0    1.20    0.33
  -3  -7   0    1.15    0.34
  -3  -7   0    1.17    0.34
   3   7   0    1.00    0.34
   3   7   0    0.52    0.33
   3   7   0    0.71    0.28
   3   7   0    0.52    0.29
   3   7   0    0.65    0.26
   3   7   0    1.04    0.30
  -4  -7   0   16.86    0.96
  -4  -7   0   18.70    0.97
  -4  -7   0   17.74    0.95
  -4  -7   0   18.27    1.02
  -4  -7   0   17.86    0.93
   4   7   0   17.19    0.94
   4   7   0   18.51    0.89
   4   7   0   17.25    1.01
   4   7   0   18.38    0.72
   4   7   0   17.36    0.86
  -5  -7   0   45.56    1.74
  -5  -7   0   46.65    1.69
  -5  -7   0   49.82    1.83
  -5  -7   0   50.65    1.70
  -5  -7   0   46.49    1.76
   5   7   0   45.46    1.69
   5   7   0   46.11    1.55
   5   7   0   48.46    1.69
   5   7   0   47.76    1.85
  -6  -7   0    3.70    0.55
  -6  -7   0    4.35    0.68
  -6  -7   0    3.94    0.54
  -6  -7   0    3.83    0.62
  -6  -7   0    3.54    0.62
   6   7   0    5.35    0.66
   6   7   0    3.31    0.56
   6   7   0    3.23    0.57
   6   7   0    3.54    0.45
   6   7   0    3.96    0.68
  -7  -7   0   22.15    1.32
  -7  -7   0   21.32    1.28
  -7  -7   0   23.64    1.19
  -7  -7   0   22.61    1.20
  -7  -7   0   23.78    1.33
   7   7   0   24.16    1.25
   7   7   0   22.77    1.39
   7   7   0   24.68    1.21
   7   7   0   23.26    1.27
  -8  -7   0   77.49    2.52
  -8  -7   0   72.46    2.71
  -8  -7   0   83.93    2.55
  -8  -7   0   80.02    2.78
   8   7   0   76.50    2.69
   8   7   0   75.94    2.56
   8   7   0   73.99    2.83
   8   7   0   74.47    2.50
  -9  -7   0    1.28    0.47
  -9  -7   0    1.07    0.44
  -9  -7   0    1.58    0.60
  -9  -7   0    0.56    0.53
   9   7   0    1.77    0.57
   9   7   0    0.72    0.39
   9   7   0    1.16    0.58
 -10  -7   0   13.92    1.39
 -10  -7   0   15.25    1.30
 -10  -7   0   14.17    1.06
  10   7   0   13.61    1.40
  10   7   0   11.67    1.33
 -11  -7   0   14.75    1.54
 -11  -7   0   14.78    1.12
 -11  -7   0   16.19    1.48
  11   7   0   14.16    1.56
  11   7   0   13.98    1.47
  10  -8   0   66.22    2.68
  10  -8   0   64.38    2.50
  10  -8   0   62.58    2.65
 -10   8   0   66.22    2.71
 -10   8   0   64.05    1.91
 -10   8   0   63.37    2.57
   9  -8   0    0.38    0.48
   9  -8   0    0.55    0.41
   9  -8   0    1.46    0.61
  -9   8   0    0.64    0.50
  -9   8   0    0.30    0.27
  -9   8   0    0.40    0.49
   8  -8   0    5.91    0.88
   8  -8   0    5.54    0.83
   8  -8   0    6.57    0.89
   8  -8   0    5.44    0.73
  -8   8   0    5.23    0.55
  -8   8   0    5.07    0.81
   7  -8   0    1.64    0.48
   7  -8   0    1.71    0.52
   7  -8   0    1.59    0.55
   7  -8   0    1.66    0.52
  -7   8   0    2.14    0.58
  -7   8   0    2.78    0.50
  -7   8   0    2.98    0.55
  -7   8   0    1.64    0.37
   6  -8   0   14.34    1.04
   6  -8   0   15.04    0.92
   6  -8   0   14.78    1.03
   6  -8   0   15.39    1.08
  -6   8   0   13.96    0.87
  -6   8   0   13.25    0.75
  -6   8   0   13.08    1.03
  -6   8   0   12.92    0.96
   5  -8   0   69.00    2.28
   5  -8   0   69.21    2.29
   5  -8   0   65.76    2.28
   5  -8   0   66.84    2.07
  -5   8   0   66.46    2.12
  -5   8   0   66.75    2.00
  -5   8   0   64.99    1.96
  -5   8   0   67.84    2.33
  -5   8   0   65.21    2.26
   4  -8   0   16.52    1.00
   4  -8   0   17.50    1.02
   4  -8   0   17.73    1.01
   4  -8   0   17.21    0.86
   4  -8   0   17.57    0.86
  -4   8   0   18.15    1.04
  -4   8   0   17.22    0.84
  -4   8   0   17.41    0.86
  -4   8   0   17.17    1.01
  -4   8   0   16.52    0.93
   3  -8   0   35.32    1.23
   3  -8   0   36.09    1.11
   3  -8   0   35.13    1.23
   3  -8   0   30.63    1.37
   3  -8   0   36.96    1.45
   3  -8   0   36.20    1.37
   3  -8   0   35.99    1.44
  -3   8   0   31.84    1.37
  -3   8   0   38.00    1.40
  -3   8   0   33.55    1.27
  -3   8   0   35.07    1.42
  -3   8   0   36.86    1.29
   2  -8   0    3.40    0.42
   2  -8   0    3.03    0.50
   2  -8   0    3.66    0.44
   2  -8   0    3.99    0.56
   2  -8   0    3.07    0.39
   2  -8   0    3.45    0.51
   2  -8   0    3.66    0.43
   2  -8   0    2.99    0.45
  -2   8   0    3.14    0.49
  -2   8   0    4.38    0.55
  -2   8   0    4.02    0.50
  -2   8   0    2.49    0.45
  -2   8   0    3.57    0.46
   1  -8   0  116.61    2.95
   1  -8   0  120.97    2.94
   1  -8   0  109.91    3.48
   1  -8   0  111.68    3.15
   1  -8   0  110.93    2.92
   1  -8   0  117.13    3.08
   1  -8   0  113.57    2.92
  -1   8   0  114.80    3.02
  -1   8   0  110.38    3.09
  -1   8   0  112.96    3.02
  -1   8   0  109.58    3.10
   0  -8   0    3.22    0.45
   0  -8   0    3.40    0.46
   0  -8   0    3.65    0.49
   0  -8   0    3.15    0.51
   0  -8   0    3.74    0.47
   0  -8   0    3.18    0.28
   0  -8   0    3.51    0.39
   0  -8   0    3.76    0.47
   0   8   0    2.93    0.47
   0   8   0    3.61    0.50
   0   8   0    2.24    0.42
   0   8   0    3.03    0.45
  -1  -8   0    3.52    0.51
  -1  -8   0    2.30    0.41
  -1  -8   0    2.93    0.43
  -1  -8   0    1.89    0.39
  -1  -8   0    2.32    0.28
  -1  -8   0    2.87    0.45
  -1  -8   0    3.28    0.44
   1   8   0    2.34    0.40
   1   8   0    2.79    0.25
   1   8   0    1.56    0.34
   1   8   0    1.86    0.42
   1   8   0    2.75    0.42
  -2  -8   0    7.52    0.39
  -2  -8   0    7.41    0.73
  -2  -8   0    7.90    0.62
  -2  -8   0    7.43    0.68
  -2  -8   0    8.02    0.68
  -2  -8   0    7.15    0.60
   2   8   0    6.45    0.61
   2   8   0    7.26    0.61
   2   8   0    8.12    0.76
   2   8   0    7.53    0.56
   2   8   0    6.62    0.44
  -3  -8   0   47.95    1.68
  -3  -8   0   50.30    1.80
  -3  -8   0   47.16    1.68
  -3  -8   0   48.62    1.68
  -3  -8   0   46.83    1.70
   3   8   0   48.58    1.51
   3   8   0   48.31    1.74
   3   8   0   49.15    1.67
   3   8   0   51.37    1.81
   3   8   0   50.05    1.53
  -4  -8   0   12.86    0.92
  -4  -8   0   11.94    0.84
  -4  -8   0   13.36    0.88
  -4  -8   0   12.75    0.83
  -4  -8   0   11.18    0.83
   4   8   0   11.56    0.66
   4   8   0   12.19    0.92
   4   8   0   12.05    0.86
   4   8   0   11.84    0.76
   4   8   0   11.47    0.73
  -5  -8   0    1.46    0.46
  -5  -8   0    1.00    0.46
  -5  -8   0    1.82    0.44
  -5  -8   0    1.53    0.41
  -5  -8   0    0.78    0.40
   5   8   0    1.44    0.41
   5   8   0    1.24    0.47
   5   8   0    1.62    0.37
   5   8   0    1.80    0.47
  -6  -8   0   13.25    0.92
  -6  -8   0   14.32    1.03
  -6  -8   0   13.64    0.96
  -6  -8   0   12.78    1.01
  -6  -8   0   10.92    0.96
   6   8   0   11.32    0.74
   6   8   0   12.60    1.03
   6   8   0   13.77    0.94
   6   8   0   14.88    0.98
   6   8   0   13.02    0.92
  -7  -8   0   17.32    1.19
  -7  -8   0   15.16    1.15
  -7  -8   0   15.99    1.07
  -7  -8   0   19.08    1.12
  -7  -8   0   16.15    1.16
   7   8   0   18.84    1.15
   7   8   0   16.86    1.07
   7   8   0   17.62    1.11
   7   8   0   17.68    1.27
  -8  -8   0   24.62    1.35
  -8  -8   0   25.44    1.34
  -8  -8   0   26.75    1.54
  -8  -8   0   24.06    1.48
   8   8   0   24.90    1.36
   8   8   0   24.31    1.56
   8   8   0   26.26    1.36
   8   8   0   26.99    1.46
  -9  -8   0   30.70    1.54
  -9  -8   0   30.22    1.74
  -9  -8   0   30.92    1.75
  -9  -8   0   34.16    1.61
   9   8   0   28.58    1.57
   9   8   0   31.90    1.69
   9   8   0   32.44    1.86
 -10  -8   0   -0.48    0.50
 -10  -8   0    0.55    0.42
 -10  -8   0    0.88    0.59
  10   8   0   -0.16    0.47
  10   8   0    0.85    0.61
  10  -9   0    2.86    0.79
  10  -9   0    2.37    0.65
  10  -9   0    2.44    0.71
 -10   9   0    2.55    0.75
 -10   9   0    2.72    0.73
 -10   9   0    2.18    0.42
   9  -9   0   17.10    1.20
   9  -9   0   20.59    1.44
   9  -9   0   17.58    1.33
  -9   9   0   16.89    1.34
  -9   9   0   17.05    0.91
  -9   9   0   18.56    1.40
   8  -9   0    2.07    0.54
   8  -9   0    1.25    0.53
   8  -9   0    1.13    0.58
   8  -9   0    0.78    0.53
  -8   9   0    1.48    0.38
  -8   9   0    1.76    0.64
  -8   9   0    1.27    0.58
   7  -9   0    9.54    1.03
   7  -9   0    8.46    1.01
   7  -9   0    9.00    1.02
   7  -9   0   10.00    0.85
  -7   9   0    8.73    0.85
  -7   9   0   10.14    1.08
  -7   9   0    9.04    0.71
   6  -9   0   36.83    1.69
   6  -9   0   36.67    1.68
   6  -9   0   33.97    1.46
   6  -9   0   34.77    1.64
  -6   9   0   38.01    1.53
  -6   9   0   35.85    1.71
  -6   9   0   35.86    1.37
   5  -9   0    6.37    0.79
   5  -9   0    6.23    0.78
   5  -9   0    6.97    0.69
   5  -9   0    5.70    0.74
  -5   9   0    5.80    0.78
  -5   9   0    6.47    0.71
  -5   9   0    6.62    0.65
  -5   9   0    7.49    0.63
   4  -9   0    3.91    0.51
   4  -9   0    4.52    0.67
   4  -9   0    5.13    0.72
   4  -9   0    3.92    0.62
   4  -9   0    5.32    0.56
  -4   9   0    5.25    0.66
  -4   9   0    4.71    0.57
  -4   9   0    3.48    0.63
  -4   9   0    4.67    0.57
   3  -9   0    2.64    0.53
   3  -9   0    3.60    0.60
   3  -9   0    2.45    0.42
   3  -9   0    2.25    0.50
   3  -9   0    2.82    0.38
   3  -9   0    2.51    0.41
   3  -9   0    2.21    0.46
  -3   9   0    3.79    0.51
  -3   9   0    1.48    0.48
  -3   9   0    2.81    0.48
  -3   9   0    2.30    0.51
  -3   9   0    2.30    0.49
   2  -9   0   48.04    1.63
   2  -9   0   50.25    1.57
   2  -9   0   44.68    1.54
   2  -9   0   49.51    1.54
   2  -9   0   45.10    1.75
   2  -9   0   46.26    1.52
   2  -9   0   48.50    1.75
   2  -9   0   49.91    1.82
  -2   9   0   45.82    1.64
  -2   9   0   46.97    1.74
  -2   9   0   46.60    1.78
  -2   9   0   46.11    1.72
  -2   9   0   49.23    1.66
   1  -9   0   26.49    1.09
   1  -9   0   27.50    1.12
   1  -9   0   26.82    1.09
   1  -9   0   28.24    1.24
   1  -9   0   26.99    1.09
   1  -9   0   26.56    1.27
  -1   9   0   26.92    1.16
  -1   9   0   27.37    1.18
  -1   9   0   26.44    1.25
  -1   9   0   26.38    1.24
  -1   9   0   26.77    1.18
   0  -9   0   45.84    1.42
   0  -9   0   47.56    1.65
   0  -9   0   43.91    1.70
   0  -9   0   44.45    1.57
   0  -9   0   47.85    1.56
   0  -9   0   44.74    1.54
   0   9   0   45.81    1.64
   0   9   0   43.04    1.59
   0   9   0   47.17    1.65
   0   9   0   44.46    1.69
  -1  -9   0   16.69    0.70
  -1  -9   0   18.47    0.94
  -1  -9   0   18.70    0.98
  -1  -9   0   18.73    0.97
  -1  -9   0   16.39    0.91
  -1  -9   0   16.27    0.92
  -1  -9   0   16.58    0.72
  -1  -9   0   17.52    1.03
   1   9   0   16.00    0.92
   1   9   0   18.15    0.93
   1   9   0   18.61    0.98
   1   9   0   17.34    0.99
  -2  -9   0   -0.09    0.34
  -2  -9   0    0.30    0.30
  -2  -9   0    0.30    0.33
  -2  -9   0   -0.01    0.28
  -2  -9   0    0.57    0.34
   2   9   0    0.19    0.28
   2   9   0    0.37    0.28
   2   9   0    0.41    0.28
   2   9   0    0.14    0.24
   2   9   0    0.17    0.30
   2   9   0    0.74    0.34
  -3  -9   0   12.26    0.94
  -3  -9   0   10.62    0.84
  -3  -9   0   12.24    0.83
  -3  -9   0   12.51    0.89
  -3  -9   0   11.22    0.81
   3   9   0   12.29    0.72
   3   9   0   10.22    0.82
   3   9   0   12.25    0.89
   3   9   0   11.33    0.81
   3   9   0   11.12    0.65
  -4  -9   0    2.07    0.50
  -4  -9   0    2.08    0.50
  -4  -9   0    2.66    0.53
  -4  -9   0    1.90    0.52
  -4  -9   0    2.24    0.53
   4   9   0    2.45    0.45
   4   9   0    2.41    0.46
   4   9   0    3.09    0.59
   4   9   0    1.47    0.45
  -5  -9   0    0.54    0.42
  -5  -9   0    0.45    0.38
  -5  -9   0    0.23    0.35
  -5  -9   0   -0.41    0.31
  -5  -9   0    0.11    0.33
   5   9   0   -0.06    0.26
   5   9   0   -0.11    0.27
   5   9   0    0.19    0.34
   5   9   0    0.20    0.36
  -6  -9   0    0.09    0.38
  -6  -9   0    0.08    0.35
  -6  -9   0   -0.14    0.34
  -6  -9   0    0.38    0.42
  -6  -9   0   -0.20    0.39
   6   9   0    0.32    0.33
   6   9   0   -0.29    0.28
   6   9   0    0.21    0.29
   6   9   0   -0.45    0.34
   6   9   0    0.15    0.41
  -7  -9   0   39.58    1.75
  -7  -9   0   41.54    1.75
  -7  -9   0   41.51    1.92
  -7  -9   0   35.29    1.78
   7   9   0   37.67    1.92
   7   9   0   35.58    1.68
   7   9   0   41.77    1.79
   7   9   0   42.54    1.77
  -8  -9   0   15.34    1.30
  -8  -9   0   14.33    1.12
  -8  -9   0   15.19    1.12
  -8  -9   0   12.17    1.27
   8   9   0   11.11    1.12
   8   9   0   13.99    1.08
   8   9   0   12.46    1.33
   8   9   0   13.64    1.11
  -9  -9   0    7.42    1.05
  -9  -9   0    9.48    1.03
  -9  -9   0    7.60    1.09
  -9  -9   0    9.22    1.03
   9   9   0    8.51    1.17
   9   9   0    8.24    1.05
   9   9   0    5.96    1.11
 -10  -9   0    1.10    0.66
 -10  -9   0    1.48    0.71
 -10  -9   0   -0.08    0.40
  10   9   0    0.90    0.64
  10   9   0    1.31    0.59
   9 -10   0    0.55    0.50
   9 -10   0    1.58    0.68
  -9  10   0    1.60    0.67
  -9  10   0    1.65    0.43
  -9  10   0    1.44    0.63
   8 -10   0    7.39    1.05
   8 -10   0    6.89    0.87
   8 -10   0    8.33    1.05
  -8  10   0    7.86    1.08
  -8  10   0    8.15    0.77
  -8  10   0    8.58    1.14
   7 -10   0    1.36    0.57
   7 -10   0    1.16    0.57
   7 -10   0    1.91    0.61
   7 -10   0    2.06    0.50
  -7  10   0    1.02    0.38
  -7  10   0    1.95    0.63
  -7  10   0    1.53    0.59
  -7  10   0    2.10    0.53
   6 -10   0    2.13    0.62
   6 -10   0    2.28    0.58
   6 -10   0    2.75    0.65
   6 -10   0    2.45    0.53
  -6  10   0    2.62    0.71
  -6  10   0    2.54    0.47
  -6  10   0    2.10    0.60
  -6  10   0    2.53    0.55
   5 -10   0   18.57    1.22
   5 -10   0   22.04    1.29
   5 -10   0   18.20    1.18
   5 -10   0   19.24    1.02
  -5  10   0   18.46    1.26
  -5  10   0   18.87    1.03
  -5  10   0   18.66    1.01
  -5  10   0   20.63    1.17
  -5  10   0   19.04    1.23
   4 -10   0   16.12    0.89
   4 -10   0   13.74    1.05
   4 -10   0   15.71    1.08
   4 -10   0   15.87    1.06
  -4  10   0   16.53    1.09
  -4  10   0   14.43    1.12
  -4  10   0   17.06    0.96
  -4  10   0   16.27    0.95
  -4  10   0   17.06    1.06
   3 -10   0    0.74    0.32
   3 -10   0    0.07    0.38
   3 -10   0    1.02    0.45
   3 -10   0    1.13    0.44
   3 -10   0    0.23    0.38
   3 -10   0    1.00    0.29
   3 -10   0    0.55    0.32
   3 -10   0    0.45    0.34
  -3  10   0    0.06    0.40
  -3  10   0    1.13    0.36
  -3  10   0    0.24    0.38
  -3  10   0    0.76    0.40
  -3  10   0    0.78    0.34
   2 -10   0   99.23    2.68
   2 -10   0   95.58    3.01
   2 -10   0   98.19    2.96
   2 -10   0   94.14    2.71
   2 -10   0  100.93    2.73
   2 -10   0   98.82    2.70
   2 -10   0  104.36    2.83
   2 -10   0   97.45    3.03
  -2  10   0   99.09    3.03
  -2  10   0   94.41    2.82
  -2  10   0   98.01    2.97
  -2  10   0   96.94    2.92
  -2  10   0   99.36    2.87
   1 -10   0   29.59    1.20
   1 -10   0   29.72    1.18
   1 -10   0   27.40    1.37
   1 -10   0   30.59    1.24
   1 -10   0   29.72    1.19
   1 -10   0   29.84    1.34
  -1  10   0   27.08    1.32
  -1  10   0   26.18    1.24
  -1  10   0   29.15    1.29
  -1  10   0   28.92    1.38
  -1  10   0   28.07    1.29
   0 -10   0    1.47    0.42
   0 -10   0    1.07    0.31
   0 -10   0    1.58    0.41
   0 -10   0    1.44    0.41
   0 -10   0    1.81    0.42
   0 -10   0    1.11    0.44
   0  10   0    1.34    0.46
   0  10   0    1.82    0.43
   0  10   0    0.95    0.35
   0  10   0    0.60    0.33
   0  10   0    0.90    0.39
  -1 -10   0   45.97    1.65
  -1 -10   0   48.83    1.74
  -1 -10   0   46.14    1.81
  -1 -10   0   44.19    1.64
  -1 -10   0   43.52    1.66
   1  10   0   43.90    1.52
   1  10   0   45.82    1.72
   1  10   0   45.60    1.70
   1  10   0   46.63    1.68
   1  10   0   43.18    1.77
  -2 -10   0    0.33    0.34
  -2 -10   0    0.01    0.39
  -2 -10   0    0.49    0.37
  -2 -10   0    0.61    0.38
  -2 -10   0    0.49    0.36
   2  10   0    0.49    0.33
   2  10   0    0.23    0.32
   2  10   0    0.05    0.34
   2  10   0    0.45    0.35
  -3 -10   0    2.75    0.55
  -3 -10   0    1.89    0.48
  -3 -10   0    2.79    0.52
  -3 -10   0    2.65    0.63
  -3 -10   0    2.05    0.48
   3  10   0    2.65    0.49
   3  10   0    2.13    0.45
   3  10   0    1.88    0.52
   3  10   0    2.47    0.53
  -4 -10   0   50.63    1.92
  -4 -10   0   47.07    1.86
  -4 -10   0   50.19    1.88
  -4 -10   0   49.17    2.02
  -4 -10   0   47.90    1.91
   4  10   0   46.56    1.92
   4  10   0   49.85    1.83
   4  10   0   54.32    2.05
  -5 -10   0    0.85    0.45
  -5 -10   0    1.71    0.52
  -5 -10   0    1.01    0.49
  -5 -10   0    0.39    0.40
  -5 -10   0    1.50    0.51
   5  10   0    1.02    0.49
   5  10   0    1.20    0.40
   5  10   0    0.82    0.44
  -6 -10   0    2.09    0.66
  -6 -10   0    2.00    0.57
  -6 -10   0    1.60    0.54
  -6 -10   0    3.27    0.65
  -6 -10   0    1.86    0.56
   6  10   0    2.07    0.61
   6  10   0    1.88    0.52
   6  10   0    1.84    0.45
   6  10   0    2.57    0.60
   6  10   0    2.41    0.53
  -7 -10   0   11.19    1.10
  -7 -10   0   15.39    1.31
  -7 -10   0   12.48    1.07
  -7 -10   0   12.42    1.24
   7  10   0   13.20    1.22
   7  10   0   14.83    1.09
   7  10   0   12.39    1.09
   7  10   0   11.19    1.01
  -8 -10   0   28.73    1.59
  -8 -10   0   32.20    1.79
  -8 -10   0   28.00    1.58
  -8 -10   0   28.92    1.68
   8  10   0   30.74    1.62
   8  10   0   27.18    1.54
   8  10   0   29.00    1.61
   8  10   0   27.53    1.76
  -9 -10   0    1.46    0.68
  -9 -10   0    1.33    0.57
  -9 -10   0    1.15    0.54
  -9 -10   0    1.01    0.62
   9  10   0    1.17    0.56
   9  10   0    0.92    0.64
   9 -11   0    1.34    0.67
   9 -11   0    0.49    0.54
  -9  11   0    0.93    0.61
  -9  11   0    0.75    0.63
  -9  11   0    0.87    0.42
   8 -11   0    1.49    0.60
   8 -11   0    1.56    0.61
  -8  11   0    1.66    0.71
  -8  11   0    2.10    0.46
  -8  11   0    0.82    0.59
   7 -11   0    7.59    0.98
   7 -11   0    6.26    0.97
   7 -11   0    7.44    1.03
  -7  11   0    6.94    1.01
  -7  11   0    6.42    0.73
  -7  11   0    5.13    0.86
   6 -11   0    1.48    0.57
   6 -11   0    1.64    0.61
   6 -11   0    1.75    0.62
  -6  11   0    2.02    0.47
  -6  11   0    2.47    0.55
  -6  11   0    2.48    0.65
  -6  11   0    2.39    0.70
   5 -11   0    2.86    0.67
   5 -11   0    1.47    0.52
   5 -11   0    1.63    0.55
  -5  11   0    1.29    0.60
  -5  11   0    1.70    0.54
  -5  11   0    1.34    0.42
  -5  11   0    1.83    0.54
  -5  11   0    1.52    0.44
   4 -11   0   13.65    1.06
   4 -11   0   12.41    1.06
   4 -11   0   14.55    1.02
  -4  11   0   14.95    1.05
  -4  11   0   14.25    0.95
  -4  11   0   12.63    0.91
  -4  11   0   13.62    1.10
  -4  11   0   14.50    1.09
   3 -11   0   40.94    1.79
   3 -11   0   39.57    1.73
   3 -11   0   41.94    1.67
   3 -11   0   39.16    1.41
   3 -11   0   41.35    1.82
  -3  11   0   41.01    1.64
  -3  11   0   40.12    1.63
  -3  11   0   37.51    1.71
  -3  11   0   41.23    1.81
  -3  11   0   44.22    1.79
   2 -11   0    6.99    0.67
   2 -11   0    6.01    0.76
   2 -11   0    5.70    0.67
   2 -11   0    5.50    0.76
   2 -11   0    6.01    0.79
  -2  11   0    6.79    0.80
  -2  11   0    7.74    0.80
  -2  11   0    7.17    0.77
  -2  11   0    4.94    0.71
  -2  11   0    5.42    0.77
   1 -11   0   23.16    1.25
   1 -11   0   21.66    1.11
   1 -11   0   23.64    1.32
   1 -11   0   23.26    1.09
  -1  11   0   22.17    1.25
  -1  11   0   22.45    1.21
  -1  11   0   21.43    1.16
  -1  11   0   23.11    1.20
  -1  11   0   22.96    1.29
   0 -11   0   46.84    1.65
   0 -11   0   46.43    1.78
   0 -11   0   43.96    1.98
   0 -11   0   43.53    1.85
   0 -11   0   45.62    1.70
   0  11   0   45.87    1.79
   0  11   0   43.93    1.64
   0  11   0   41.52    1.80
   0  11   0   47.92    1.79
   0  11   0   40.11    1.72
  -1 -11   0    0.90    0.44
  -1 -11   0    0.56    0.47
  -1 -11   0    0.42    0.39
  -1 -11   0    0.56    0.41
  -1 -11   0    0.95    0.42
   1  11   0    0.66    0.45
   1  11   0    0.66    0.39
   1  11   0    0.38    0.40
   1  11   0    0.52    0.33
   1  11   0    0.99    0.40
  -2 -11   0    9.40    0.91
  -2 -11   0    9.61    1.04
  -2 -11   0   10.64    0.89
  -2 -11   0    9.16    0.85
  -2 -11   0   11.60    0.90
   2  11   0    9.68    0.84
   2  11   0   11.05    0.85
   2  11   0   10.47    0.86
   2  11   0   11.85    0.97
  -3 -11   0    9.21    0.91
  -3 -11   0   10.59    1.00
  -3 -11   0    9.86    0.92
  -3 -11   0    9.72    1.06
   3  11   0    9.13    0.91
   3  11   0    9.94    1.02
   3  11   0   10.22    1.04
  -4 -11   0    0.08    0.41
  -4 -11   0   -0.61    0.33
  -4 -11   0    0.88    0.55
  -4 -11   0   -0.15    0.34
   4  11   0    0.20    0.39
   4  11   0    0.05    0.33
   4  11   0   -0.04    0.35
  -5 -11   0    2.33    0.61
  -5 -11   0    2.29    0.58
  -5 -11   0    2.35    0.59
  -5 -11   0    2.09    0.66
   5  11   0    3.20    0.59
   5  11   0    3.13    0.66
   5  11   0    2.71    0.66
  -6 -11   0   31.95    1.68
  -6 -11   0   34.56    1.71
  -6 -11   0   32.79    1.67
  -6 -11   0   34.06    1.81
   6  11   0   32.76    1.78
   6  11   0   34.75    1.73
   6  11   0   34.60    1.52
  -7 -11   0    4.19    0.81
  -7 -11   0    2.54    0.65
  -7 -11   0    2.71    0.76
  -7 -11   0    3.61    0.75
   7  11   0    3.58    0.81
   7  11   0    3.72    0.75
   7  11   0    3.33    0.71
  -8 -11   0   10.70    1.26
  -8 -11   0   10.40    1.30
  -8 -11   0    8.77    1.07
  -8 -11   0   13.25    1.35
   8  11   0    9.16    1.12
   8  11   0   10.31    1.29
   8  11   0    9.32    1.10
   8 -12   0    2.91    0.76
   8 -12   0    2.54    0.76
  -8  12   0    2.53    0.75
  -8  12   0    1.65    0.71
  -8  12   0    2.85    0.58
   7 -12   0    1.95    0.65
   7 -12   0    1.71    0.65
   7 -12   0    0.87    0.60
  -7  12   0    1.57    0.47
  -7  12   0    1.93    0.66
  -7  12   0    0.50    0.63
   6 -12   0   12.68    1.34
   6 -12   0   14.30    1.24
   6 -12   0    9.25    1.08
  -6  12   0    9.72    1.17
  -6  12   0   11.73    0.93
  -6  12   0   12.06    1.03
  -6  12   0   11.69    1.26
   5 -12   0    0.42    0.47
   5 -12   0    0.59    0.50
   5 -12   0    0.84    0.52
  -5  12   0    1.01    0.51
  -5  12   0    0.46    0.52
  -5  12   0    0.72    0.41
  -5  12   0    0.43    0.44
  -5  12   0    1.13    0.42
   4 -12   0    1.19    0.53
   4 -12   0    1.05    0.51
   4 -12   0    1.43    0.53
  -4  12   0    2.48    0.52
  -4  12   0    2.22    0.58
  -4  12   0    1.25    0.51
  -4  12   0    2.06    0.49
  -4  12   0    1.70    0.62
   3 -12   0    1.14    0.45
   3 -12   0    2.39    0.64
   3 -12   0    1.74    0.53
   3 -12   0    1.31    0.53
  -3  12   0    2.21    0.63
  -3  12   0    1.87    0.56
  -3  12   0    2.09    0.54
  -3  12   0    2.27    0.54
  -3  12   0    0.99    0.48
   2 -12   0   10.16    1.11
   2 -12   0   11.65    1.15
   2 -12   0   12.04    0.97
   2 -12   0   10.11    0.78
   2 -12   0   11.52    0.90
  -2  12   0   11.80    0.94
  -2  12   0   11.28    0.94
  -2  12   0   11.04    1.06
  -2  12   0   11.64    1.13
  -2  12   0   11.24    0.94
   1 -12   0   11.76    1.07
   1 -12   0   13.03    0.99
   1 -12   0   13.70    1.14
   1 -12   0   12.06    0.88
  -1  12   0   11.52    0.90
  -1  12   0   13.37    0.99
  -1  12   0   13.00    1.05
  -1  12   0   13.68    1.08
  -1  12   0   11.81    0.98
   0 -12   0   25.01    1.24
   0 -12   0   19.69    1.29
   0 -12   0   22.92    1.25
   0  12   0   20.20    1.22
   0  12   0   23.41    1.26
   0  12   0   21.54    1.13
   0  12   0   19.73    1.30
   0  12   0   18.51    1.19
  -1 -12   0    6.78    0.82
  -1 -12   0    9.52    0.94
  -1 -12   0    9.02    1.04
   1  12   0    7.65    0.84
   1  12   0    8.61    0.97
   1  12   0    8.41    0.94
   1  12   0    6.34    0.80
  -2 -12   0    1.32    0.49
  -2 -12   0    0.21    0.43
  -2 -12   0    1.61    0.59
   2  12   0    1.10    0.50
   2  12   0    0.75    0.42
   2  12   0    1.42    0.45
   2  12   0    0.43    0.41
  -3 -12   0    8.44    0.95
  -3 -12   0    6.71    0.95
  -3 -12   0    9.11    0.92
  -3 -12   0    8.14    0.90
   3  12   0    8.61    1.01
   3  12   0    8.08    0.90
   3  12   0    8.63    0.99
  -4 -12   0    9.03    1.00
  -4 -12   0    9.74    1.15
  -4 -12   0    8.33    0.94
   4  12   0    7.02    0.94
   4  12   0    9.65    0.99
   4  12   0   10.15    1.10
  -5 -12   0   12.43    1.10
  -5 -12   0   12.17    1.29
  -5 -12   0   15.61    1.22
   5  12   0   11.60    1.18
   5  12   0   13.07    1.16
   5  12   0   11.84    0.99
  -6 -12   0    9.51    1.18
  -6 -12   0    8.66    1.05
  -6 -12   0    8.53    1.06
   6  12   0   11.09    1.23
   6  12   0    9.94    1.14
   6  12   0    9.65    0.98
  -7 -12   0   23.05    1.53
  -7 -12   0   24.05    1.67
  -7 -12   0   24.10    1.59
   7  12   0   24.64    1.58
   7  12   0   24.67    1.70
   7  12   0   24.33    1.54
   7 -13   0    1.30    0.69
   7 -13   0    2.33    0.72
  -7  13   0    0.45    0.70
  -7  13   0    2.27    0.59
  -7  13   0    2.17    0.72
   6 -13   0   19.80    1.46
   6 -13   0   18.88    1.40
   6 -13   0   19.33    1.45
  -6  13   0   18.74    1.41
  -6  13   0   20.17    1.55
  -6  13   0   18.63    1.19
  -6  13   0   16.82    1.27
   5 -13   0    4.25    0.76
   5 -13   0    3.55    0.76
   5 -13   0    2.99    0.77
  -5  13   0    3.20    0.64
  -5  13   0    3.79    0.88
  -5  13   0    5.71    0.88
  -5  13   0    3.98    0.78
  -5  13   0    4.19    0.68
   4 -13   0    4.64    0.80
   4 -13   0    3.32    0.78
   4 -13   0    4.13    0.72
  -4  13   0    4.47    0.78
  -4  13   0    4.50    0.89
  -4  13   0    4.57    0.72
  -4  13   0    3.48    0.70
  -4  13   0    4.44    0.69
   3 -13   0    0.32    0.50
   3 -13   0   -0.10    0.42
   3 -13   0    0.28    0.42
   3 -13   0   -0.17    0.35
  -3  13   0    1.24    0.51
  -3  13   0    0.36    0.39
  -3  13   0    0.61    0.53
  -3  13   0    0.48    0.39
  -3  13   0    0.03    0.38
   2 -13   0   24.93    1.44
   2 -13   0   23.91    1.20
   2 -13   0   23.20    1.47
   2 -13   0   24.42    1.52
  -2  13   0   25.78    1.49
  -2  13   0   27.56    1.43
  -2  13   0   23.81    1.35
  -2  13   0   25.52    1.40
  -2  13   0   23.31    1.44
   1 -13   0    1.45    0.45
   1 -13   0    2.15    0.67
   1 -13   0    0.55    0.45
   1 -13   0    1.09    0.57
  -1  13   0    1.65    0.52
  -1  13   0    1.69    0.50
  -1  13   0    1.23    0.51
  -1  13   0    1.17    0.48
  -1  13   0    0.85    0.50
   0 -13   0    0.34    0.41
   0 -13   0    0.52    0.49
   0 -13   0    0.38    0.37
   0  13   0    0.08    0.43
   0  13   0    0.04    0.39
   0  13   0    0.21    0.37
  -1 -13   0    1.40    0.50
  -1 -13   0    1.71    0.60
  -1 -13   0    1.78    0.55
   1  13   0    1.71    0.54
   1  13   0    1.25    0.48
   1  13   0    2.70    0.67
   1  13   0    1.80    0.53
  -2 -13   0    3.71    0.68
  -2 -13   0    4.56    0.77
  -2 -13   0    2.66    0.71
   2  13   0    3.13    0.65
   2  13   0    3.44    0.68
   2  13   0    3.71    0.74
  -3 -13   0   -0.16    0.50
  -3 -13   0    0.81    0.54
  -3 -13   0    0.19    0.41
   3  13   0    0.79    0.50
   3  13   0   -0.35    0.34
   3  13   0    0.02    0.40
  -4 -13   0   -0.51    0.39
  -4 -13   0    0.26    0.49
  -4 -13   0    0.52    0.57
   4  13   0    0.30    0.45
   4  13   0    0.44    0.43
   4  13   0   -0.20    0.39
  -5 -13   0   14.09    1.23
  -5 -13   0   13.44    1.40
   5  13   0   12.84    1.07
   5  13   0   12.74    1.30
   5  13   0   13.74    1.20
  -6 -13   0    3.98    0.95
  -6 -13   0    2.56    0.74
   6  13   0    2.45    0.68
   6  13   0    2.74    0.78
   6  13   0    3.25    0.65
   6 -14   0    1.51    0.65
   6 -14   0    0.66    0.57
  -6  14   0    0.95    0.67
  -6  14   0    1.13    0.56
  -6  14   0    2.06    0.61
  -6  14   0    0.75    0.65
   5 -14   0    2.75    0.70
   5 -14   0    2.63    0.79
   5 -14   0    3.80    0.79
  -5  14   0    3.40    0.69
  -5  14   0    3.96    0.78
  -5  14   0    2.62    0.75
  -5  14   0    3.80    0.81
  -5  14   0    3.79    0.85
   4 -14   0   12.19    1.30
   4 -14   0   10.15    1.19
   4 -14   0   12.78    1.35
  -4  14   0   11.60    1.27
  -4  14   0   11.22    1.12
  -4  14   0   10.95    1.18
  -4  14   0    9.58    1.12
  -4  14   0    8.88    0.99
   3 -14   0   12.55    1.30
   3 -14   0   13.44    1.39
   3 -14   0   13.46    1.21
  -3  14   0   13.21    1.10
  -3  14   0   15.46    1.24
  -3  14   0   11.43    1.26
  -3  14   0   12.98    1.13
  -3  14   0   13.35    1.10
   2 -14   0    9.95    1.19
   2 -14   0    8.41    1.09
   2 -14   0    7.91    0.99
  -2  14   0    8.65    1.12
  -2  14   0    8.92    1.01
  -2  14   0    8.67    0.99
  -2  14   0    9.90    1.03
  -2  14   0    9.90    1.14
   1 -14   0   38.55    1.67
   1 -14   0   38.14    1.83
   1 -14   0   40.34    2.01
   1 -14   0   37.66    1.97
  -1  14   0   39.18    1.84
  -1  14   0   41.45    2.01
  -1  14   0   36.86    1.86
   0 -14   0    1.80    0.63
   0 -14   0    1.97    0.59
   0 -14   0    0.82    0.45
   0  14   0    1.67    0.58
   0  14   0    1.55    0.52
   0  14   0    0.37    0.49
  -1 -14   0    0.56    0.48
  -1 -14   0    0.83    0.47
  -1 -14   0    0.45    0.47
   1  14   0    1.57    0.54
   1  14   0    1.53    0.56
   1  14   0    0.55    0.51
  -2 -14   0    4.21    0.81
  -2 -14   0    4.14    0.74
  -2 -14   0    4.73    0.90
   2  14   0    3.41    0.73
   2  14   0    4.85    0.87
  -3 -14   0    1.51    0.67
  -3 -14   0    1.72    0.57
  -3 -14   0    2.64    0.64
   3  14   0    2.50    0.66
   3  14   0    1.20    0.49
   3  14   0    1.27    0.55
  -4 -14   0   -0.79    0.54
  -4 -14   0    0.39    0.50
   4  14   0    0.16    0.48
   4  14   0   -0.15    0.40
   4  14   0    0.24    0.45
  -5 -14   0    0.45    0.54
  -5 -14   0    0.49    0.66
   5  14   0    0.47    0.53
   5  14   0    0.61    0.45
   5  14   0    1.14    0.54
   4 -15   0    4.17    0.86
   4 -15   0    3.84    0.87
  -4  15   0    4.27    0.77
  -4  15   0    4.88    0.84
  -4  15   0    5.04    0.98
  -4  15   0    3.51    0.80
  -4  15   0    5.06    0.92
   3 -15   0   17.99    1.41
   3 -15   0   14.30    1.48
   3 -15   0   16.03    1.38
  -3  15   0   17.51    1.34
  -3  15   0   16.72    1.39
  -3  15   0   16.64    1.30
  -3  15   0   16.67    1.33
  -3  15   0   15.99    1.40
   2 -15   0   19.15    1.38
   2 -15   0   17.32    1.43
   2 -15   0   15.55    1.39
  -2  15   0   17.49    1.43
  -2  15   0   15.35    1.41
  -2  15   0   17.89    1.35
   1 -15   0    3.25    0.64
   1 -15   0    3.36    0.84
   1 -15   0    3.93    0.80
   1 -15   0    3.59    0.77
  -1  15   0    1.74    0.67
  -1  15   0    4.02    0.75
  -1  15   0    2.96    0.75
   0 -15   0    9.74    1.02
   0 -15   0    9.79    1.20
   0 -15   0    9.80    1.09
   0  15   0    9.63    1.21
   0  15   0   10.80    1.17
   0  15   0   10.35    1.19
  -1 -15   0   13.49    1.18
  -1 -15   0   10.53    1.28
  -1 -15   0   12.39    1.21
   1  15   0   12.06    1.23
   1  15   0   11.28    1.27
  -2 -15   0    0.80    0.56
  -2 -15   0    1.10    0.61
   2  15   0    0.97    0.56
   2  15   0    1.20    0.55
  -3 -15   0    6.27    0.97
  -3 -15   0    7.15    1.15
   3  15   0    6.27    1.04
   3  15   0    7.71    1.05
   4  15  -1   -0.20    0.46
   4  15  -1    0.09    0.53
  -4 -15   1   -0.40    0.63
  -4 -15   1    1.11    0.67
   3  15  -1    0.16    0.47
   3  15  -1    0.40    0.48
  -3 -15   1   -0.02    0.49
  -3 -15   1    0.26    0.59
   2  15  -1   17.67    1.33
   2  15  -1   12.68    1.31
  -2 -15   1   15.87    1.44
  -2 -15   1   16.78    1.33
   1  15  -1    5.52    0.91
   1  15  -1    7.46    0.99
  -1 -15   1    6.12    0.87
  -1 -15   1    5.00    1.07
  -1 -15   1    5.51    0.99
   0  15  -1    4.25    0.79
   0  15  -1    2.75    0.70
   0  15  -1    5.01    0.91
   0 -15   1    4.73    0.89
   0 -15   1    5.09    0.78
   0 -15   1    3.80    0.75
   0 -15   1    3.05    0.81
  -1  15  -1   24.18    1.61
  -1  15  -1   23.50    1.49
  -1  15  -1   24.29    1.58
   1 -15   1   21.12    1.56
   1 -15   1   24.58    1.65
   1 -15   1   25.63    1.52
   1 -15   1   20.45    1.29
  -2  15  -1   15.88    1.36
  -2  15  -1   12.63    1.35
  -2  15  -1   15.22    1.26
   2 -15   1   13.39    1.40
   2 -15   1   14.46    1.24
   2 -15   1   14.43    1.51
  -3  15  -1   28.25    1.62
  -3  15  -1   23.90    1.67
  -3  15  -1   24.52    1.62
  -3  15  -1   22.49    1.51
  -3  15  -1   27.58    1.63
   3 -15   1   27.61    1.65
   3 -15   1   25.84    1.71
   3 -15   1   25.50    1.70
  -4  15  -1   18.41    1.39
  -4  15  -1   16.47    1.47
  -4  15  -1   13.25    1.38
  -4  15  -1   18.66    1.34
  -4  15  -1   15.96    1.28
   4 -15   1   18.09    1.52
   4 -15   1   17.77    1.38
   5  14  -1   12.06    1.19
   5  14  -1   12.16    1.31
   5  14  -1   11.88    1.28
  -5 -14   1   16.30    1.35
  -5 -14   1   11.99    1.38
   4  14  -1    3.75    0.80
   4  14  -1    3.51    0.79
   4  14  -1    4.29    0.76
  -4 -14   1    4.09    0.84
  -4 -14   1    7.08    1.12
   3  14  -1    1.89    0.61
   3  14  -1    0.50    0.50
   3  14  -1    2.99    0.73
  -3 -14   1    1.46    0.59
  -3 -14   1    3.18    0.82
   2  14  -1    1.49    0.56
   2  14  -1    0.00    0.42
  -2 -14   1    0.91    0.46
  -2 -14   1    0.43    0.56
  -2 -14   1    0.56    0.48
   1  14  -1    9.00    1.11
   1  14  -1    6.54    0.89
   1  14  -1    7.41    0.93
  -1 -14   1    6.88    0.88
  -1 -14   1    5.51    0.83
  -1 -14   1    8.38    1.06
   0  14  -1    3.22    0.79
   0  14  -1    2.25    0.64
   0  14  -1    3.95    0.72
   0 -14   1    2.78    0.59
   0 -14   1    3.56    0.69
   0 -14   1    3.27    0.74
  -1  14  -1    0.22    0.46
  -1  14  -1    1.32    0.57
  -1  14  -1    0.78    0.44
   1 -14   1    1.17    0.58
   1 -14   1    1.04    0.46
   1 -14   1    0.77    0.55
   1 -14   1    0.57    0.39
  -2  14  -1   24.02    1.46
  -2  14  -1   28.44    1.66
  -2  14  -1   27.66    1.53
  -2  14  -1   26.39    1.48
  -2  14  -1   29.91    1.66
   2 -14   1   32.33    1.81
   2 -14   1   27.10    1.65
   2 -14   1   25.87    1.54
  -3  14  -1    7.41    0.99
  -3  14  -1    7.94    0.96
  -3  14  -1    6.14    1.02
  -3  14  -1    6.10    0.88
  -3  14  -1    7.72    0.93
   3 -14   1    7.18    1.05
   3 -14   1    7.03    1.04
   3 -14   1    7.19    0.98
  -4  14  -1    7.45    1.02
  -4  14  -1    7.60    0.92
  -4  14  -1    6.04    0.92
  -4  14  -1    5.39    0.82
  -4  14  -1    4.76    0.92
   4 -14   1    6.01    0.93
   4 -14   1    4.82    0.95
  -5  14  -1    6.57    1.06
  -5  14  -1    6.95    1.02
  -5  14  -1    7.39    0.91
  -5  14  -1    5.96    0.88
  -5  14  -1    6.29    0.95
   5 -14   1    6.39    0.99
   5 -14   1    8.39    1.17
  -6  14  -1   20.60    1.61
  -6  14  -1   16.40    1.64
  -6  14  -1   15.85    1.20
   6 -14   1   22.04    1.56
   6 -14   1   16.93    1.70
   7  13  -1   17.34    1.47
   7  13  -1   17.65    1.41
   7  13  -1   17.56    1.52
  -7 -13   1   19.07    1.47
  -7 -13   1   17.57    1.77
  -7 -13   1   18.54    1.48
   6  13  -1    6.64    0.89
   6  13  -1    5.69    0.94
   6  13  -1    5.78    0.98
  -6 -13   1    7.51    1.09
  -6 -13   1    6.11    1.09
  -6 -13   1    6.65    1.05
   5  13  -1    0.43    0.45
   5  13  -1    0.85    0.52
   5  13  -1    0.42    0.45
  -5 -13   1    0.65    0.61
  -5 -13   1   -0.14    0.79
  -5 -13   1    0.58    0.52
   4  13  -1    5.13    0.85
   4  13  -1    7.04    0.98
   4  13  -1    3.68    0.70
  -4 -13   1    5.61    0.93
  -4 -13   1    6.63    0.94
  -4 -13   1    5.80    0.90
   3  13  -1    7.78    0.98
   3  13  -1    9.17    1.04
   3  13  -1    9.45    1.01
  -3 -13   1    8.27    0.93
  -3 -13   1    7.52    1.00
  -3 -13   1    9.59    1.18
   2  13  -1    1.89    0.52
   2  13  -1    1.99    0.60
   2  13  -1    0.97    0.49
   2  13  -1    2.01    0.54
  -2 -13   1    2.86    0.63
  -2 -13   1    3.39    0.81
  -2 -13   1    1.05    0.48
   1  13  -1    2.83    0.64
   1  13  -1    3.57    0.65
   1  13  -1    3.89    0.76
  -1 -13   1    4.33    0.70
  -1 -13   1    2.97    0.63
  -1 -13   1    2.97    0.74
   0  13  -1    3.29    0.61
   0  13  -1    1.15    0.51
   0  13  -1    2.10    0.60
   0 -13   1    1.25    0.57
   0 -13   1    1.48    0.49
   0 -13   1    2.69    0.60
  -1  13  -1   15.50    1.13
  -1  13  -1   15.55    1.17
  -1  13  -1   14.51    1.19
  -1  13  -1   15.74    1.12
  -1  13  -1   14.98    1.02
   1 -13   1   15.26    1.01
   1 -13   1   17.37    1.17
   1 -13   1   14.09    1.21
   1 -13   1   14.22    1.23
  -2  13  -1    2.91    0.60
  -2  13  -1    1.84    0.59
  -2  13  -1    2.38    0.58
  -2  13  -1    2.95    0.66
  -2  13  -1    2.22    0.56
   2 -13   1    2.34    0.59
   2 -13   1    2.65    0.52
   2 -13   1    2.10    0.63
   2 -13   1    2.57    0.67
  -3  13  -1    6.25    0.80
  -3  13  -1    7.11    0.90
  -3  13  -1    6.06    0.93
  -3  13  -1    6.36    0.88
  -3  13  -1    5.46    0.77
   3 -13   1    6.56    0.94
   3 -13   1    5.54    0.76
   3 -13   1    6.04    0.92
   3 -13   1    6.77    0.94
  -4  13  -1   -0.09    0.33
  -4  13  -1    0.46    0.40
  -4  13  -1    0.51    0.44
  -4  13  -1   -0.11    0.50
  -4  13  -1    0.29    0.41
   4 -13   1    0.24    0.46
   4 -13   1    0.20    0.42
   4 -13   1    0.38    0.49
  -5  13  -1    0.07    0.49
  -5  13  -1    0.15    0.45
  -5  13  -1    0.23    0.37
  -5  13  -1   -0.13    0.42
  -5  13  -1   -0.06    0.35
   5 -13   1   -0.75    0.38
   5 -13   1   -0.09    0.50
   5 -13   1    0.07    0.45
  -6  13  -1    6.52    1.04
  -6  13  -1    3.86    0.81
  -6  13  -1    4.22    0.70
  -6  13  -1    4.54    0.79
   6 -13   1    5.25    0.93
   6 -13   1    5.13    0.86
  -7  13  -1   19.54    1.54
  -7  13  -1   18.78    1.23
  -7  13  -1   18.96    1.49
   7 -13   1   19.91    1.56
   7 -13   1   19.78    1.51
   8  12  -1   17.68    1.41
   8  12  -1   18.25    1.40
   8  12  -1   15.86    1.47
  -8 -12   1   16.56    1.38
  -8 -12   1   20.54    1.69
  -8 -12   1   16.14    1.44
   7  12  -1   -0.19    0.49
   7  12  -1    0.88    0.51
   7  12  -1    0.76    0.56
  -7 -12   1    1.32    0.63
  -7 -12   1    0.87    0.59
  -7 -12   1    1.85    0.70
   6  12  -1   22.06    1.48
   6  12  -1   23.11    1.54
   6  12  -1   22.91    1.30
  -6 -12   1   24.74    1.50
  -6 -12   1   23.85    1.50
  -6 -12   1   24.36    1.64
   5  12  -1    2.88    0.67
   5  12  -1    3.17    0.62
   5  12  -1    3.29    0.73
  -5 -12   1    2.92    0.65
  -5 -12   1    2.84    0.82
  -5 -12   1    2.71    0.68
   4  12  -1    0.29    0.41
   4  12  -1    0.50    0.40
   4  12  -1    0.11    0.41
  -4 -12   1    0.20    0.45
  -4 -12   1    0.54    0.49
  -4 -12   1    0.23    0.44
  -4 -12   1    0.49    0.56
   3  12  -1    1.10    0.49
   3  12  -1    0.97    0.47
   3  12  -1    1.20    0.46
  -3 -12   1    1.09    0.51
  -3 -12   1    1.91    0.56
  -3 -12   1    1.53    0.49
  -3 -12   1    1.19    0.53
   2  12  -1   16.95    1.16
   2  12  -1   18.05    1.16
   2  12  -1   20.96    1.32
   2  12  -1   20.78    1.16
  -2 -12   1   21.45    1.39
  -2 -12   1   18.26    1.21
  -2 -12   1   21.37    1.21
  -2 -12   1   19.96    1.21
   1  12  -1    1.52    0.50
   1  12  -1    2.37    0.59
   1  12  -1    1.98    0.53
   1  12  -1    1.48    0.48
  -1 -12   1    2.28    0.56
  -1 -12   1    2.21    0.52
  -1 -12   1    0.83    0.52
  -1 -12   1    1.27    0.60
   0  12  -1   13.20    0.89
   0  12  -1   15.07    1.11
   0  12  -1   15.17    1.05
   0  12  -1   14.82    1.06
   0  12  -1   14.04    1.05
   0 -12   1   13.45    1.10
   0 -12   1   14.97    1.04
   0 -12   1   14.01    0.98
  -1  12  -1   39.25    1.77
  -1  12  -1   35.13    1.62
  -1  12  -1   37.88    1.59
  -1  12  -1   37.08    1.72
  -1  12  -1   39.37    1.66
   1 -12   1   36.42    1.53
   1 -12   1   35.93    1.77
   1 -12   1   37.58    1.80
   1 -12   1   39.69    1.70
  -2  12  -1   34.27    1.53
  -2  12  -1   32.62    1.52
  -2  12  -1   30.94    1.56
  -2  12  -1   29.91    1.57
  -2  12  -1   31.51    1.51
   2 -12   1   33.54    1.58
   2 -12   1   32.40    1.43
   2 -12   1   29.40    1.32
   2 -12   1   35.48    1.72
   2 -12   1   30.43    1.61
  -3  12  -1    3.35    0.65
  -3  12  -1    4.12    0.65
  -3  12  -1    3.85    0.71
  -3  12  -1    4.66    0.68
  -3  12  -1    4.91    0.82
   3 -12   1    3.81    0.66
   3 -12   1    4.91    0.75
   3 -12   1    4.98    0.81
   3 -12   1    4.35    0.76
  -4  12  -1    0.35    0.35
  -4  12  -1   -0.17    0.37
  -4  12  -1   -0.20    0.33
  -4  12  -1    0.61    0.51
  -4  12  -1    0.01    0.35
   4 -12   1    0.48    0.45
   4 -12   1    0.10    0.44
   4 -12   1   -0.21    0.36
  -5  12  -1    1.70    0.69
  -5  12  -1    1.41    0.57
  -5  12  -1    1.16    0.43
  -5  12  -1    1.11    0.51
  -5  12  -1    0.52    0.39
   5 -12   1    1.01    0.51
   5 -12   1    1.53    0.62
   5 -12   1    0.91    0.49
  -6  12  -1    0.94    0.51
  -6  12  -1    0.73    0.42
  -6  12  -1    1.08    0.48
  -6  12  -1    0.13    0.58
   6 -12   1    0.45    0.47
   6 -12   1   -0.01    0.45
   6 -12   1    0.19    0.47
  -7  12  -1    2.62    0.57
  -7  12  -1    2.94    0.83
  -7  12  -1    5.42    0.98
   7 -12   1    3.18    0.75
   7 -12   1    3.71    0.83
  -8  12  -1    7.02    0.82
  -8  12  -1    7.04    1.14
  -8  12  -1    5.88    1.03
   8 -12   1    6.87    1.07
   8 -12   1    7.41    1.07
   8  11  -1   10.25    1.19
   8  11  -1   11.09    1.35
   8  11  -1    9.59    1.13
  -8 -11   1   11.12    1.28
  -8 -11   1   11.74    1.23
  -8 -11   1    8.52    1.16
  -8 -11   1   13.20    1.31
   7  11  -1   37.89    1.85
   7  11  -1   34.69    1.95
   7  11  -1   34.22    1.85
  -7 -11   1   38.32    1.86
  -7 -11   1   37.76    2.00
  -7 -11   1   39.97    1.87
  -7 -11   1   36.57    1.89
   6  11  -1    2.98    0.68
   6  11  -1    2.28    0.58
   6  11  -1    1.91    0.57
   6  11  -1    3.21    0.57
  -6 -11   1    2.32    0.57
  -6 -11   1    1.44    0.55
  -6 -11   1    2.78    0.71
  -6 -11   1    1.34    0.60
   5  11  -1    3.34    0.66
   5  11  -1    3.33    0.59
   5  11  -1    2.59    0.63
  -5 -11   1    1.87    0.63
  -5 -11   1    2.17    0.62
  -5 -11   1    2.13    0.57
  -5 -11   1    3.57    0.67
  -5 -11   1    2.69    0.64
   4  11  -1    5.99    0.82
   4  11  -1    6.75    0.86
   4  11  -1    6.06    0.76
  -4 -11   1    4.84    0.75
  -4 -11   1    5.20    0.83
  -4 -11   1    5.67    0.77
  -4 -11   1    5.54    0.77
   3  11  -1    8.32    0.85
   3  11  -1    8.16    0.93
   3  11  -1   10.70    0.84
   3  11  -1    9.46    0.95
  -3 -11   1    8.57    0.99
  -3 -11   1    7.66    0.84
  -3 -11   1    7.66    0.90
  -3 -11   1    8.08    0.86
   2  11  -1    3.09    0.62
   2  11  -1    2.61    0.52
   2  11  -1    2.81    0.55
   2  11  -1    3.10    0.58
  -2 -11   1    3.44    0.70
  -2 -11   1    3.11    0.60
  -2 -11   1    2.33    0.53
  -2 -11   1    1.57    0.47
  -2 -11   1    2.01    0.54
   1  11  -1   58.02    2.08
   1  11  -1   66.02    2.69
   1  11  -1   61.04    1.97
   1  11  -1   58.82    2.21
   1  11  -1   61.34    2.08
   1  11  -1   62.05    2.14
  -1 -11   1   61.32    2.07
  -1 -11   1   61.41    2.28
  -1 -11   1   58.84    2.06
  -1 -11   1   63.64    2.14
  -1 -11   1   60.76    2.12
   0  11  -1    0.72    0.36
   0  11  -1    0.35    0.36
   0  11  -1    0.59    0.42
   0  11  -1    0.93    0.39
   0  11  -1    0.22    0.37
   0 -11   1    0.58    0.35
   0 -11   1    0.17    0.33
   0 -11   1    1.89    0.53
   0 -11   1    1.26    0.43
   0 -11   1    1.10    0.40
  -1  11  -1    0.53    0.42
  -1  11  -1    0.11    0.40
  -1  11  -1   -0.28    0.33
  -1  11  -1    0.68    0.37
  -1  11  -1    0.90    0.39
   1 -11   1    0.40    0.34
   1 -11   1    0.56    0.35
   1 -11   1    0.78    0.36
   1 -11   1    0.53    0.36
   1 -11   1    0.54    0.42
   1 -11   1    0.86    0.42
  -2  11  -1  123.39    3.69
  -2  11  -1  124.69    3.58
  -2  11  -1  126.73    3.67
  -2  11  -1  127.98    3.54
  -2  11  -1  125.37    3.54
   2 -11   1  120.63    3.32
   2 -11   1  133.24    3.76
   2 -11   1  130.37    3.64
   2 -11   1  129.23    3.45
   2 -11   1  114.25    3.64
   2 -11   1  121.31    3.33
   2 -11   1  124.22    3.72
  -3  11  -1    1.00    0.47
  -3  11  -1    0.08    0.37
  -3  11  -1    0.32    0.34
  -3  11  -1    1.34    0.42
  -3  11  -1    0.32    0.41
   3 -11   1    0.31    0.39
   3 -11   1    0.60    0.40
   3 -11   1    0.07    0.31
   3 -11   1    0.45    0.28
   3 -11   1    0.36    0.44
   3 -11   1    0.44    0.42
  -4  11  -1   12.56    0.89
  -4  11  -1   11.44    0.88
  -4  11  -1   10.99    1.03
  -4  11  -1   10.88    0.96
  -4  11  -1   10.15    1.06
   4 -11   1    9.92    0.82
   4 -11   1   11.11    1.06
   4 -11   1   11.51    1.05
   4 -11   1   11.16    1.10
  -5  11  -1    6.07    0.78
  -5  11  -1    4.41    0.76
  -5  11  -1    5.91    0.92
  -5  11  -1    5.52    0.72
  -5  11  -1    5.90    0.74
   5 -11   1    5.79    0.81
   5 -11   1    6.18    0.90
   5 -11   1    3.33    0.66
  -6  11  -1   13.90    0.96
  -6  11  -1   12.28    1.00
  -6  11  -1   11.83    1.21
  -6  11  -1   13.77    1.35
   6 -11   1   12.62    1.24
   6 -11   1   15.91    1.21
   6 -11   1   12.91    1.09
  -7  11  -1    0.31    0.52
  -7  11  -1    0.86    0.52
  -7  11  -1    0.48    0.35
   7 -11   1    0.78    0.50
   7 -11   1    0.97    0.55
  -8  11  -1    1.92    0.64
  -8  11  -1    1.18    0.46
  -8  11  -1    2.47    0.69
   8 -11   1    1.67    0.59
   8 -11   1    1.52    0.63
  -9  11  -1    4.54    0.95
  -9  11  -1    4.34    0.94
  -9  11  -1    4.26    0.64
   9 -11   1    4.52    0.90
   9 -11   1    3.95    0.87
   9  10  -1    1.39    0.57
   9  10  -1    0.73    0.52
   9  10  -1    1.23    0.70
  -9 -10   1    1.79    0.56
  -9 -10   1    1.72    0.68
  -9 -10   1    1.49    0.57
  -9 -10   1    1.31    0.65
   8  10  -1    1.38    0.55
   8  10  -1    2.07    0.61
   8  10  -1    1.45    0.56
   8  10  -1    2.82    0.76
  -8 -10   1    1.14    0.47
  -8 -10   1    1.49    0.58
  -8 -10   1    2.43    0.59
  -8 -10   1    2.19    0.68
   7  10  -1    6.52    0.88
   7  10  -1    8.62    1.11
   7  10  -1    7.17    0.88
   7  10  -1    7.35    0.94
  -7 -10   1    6.98    0.98
  -7 -10   1    8.00    1.00
  -7 -10   1    8.64    0.97
  -7 -10   1    7.40    0.86
   6  10  -1    2.84    0.53
   6  10  -1    3.33    0.54
   6  10  -1    3.69    0.76
   6  10  -1    2.71    0.61
   6  10  -1    2.46    0.61
  -6 -10   1    3.08    0.61
  -6 -10   1    2.94    0.63
  -6 -10   1    2.06    0.60
  -6 -10   1    1.84    0.61
  -6 -10   1    2.42    0.58
   5  10  -1    3.61    0.57
   5  10  -1    3.22    0.67
   5  10  -1    4.03    0.69
   5  10  -1    4.21    0.89
  -5 -10   1    2.40    0.57
  -5 -10   1    4.47    0.69
  -5 -10   1    3.92    0.74
  -5 -10   1    3.78    0.67
  -5 -10   1    2.26    0.59
   4  10  -1   15.64    1.06
   4  10  -1   13.61    0.91
   4  10  -1   13.87    1.02
  -4 -10   1   13.91    1.01
  -4 -10   1   14.92    1.01
  -4 -10   1   14.23    1.01
  -4 -10   1   12.86    1.06
  -4 -10   1   13.96    1.00
   3  10  -1   62.72    1.94
   3  10  -1   61.09    2.16
   3  10  -1   55.40    2.10
   3  10  -1   56.69    2.01
  -3 -10   1   60.48    2.12
  -3 -10   1   61.95    2.10
  -3 -10   1   56.31    2.03
  -3 -10   1   59.14    2.19
  -3 -10   1   58.60    2.06
   2  10  -1  117.56    3.35
   2  10  -1  121.93    3.50
   2  10  -1  121.37    3.41
   2  10  -1  117.00    3.26
  -2 -10   1  119.43    3.33
  -2 -10   1  121.64    3.52
  -2 -10   1  122.11    3.34
  -2 -10   1  117.58    3.31
  -2 -10   1  120.18    3.38
   1  10  -1    1.35    0.42
   1  10  -1    1.16    0.45
   1  10  -1    1.52    0.42
   1  10  -1    1.40    0.36
   1  10  -1    1.12    0.42
  -1 -10   1    1.21    0.41
  -1 -10   1    1.49    0.45
  -1 -10   1    1.62    0.47
  -1 -10   1    1.35    0.43
  -1 -10   1    1.72    0.51
   0  10  -1   13.93    0.90
   0  10  -1   13.85    0.90
   0  10  -1   11.34    0.89
   0  10  -1   12.63    0.79
   0  10  -1   11.90    0.87
   0 -10   1   14.46    0.88
   0 -10   1   13.37    0.73
   0 -10   1   11.85    0.94
   0 -10   1   13.31    0.86
   0 -10   1   13.04    0.86
   0 -10   1   12.43    0.84
  -1  10  -1   68.63    2.21
  -1  10  -1   72.94    2.27
  -1  10  -1   70.22    2.33
  -1  10  -1   68.47    2.22
  -1  10  -1   64.70    2.26
   1 -10   1   66.43    2.11
   1 -10   1   67.93    2.34
   1 -10   1   70.20    2.26
   1 -10   1   66.75    2.05
   1 -10   1   72.14    2.15
   1 -10   1   69.04    2.11
  -2  10  -1    0.62    0.40
  -2  10  -1    0.91    0.37
  -2  10  -1    0.60    0.38
  -2  10  -1    0.87    0.35
  -2  10  -1    0.46    0.43
   2 -10   1    0.95    0.32
   2 -10   1    1.27    0.46
   2 -10   1    0.80    0.44
   2 -10   1    0.99    0.35
   2 -10   1    0.90    0.33
   2 -10   1    0.41    0.35
   2 -10   1    0.73    0.39
   2 -10   1    1.21    0.35
  -3  10  -1   69.13    2.28
  -3  10  -1   65.26    2.30
  -3  10  -1   67.28    2.18
  -3  10  -1   68.38    2.38
  -3  10  -1   70.50    2.19
   3 -10   1   68.54    2.11
   3 -10   1   69.83    2.10
   3 -10   1   62.98    2.08
   3 -10   1   69.18    1.96
   3 -10   1   69.94    2.34
   3 -10   1   65.09    2.34
   3 -10   1   68.92    2.24
   3 -10   1   62.95    2.31
  -4  10  -1    0.37    0.31
  -4  10  -1    0.11    0.30
  -4  10  -1    1.35    0.44
  -4  10  -1   -0.16    0.32
  -4  10  -1    0.88    0.45
   4 -10   1    0.25    0.40
   4 -10   1    0.84    0.46
   4 -10   1    0.55    0.33
   4 -10   1    0.52    0.33
   4 -10   1   -0.31    0.34
  -5  10  -1    0.37    0.32
  -5  10  -1    0.62    0.39
  -5  10  -1   -0.13    0.36
  -5  10  -1    0.84    0.34
  -5  10  -1    1.65    0.56
   5 -10   1    1.05    0.48
   5 -10   1    0.44    0.44
   5 -10   1    1.17    0.46
   5 -10   1    0.81    0.36
  -6  10  -1   12.93    0.94
  -6  10  -1   13.09    1.25
  -6  10  -1   13.83    0.89
  -6  10  -1   11.60    1.17
   6 -10   1   13.65    1.12
   6 -10   1   11.50    1.13
   6 -10   1   12.75    0.94
   6 -10   1   14.60    1.11
  -7  10  -1   26.19    1.54
  -7  10  -1   23.79    1.48
  -7  10  -1   25.55    1.21
   7 -10   1   23.72    1.49
   7 -10   1   26.02    1.36
   7 -10   1   25.46    1.54
   7 -10   1   26.93    1.53
  -8  10  -1    0.34    0.50
  -8  10  -1   -0.04    0.28
  -8  10  -1   -0.08    0.48
   8 -10   1    0.29    0.43
   8 -10   1   -0.53    0.36
   8 -10   1    0.03    0.48
  -9  10  -1    7.04    0.72
  -9  10  -1    7.58    1.04
  -9  10  -1    9.20    1.16
   9 -10   1    5.80    0.99
   9 -10   1    7.41    1.07
   9 -10   1    5.83    0.85
  10   9  -1   -0.73    0.44
  10   9  -1   -0.57    0.41
 -10  -9   1    0.36    0.45
 -10  -9   1   -0.06    0.55
 -10  -9   1    0.51    0.61
   9   9  -1    5.30    0.96
   9   9  -1    3.98    0.75
   9   9  -1    4.95    0.89
  -9  -9   1    4.91    0.80
  -9  -9   1    6.02    0.87
  -9  -9   1    3.75    0.82
  -9  -9   1    5.54    0.96
   8   9  -1   24.45    1.43
   8   9  -1   23.81    1.40
   8   9  -1   24.34    1.42
   8   9  -1   24.96    1.62
  -8  -9   1   23.81    1.37
  -8  -9   1   25.09    1.59
  -8  -9   1   26.53    1.41
  -8  -9   1   25.72    1.54
   7   9  -1   20.45    1.30
   7   9  -1   20.16    1.25
   7   9  -1   20.55    1.23
   7   9  -1   21.82    1.44
  -7  -9   1   18.41    1.28
  -7  -9   1   19.87    1.25
  -7  -9   1   21.91    1.40
  -7  -9   1   22.27    1.26
   6   9  -1   14.74    0.88
   6   9  -1   16.19    1.01
   6   9  -1   14.10    1.07
   6   9  -1   15.82    1.17
   6   9  -1   15.75    1.08
  -6  -9   1   15.39    1.06
  -6  -9   1   16.82    1.09
  -6  -9   1   14.05    1.11
  -6  -9   1   15.13    1.10
  -6  -9   1   16.03    1.13
   5   9  -1    1.77    0.53
   5   9  -1    1.84    0.43
   5   9  -1    1.55    0.41
   5   9  -1    2.03    0.51
  -5  -9   1    1.62    0.53
  -5  -9   1    1.48    0.47
  -5  -9   1    1.52    0.44
  -5  -9   1    2.23    0.54
  -5  -9   1    1.62    0.49
   4   9  -1   15.86    0.84
   4   9  -1   15.01    0.90
   4   9  -1   15.68    1.04
   4   9  -1   16.95    1.02
  -4  -9   1   15.82    1.00
  -4  -9   1   14.26    0.98
  -4  -9   1   14.95    1.04
  -4  -9   1   14.00    0.96
  -4  -9   1   15.46    0.98
   3   9  -1    1.82    0.46
   3   9  -1    1.19    0.37
   3   9  -1    2.74    0.43
   3   9  -1    1.77    0.34
   3   9  -1    2.65    0.53
  -3  -9   1    1.49    0.43
  -3  -9   1    2.55    0.56
  -3  -9   1    2.45    0.51
  -3  -9   1    2.22    0.50
  -3  -9   1    2.21    0.46
   2   9  -1   -0.15    0.27
   2   9  -1    0.61    0.23
   2   9  -1    0.24    0.30
   2   9  -1    0.53    0.23
   2   9  -1    0.55    0.32
   2   9  -1    0.26    0.26
   2   9  -1   -0.23    0.26
  -2  -9   1    0.10    0.32
  -2  -9   1    0.04    0.31
  -2  -9   1    0.85    0.41
  -2  -9   1    0.31    0.31
  -2  -9   1   -0.32    0.27
   1   9  -1   31.49    1.29
   1   9  -1   29.73    1.25
   1   9  -1   28.90    1.09
   1   9  -1   28.64    1.21
   1   9  -1   30.45    1.32
  -1  -9   1   27.57    0.98
  -1  -9   1   29.38    1.23
  -1  -9   1   27.33    1.30
  -1  -9   1   28.97    1.22
  -1  -9   1   28.27    0.96
  -1  -9   1   27.66    1.20
  -1  -9   1   30.13    1.23
  -1  -9   1   27.80    1.24
   0   9  -1    3.17    0.53
   0   9  -1    2.82    0.45
   0   9  -1    2.40    0.43
   0   9  -1    3.33    0.52
   0   9  -1    2.98    0.47
   0  -9   1    2.71    0.46
   0  -9   1    4.24    0.54
   0  -9   1    2.70    0.38
   0  -9   1    3.44    0.49
   0  -9   1    2.94    0.52
   0  -9   1    3.35    0.50
  -1   9  -1   16.32    0.90
  -1   9  -1   17.64    1.00
  -1   9  -1   16.70    0.93
  -1   9  -1   16.14    0.97
  -1   9  -1   17.98    0.93
   1  -9   1   16.07    0.83
   1  -9   1   17.03    0.88
   1  -9   1   16.76    1.01
   1  -9   1   16.35    0.86
   1  -9   1   17.29    0.87
   1  -9   1   17.48    0.95
  -2   9  -1   43.92    1.56
  -2   9  -1   41.20    1.60
  -2   9  -1   41.24    1.65
  -2   9  -1   38.99    1.58
  -2   9  -1   45.19    1.56
   2  -9   1   41.50    1.42
   2  -9   1   44.30    1.69
   2  -9   1   42.36    1.48
   2  -9   1   44.75    1.64
   2  -9   1   42.87    1.68
   2  -9   1   44.75    1.49
   2  -9   1   41.81    1.52
  -3   9  -1   24.33    1.11
  -3   9  -1   27.40    1.24
  -3   9  -1   25.29    1.27
  -3   9  -1   24.04    1.11
  -3   9  -1   26.18    1.30
   3  -9   1   23.68    1.24
   3  -9   1   25.23    1.08
   3  -9   1   26.04    1.11
   3  -9   1   26.08    1.20
   3  -9   1   25.73    1.27
   3  -9   1   24.90    0.96
   3  -9   1   26.62    1.11
   3  -9   1   26.19    1.25
  -4   9  -1   15.10    0.86
  -4   9  -1   15.19    0.85
  -4   9  -1   16.26    1.07
  -4   9  -1   14.17    0.91
  -4   9  -1   13.69    0.97
   4  -9   1   14.38    0.84
   4  -9   1   15.98    0.87
   4  -9   1   13.27    0.95
   4  -9   1   14.95    1.04
   4  -9   1   14.76    0.98
  -5   9  -1   33.24    1.61
  -5   9  -1   35.34    1.34
  -5   9  -1   32.75    1.59
  -5   9  -1   35.23    1.45
  -5   9  -1   33.01    1.34
   5  -9   1   34.25    1.40
   5  -9   1   32.89    1.56
   5  -9   1   38.93    1.66
   5  -9   1   35.56    1.57
  -6   9  -1    5.69    0.61
  -6   9  -1    5.88    0.69
  -6   9  -1    6.29    0.86
  -6   9  -1    5.59    0.82
   6  -9   1    5.93    0.81
   6  -9   1    4.11    0.70
   6  -9   1    5.81    0.80
   6  -9   1    4.28    0.61
  -7   9  -1   14.62    0.87
  -7   9  -1   15.11    1.17
  -7   9  -1   14.17    1.14
   7  -9   1   15.67    1.20
   7  -9   1   16.05    1.18
   7  -9   1   15.05    1.03
   7  -9   1   15.81    1.19
  -8   9  -1    4.23    0.81
  -8   9  -1    4.43    0.83
  -8   9  -1    5.16    0.60
   8  -9   1    3.86    0.78
   8  -9   1    3.84    0.68
   8  -9   1    4.79    0.82
  -9   9  -1   -0.01    0.28
  -9   9  -1    0.13    0.47
  -9   9  -1   -0.10    0.46
   9  -9   1   -0.07    0.41
   9  -9   1    0.29    0.50
   9  -9   1    0.56    0.51
 -10   9  -1   14.26    1.27
 -10   9  -1   15.44    1.37
 -10   9  -1   14.22    0.85
  10  -9   1   12.45    1.32
  10  -9   1   16.00    1.39
  10  -9   1   13.23    1.30
  10   8  -1    9.66    1.17
  10   8  -1    9.40    1.23
 -10  -8   1   11.32    1.34
 -10  -8   1   10.59    1.06
 -10  -8   1   10.45    1.27
   9   8  -1    1.79    0.67
   9   8  -1    3.86    0.75
   9   8  -1    2.62    0.60
  -9  -8   1    2.78    0.73
  -9  -8   1    1.95    0.49
  -9  -8   1    3.06    0.71
  -9  -8   1    2.59    0.59
   8   8  -1   44.86    1.92
   8   8  -1   44.63    2.11
   8   8  -1   48.01    2.01
   8   8  -1   46.87    1.89
  -8  -8   1   47.60    1.88
  -8  -8   1   46.06    2.05
  -8  -8   1   45.42    1.83
  -8  -8   1   43.91    2.03
   7   8  -1   23.14    1.28
   7   8  -1   24.10    1.45
   7   8  -1   21.28    1.21
   7   8  -1   22.87    1.29
  -7  -8   1   22.78    1.22
  -7  -8   1   20.52    1.35
  -7  -8   1   21.32    1.34
  -7  -8   1   22.10    1.34
  -7  -8   1   21.83    1.22
   6   8  -1    1.23    0.44
   6   8  -1    1.38    0.40
   6   8  -1    1.75    0.53
   6   8  -1    1.98    0.39
   6   8  -1    1.84    0.49
  -6  -8   1    1.57    0.50
  -6  -8   1    2.37    0.49
  -6  -8   1    1.34    0.44
  -6  -8   1    1.72    0.51
  -6  -8   1    1.07    0.47
   5   8  -1   18.72    0.99
   5   8  -1   17.18    1.11
   5   8  -1   17.60    1.04
   5   8  -1   17.59    0.91
  -5  -8   1   18.68    1.04
  -5  -8   1   17.81    1.01
  -5  -8   1   16.70    1.06
  -5  -8   1   18.12    1.11
  -5  -8   1   16.69    1.07
   4   8  -1    9.69    0.76
   4   8  -1   10.15    0.82
   4   8  -1    9.83    0.59
   4   8  -1   10.39    0.72
   4   8  -1   10.22    0.68
  -4  -8   1    9.63    0.85
  -4  -8   1    9.84    0.75
  -4  -8   1   11.23    0.81
  -4  -8   1    7.95    0.72
  -4  -8   1    8.94    0.75
   3   8  -1   15.53    0.86
   3   8  -1   15.49    0.95
   3   8  -1   15.87    0.78
   3   8  -1   15.43    0.76
   3   8  -1   16.29    0.94
  -3  -8   1   16.74    1.00
  -3  -8   1   16.88    0.95
  -3  -8   1   15.96    0.91
  -3  -8   1   15.11    0.88
  -3  -8   1   14.60    0.88
   2   8  -1   12.63    0.79
   2   8  -1   12.77    0.59
   2   8  -1   11.28    0.74
   2   8  -1   10.29    0.68
   2   8  -1   12.22    0.76
   2   8  -1   12.13    0.81
  -2  -8   1   11.38    0.74
  -2  -8   1   11.54    0.46
  -2  -8   1   12.54    0.78
  -2  -8   1   11.78    0.75
  -2  -8   1   12.76    0.85
  -2  -8   1   11.92    0.79
   1   8  -1    1.98    0.41
   1   8  -1    2.57    0.46
   1   8  -1    1.44    0.35
   1   8  -1    2.24    0.42
   1   8  -1    2.29    0.24
  -1  -8   1    2.65    0.46
  -1  -8   1    2.29    0.41
  -1  -8   1    2.82    0.31
  -1  -8   1    2.64    0.43
  -1  -8   1    2.25    0.31
  -1  -8   1    2.25    0.40
  -1  -8   1    1.90    0.38
  -1  -8   1    2.34    0.42
   0   8  -1   29.16    1.17
   0   8  -1   30.78    1.13
   0   8  -1   30.75    1.20
   0   8  -1   30.94    1.25
   0   8  -1   29.14    1.19
   0  -8   1   29.15    0.86
   0  -8   1   29.31    1.25
   0  -8   1   28.59    1.15
   0  -8   1   31.28    1.20
   0  -8   1   32.13    1.17
   0  -8   1   28.82    1.14
   0  -8   1   30.99    1.19
   0  -8   1   28.68    1.01
  -1   8  -1   10.22    0.68
  -1   8  -1   10.04    0.72
  -1   8  -1   10.13    0.70
  -1   8  -1    9.01    0.66
  -1   8  -1   10.89    0.75
   1  -8   1   12.17    0.74
   1  -8   1    9.69    0.63
   1  -8   1   10.24    0.74
   1  -8   1   11.14    0.79
   1  -8   1   10.67    0.66
   1  -8   1   10.52    0.66
   1  -8   1   11.21    0.68
  -2   8  -1   35.15    1.28
  -2   8  -1   34.66    1.42
  -2   8  -1   34.48    1.30
  -2   8  -1   36.07    1.38
  -2   8  -1   34.47    1.36
   2  -8   1   38.19    1.41
   2  -8   1   36.74    1.26
   2  -8   1   36.30    1.43
   2  -8   1   35.35    1.26
   2  -8   1   34.29    1.28
   2  -8   1   34.12    1.20
   2  -8   1   37.09    1.44
  -3   8  -1    6.57    0.56
  -3   8  -1    3.70    0.56
  -3   8  -1    5.59    0.61
  -3   8  -1    5.91    0.57
  -3   8  -1    5.10    0.62
   3  -8   1    4.50    0.56
   3  -8   1    6.02    0.58
   3  -8   1    5.51    0.66
   3  -8   1    7.25    0.77
   3  -8   1    6.09    0.67
   3  -8   1    5.78    0.56
   3  -8   1    5.63    0.52
   3  -8   1    5.90    0.44
  -4   8  -1    0.34    0.25
  -4   8  -1    1.05    0.41
  -4   8  -1    1.25    0.32
  -4   8  -1    0.78    0.39
  -4   8  -1    0.87    0.33
   4  -8   1    0.11    0.34
   4  -8   1    0.63    0.37
   4  -8   1    0.00    0.25
   4  -8   1    0.78    0.30
   4  -8   1    0.98    0.37
  -5   8  -1   28.79    1.22
  -5   8  -1   26.80    1.12
  -5   8  -1   27.03    1.36
  -5   8  -1   26.09    1.09
   5  -8   1   26.61    1.19
   5  -8   1   27.90    1.36
   5  -8   1   28.15    1.35
   5  -8   1   30.33    1.38
  -6   8  -1   17.61    1.15
  -6   8  -1   15.65    0.92
  -6   8  -1   16.61    0.85
   6  -8   1   19.12    1.18
   6  -8   1   15.27    1.10
   6  -8   1   17.02    0.99
   6  -8   1   16.89    1.09
  -7   8  -1    1.84    0.53
  -7   8  -1    1.42    0.51
  -7   8  -1    1.79    0.38
  -7   8  -1    1.64    0.44
   7  -8   1    0.38    0.44
   7  -8   1    1.66    0.56
   7  -8   1    1.89    0.50
   7  -8   1    1.59    0.53
  -8   8  -1   16.33    0.86
  -8   8  -1   16.27    1.17
  -8   8  -1   15.99    1.21
   8  -8   1   15.24    1.15
   8  -8   1   16.61    1.11
   8  -8   1   14.83    1.18
  -9   8  -1   52.09    2.26
  -9   8  -1   48.36    1.64
  -9   8  -1   51.59    2.15
   9  -8   1   50.86    2.20
   9  -8   1   48.44    2.20
   9  -8   1   49.79    2.06
 -10   8  -1    1.45    0.62
 -10   8  -1    0.64    0.32
 -10   8  -1    1.10    0.56
  10  -8   1   -0.04    0.48
  10  -8   1    0.85    0.54
  10  -8   1    0.99    0.59
  11   7  -1    4.34    0.96
  11   7  -1    4.66    0.93
 -11  -7   1    3.50    0.86
 -11  -7   1    3.00    0.83
 -11  -7   1    2.98    0.63
  10   7  -1    6.32    0.96
  10   7  -1    6.91    1.10
 -10  -7   1    8.30    1.09
 -10  -7   1    6.92    0.83
 -10  -7   1    6.71    1.03
   9   7  -1   23.25    1.32
   9   7  -1   23.41    1.45
   9   7  -1   24.81    1.60
  -9  -7   1   23.76    1.51
  -9  -7   1   23.76    1.48
  -9  -7   1   24.42    1.30
  -9  -7   1   23.42    1.50
   8   7  -1   10.48    0.88
   8   7  -1    8.93    0.91
   8   7  -1    8.81    0.97
   8   7  -1   11.22    1.20
  -8  -7   1    8.68    0.85
  -8  -7   1   10.98    1.12
  -8  -7   1    8.14    0.96
  -8  -7   1    8.04    0.84
   7   7  -1   49.96    2.09
   7   7  -1   52.78    1.96
   7   7  -1   49.40    1.85
   7   7  -1   49.76    1.88
  -7  -7   1   47.72    1.98
  -7  -7   1   51.23    1.82
  -7  -7   1   47.80    1.82
  -7  -7   1   48.99    1.99
  -7  -7   1   49.14    1.99
   6   7  -1   33.21    1.46
   6   7  -1   40.05    1.58
   6   7  -1   38.17    1.69
   6   7  -1   36.46    1.28
   6   7  -1   36.26    1.54
  -6  -7   1   36.58    1.61
  -6  -7   1   35.92    1.60
  -6  -7   1   36.28    1.47
  -6  -7   1   35.70    1.59
  -6  -7   1   39.32    1.48
   5   7  -1    0.67    0.35
   5   7  -1    0.82    0.28
   5   7  -1    0.84    0.35
   5   7  -1    0.40    0.36
  -5  -7   1    0.26    0.32
  -5  -7   1    0.56    0.34
  -5  -7   1    0.73    0.37
  -5  -7   1    1.01    0.41
  -5  -7   1    0.50    0.36
   4   7  -1    1.94    0.36
   4   7  -1    1.93    0.40
   4   7  -1    1.43    0.36
   4   7  -1    2.15    0.47
   4   7  -1    1.93    0.29
  -4  -7   1    2.26    0.43
  -4  -7   1    2.49    0.51
  -4  -7   1    1.74    0.41
  -4  -7   1    1.78    0.42
  -4  -7   1    1.39    0.39
   3   7  -1  179.29    4.10
   3   7  -1  171.69    4.13
   3   7  -1  169.91    4.22
   3   7  -1  174.90    4.27
   3   7  -1  171.22    4.39
   3   7  -1  166.16    4.33
  -3  -7   1  172.36    4.30
  -3  -7   1  167.97    4.25
  -3  -7   1  172.69    4.30
  -3  -7   1  171.14    4.37
  -3  -7   1  170.23    4.28
   2   7  -1   24.22    0.85
   2   7  -1   24.08    1.01
   2   7  -1   22.62    1.05
   2   7  -1   25.87    1.04
   2   7  -1   25.12    1.07
   2   7  -1   26.20    0.98
  -2  -7   1   24.32    1.02
  -2  -7   1   25.05    1.06
  -2  -7   1   25.12    1.02
  -2  -7   1   22.44    1.00
  -2  -7   1   24.84    1.10
  -2  -7   1   22.40    0.69
   1   7  -1    1.15    0.33
   1   7  -1    2.20    0.39
   1   7  -1    1.77    0.34
   1   7  -1    1.88    0.23
   1   7  -1    1.57    0.35
  -1  -7   1    2.90    0.39
  -1  -7   1    1.87    0.34
  -1  -7   1    2.97    0.47
  -1  -7   1    2.87    0.41
  -1  -7   1    2.34    0.37
  -1  -7   1    2.46    0.39
  -1  -7   1    1.83    0.24
   0   7  -1   44.00    1.49
   0   7  -1   46.38    1.56
   0   7  -1   45.50    1.48
   0   7  -1   44.37    1.53
   0   7  -1   46.57    1.48
   0  -7   1   44.64    1.45
   0  -7   1   46.26    1.46
   0  -7   1   46.77    1.33
   0  -7   1   44.63    1.48
   0  -7   1   48.38    1.46
   0  -7   1   45.66    1.56
   0  -7   1   44.33    1.44
   0  -7   1   44.75    1.18
  -1   7  -1   32.35    1.18
  -1   7  -1   34.87    1.27
  -1   7  -1   33.56    1.16
  -1   7  -1   33.54    1.22
  -1   7  -1   33.94    1.28
  -1   7  -1   38.09    1.26
   1  -7   1   34.47    1.18
   1  -7   1   35.79    1.21
   1  -7   1   31.84    1.13
   1  -7   1   33.21    1.29
   1  -7   1   33.85    1.16
   1  -7   1   33.03    1.15
   1  -7   1   34.00    1.23
  -2   7  -1   20.36    0.87
  -2   7  -1   21.29    0.87
  -2   7  -1   18.07    0.88
  -2   7  -1   19.10    0.84
  -2   7  -1   19.68    0.93
   2  -7   1   18.87    0.82
   2  -7   1   20.66    0.97
   2  -7   1   19.63    0.83
   2  -7   1   20.06    0.79
   2  -7   1   18.03    0.85
   2  -7   1   19.33    0.95
   2  -7   1   18.89    0.90
   2  -7   1   19.00    0.84
  -3   7  -1    1.00    0.27
  -3   7  -1    0.77    0.31
  -3   7  -1    0.79    0.26
  -3   7  -1    0.88    0.30
  -3   7  -1    0.84    0.26
  -3   7  -1    0.49    0.29
   3  -7   1    0.69    0.26
   3  -7   1    0.35    0.29
   3  -7   1    0.93    0.31
   3  -7   1    0.61    0.12
   3  -7   1    0.39    0.23
   3  -7   1    0.57    0.19
   3  -7   1    0.91    0.31
   3  -7   1    0.86    0.32
  -4   7  -1    6.73    0.51
  -4   7  -1    5.69    0.63
  -4   7  -1    6.07    0.49
  -4   7  -1    6.60    0.68
  -4   7  -1    6.40    0.56
   4  -7   1    5.20    0.54
   4  -7   1    6.86    0.70
   4  -7   1    5.33    0.35
   4  -7   1    5.78    0.29
   4  -7   1    6.17    0.53
   4  -7   1    4.57    0.57
   4  -7   1    6.18    0.65
  -5   7  -1    0.16    0.24
  -5   7  -1    0.84    0.30
  -5   7  -1    0.48    0.26
  -5   7  -1    0.26    0.32
  -5   7  -1   -0.33    0.33
   5  -7   1   -0.18    0.33
   5  -7   1    0.21    0.29
   5  -7   1    0.35    0.32
   5  -7   1    0.68    0.36
   5  -7   1    0.07    0.24
  -6   7  -1   29.37    1.31
  -6   7  -1   24.81    1.09
  -6   7  -1   24.15    1.00
  -6   7  -1   26.78    1.36
   6  -7   1   25.64    1.21
   6  -7   1   26.01    1.31
   6  -7   1   27.17    1.33
   6  -7   1   25.86    1.33
  -7   7  -1   54.76    1.79
  -7   7  -1   51.40    2.08
  -7   7  -1   55.64    1.68
   7  -7   1   56.93    2.13
   7  -7   1   53.72    1.97
   7  -7   1   55.36    2.08
   7  -7   1   56.81    2.15
  -8   7  -1   69.63    2.54
  -8   7  -1   66.17    1.97
  -8   7  -1   74.64    2.52
   8  -7   1   62.72    2.31
   8  -7   1   70.88    2.53
   8  -7   1   68.42    2.53
  -9   7  -1    0.45    0.49
  -9   7  -1    0.84    0.50
  -9   7  -1    1.15    0.30
   9  -7   1    1.07    0.47
   9  -7   1    1.47    0.55
   9  -7   1    0.49    0.48
 -10   7  -1   34.29    1.82
 -10   7  -1   31.80    1.69
 -10   7  -1   32.35    1.19
  10  -7   1   33.20    1.81
  10  -7   1   31.26    1.78
  10  -7   1   32.32    1.70
 -11   7  -1    2.06    0.35
 -11   7  -1    2.44    0.70
  11  -7   1    2.40    0.72
  11  -7   1    2.44    0.71
  11  -7   1    2.31    0.68
  11   6  -1    8.09    1.11
  11   6  -1    5.68    1.02
 -11  -6   1    7.04    1.11
 -11  -6   1    6.13    0.76
 -11  -6   1    9.02    1.21
  10   6  -1    4.73    0.92
  10   6  -1    1.84    0.61
 -10  -6   1    3.45    0.78
 -10  -6   1    3.22    0.60
 -10  -6   1    3.38    0.77
   9   6  -1    0.26    0.48
   9   6  -1    1.74    0.50
   9   6  -1    1.05    0.49
  -9  -6   1    0.45    0.51
  -9  -6   1    1.12    0.53
  -9  -6   1    0.93    0.38
   8   6  -1   74.91    2.64
   8   6  -1   77.74    2.49
   8   6  -1   71.78    2.74
  -8  -6   1   76.87    2.72
  -8  -6   1   75.82    2.67
  -8  -6   1   77.00    2.41
  -8  -6   1   78.47    2.39
  -8  -6   1   75.57    2.69
   7   6  -1    7.60    0.86
   7   6  -1    8.02    0.95
   7   6  -1    7.02    0.72
   7   6  -1    6.79    0.73
  -7  -6   1    6.81    0.83
  -7  -6   1    6.76    0.68
  -7  -6   1    5.47    0.76
  -7  -6   1    5.85    0.77
  -7  -6   1    6.70    0.69
   6   6  -1   20.45    1.04
   6   6  -1   19.90    1.09
   6   6  -1   19.49    0.81
   6   6  -1   18.70    1.01
   6   6  -1   16.92    1.11
  -6  -6   1   18.40    0.98
  -6  -6   1   22.08    1.17
  -6  -6   1   20.99    1.00
  -6  -6   1   22.47    1.16
  -6  -6   1   21.27    1.15
   5   6  -1    0.71    0.30
   5   6  -1    0.80    0.25
   5   6  -1    0.70    0.33
   5   6  -1    1.12    0.42
   5   6  -1    1.09    0.33
   5   6  -1    0.51    0.19
  -5  -6   1    0.88    0.31
  -5  -6   1    0.48    0.34
  -5  -6   1    0.82    0.30
  -5  -6   1    0.74    0.36
  -5  -6   1    1.13    0.37
   4   6  -1   45.29    1.26
   4   6  -1   42.77    1.48
   4   6  -1   45.37    1.72
   4   6  -1   46.02    1.64
   4   6  -1   45.69    1.55
   4   6  -1   43.16    1.40
  -4  -6   1   44.24    1.55
  -4  -6   1   43.93    1.58
  -4  -6   1   44.93    1.51
  -4  -6   1   41.78    1.54
  -4  -6   1   44.61    1.48
   3   6  -1    6.30    0.52
   3   6  -1    7.32    0.55
   3   6  -1    5.91    0.50
   3   6  -1    6.95    0.45
   3   6  -1    6.61    0.61
   3   6  -1    7.31    0.60
  -3  -6   1    7.21    0.63
  -3  -6   1    6.62    0.59
  -3  -6   1    7.08    0.59
  -3  -6   1    6.86    0.60
  -3  -6   1    6.40    0.55
   2   6  -1   84.88    2.38
   2   6  -1   85.87    2.33
   2   6  -1   87.17    2.35
   2   6  -1   88.52    2.19
   2   6  -1   86.85    2.41
   2   6  -1   87.24    2.25
  -2  -6   1   84.64    2.40
  -2  -6   1   90.06    2.39
  -2  -6   1   90.78    2.37
  -2  -6   1   83.49    2.33
  -2  -6   1   86.56    2.36
  -2  -6   1   87.34    1.97
   1   6  -1   18.49    0.83
   1   6  -1   19.55    0.88
   1   6  -1   17.78    0.79
   1   6  -1   18.50    0.81
   1   6  -1   19.45    0.64
   1   6  -1   19.52    0.81
  -1  -6   1   20.68    0.91
  -1  -6   1   20.36    0.84
  -1  -6   1   20.41    0.83
  -1  -6   1   19.24    0.64
  -1  -6   1   18.55    0.85
  -1  -6   1   19.48    0.82
   0   6  -1   14.39    0.76
   0   6  -1   12.88    0.69
   0   6  -1   16.12    0.70
   0   6  -1   13.69    0.74
   0  -6   1   13.18    0.60
   0  -6   1   16.19    0.73
   0  -6   1   16.22    0.76
   0  -6   1   17.51    0.76
   0  -6   1   16.22    0.75
   0  -6   1   18.14    0.77
   0  -6   1   14.15    0.53
  -1   6  -1   85.88    2.32
  -1   6  -1   83.93    2.26
  -1   6  -1   84.46    2.21
  -1   6  -1   86.39    2.29
  -1   6  -1   75.65    2.30
  -1   6  -1   84.95    2.24
   1  -6   1   82.58    2.22
   1  -6   1   87.45    2.21
   1  -6   1   85.03    2.22
   1  -6   1   88.09    2.31
   1  -6   1   86.65    2.25
   1  -6   1   88.90    2.38
   1  -6   1   87.14    2.21
  -2   6  -1    0.11    0.25
  -2   6  -1   -0.27    0.20
  -2   6  -1    0.38    0.25
  -2   6  -1    0.31    0.22
  -2   6  -1    0.18    0.20
  -2   6  -1    0.28    0.20
  -2   6  -1   -0.01    0.25
   2  -6   1    0.09    0.22
   2  -6   1    0.06    0.23
   2  -6   1    0.38    0.27
   2  -6   1    0.25    0.20
   2  -6   1   -0.05    0.19
   2  -6   1    0.61    0.29
   2  -6   1   -0.04    0.18
   2  -6   1   -0.05    0.24
   2  -6   1    0.17    0.20
  -3   6  -1   22.30    0.98
  -3   6  -1   18.68    0.80
  -3   6  -1   19.76    0.79
  -3   6  -1   19.88    0.81
  -3   6  -1   21.43    0.89
   3  -6   1   20.19    0.95
   3  -6   1   20.58    0.63
   3  -6   1   20.62    0.96
   3  -6   1   21.39    0.86
   3  -6   1   21.33    0.69
   3  -6   1   22.25    0.87
   3  -6   1   21.23    0.96
   3  -6   1   19.03    0.90
  -4   6  -1   46.69    1.42
  -4   6  -1   47.52    1.67
  -4   6  -1   46.29    1.40
  -4   6  -1   48.26    1.51
  -4   6  -1   47.19    1.43
  -4   6  -1   48.38    1.64
   4  -6   1   50.34    1.65
   4  -6   1   48.49    1.33
   4  -6   1   48.04    1.53
   4  -6   1   46.14    1.62
   4  -6   1   47.34    1.64
  -5   6  -1    6.27    0.52
  -5   6  -1    6.30    0.45
  -5   6  -1    6.36    0.46
  -5   6  -1    6.50    0.68
  -5   6  -1    6.68    0.49
  -5   6  -1    5.21    0.61
   5  -6   1    5.70    0.66
   5  -6   1    6.19    0.47
   5  -6   1    6.54    0.61
   5  -6   1    8.39    0.80
   5  -6   1    6.08    0.66
  -6   6  -1    3.82    0.46
  -6   6  -1    4.27    0.65
  -6   6  -1    3.96    0.59
  -6   6  -1    3.70    0.41
   6  -6   1    4.11    0.49
   6  -6   1    3.29    0.55
   6  -6   1    3.89    0.56
   6  -6   1    3.33    0.56
   6  -6   1    4.31    0.62
  -7   6  -1    4.77    0.68
  -7   6  -1    3.41    0.55
  -7   6  -1    3.24    0.45
  -7   6  -1    3.58    0.41
   7  -6   1    2.96    0.58
   7  -6   1    3.29    0.59
   7  -6   1    4.83    0.70
   7  -6   1    4.54    0.57
   7  -6   1    4.13    0.61
  -8   6  -1   15.73    0.74
  -8   6  -1   17.22    1.16
   8  -6   1   14.03    0.92
   8  -6   1   14.26    1.07
   8  -6   1   14.17    1.00
   8  -6   1   15.38    1.13
  -9   6  -1   10.19    1.00
  -9   6  -1    9.99    1.08
  -9   6  -1   11.22    0.63
   9  -6   1    8.46    0.99
   9  -6   1    9.83    0.99
   9  -6   1   10.34    1.09
   9  -6   1    8.94    1.17
 -10   6  -1    9.01    0.59
 -10   6  -1    6.46    0.92
  10  -6   1    9.88    1.12
  10  -6   1    7.04    0.97
  10  -6   1   10.27    1.10
 -11   6  -1    3.82    0.42
 -11   6  -1    3.16    0.77
 -11   6  -1    4.69    0.87
  11  -6   1    4.14    0.83
  11  -6   1    3.66    0.81
  11  -6   1    4.21    0.84
  11   5  -1   15.07    1.37
  11   5  -1   14.68    1.52
  11   5  -1   15.52    1.30
 -11  -5   1   15.04    1.00
 -11  -5   1   17.05    1.42
 -11  -5   1   15.32    1.33
  10   5  -1    9.18    1.16
  10   5  -1    9.47    1.18
  10   5  -1    9.81    1.07
 -10  -5   1    7.09    0.97
 -10  -5   1    8.43    0.81
 -10  -5   1    9.78    1.21
   9   5  -1    4.40    0.71
   9   5  -1    3.68    0.75
   9   5  -1    4.67    0.80
   9   5  -1    4.20    0.64
  -9  -5   1    3.57    0.72
  -9  -5   1    5.99    0.87
  -9  -5   1    4.36    0.58
   8   5  -1   23.86    1.26
   8   5  -1   23.81    1.34
   8   5  -1   23.41    1.18
   8   5  -1   23.44    1.41
  -8  -5   1   25.60    1.39
  -8  -5   1   24.28    1.13
  -8  -5   1   22.45    1.08
  -8  -5   1   25.11    1.39
  -8  -5   1   23.44    1.37
   7   5  -1   50.96    1.77
   7   5  -1   46.77    1.67
   7   5  -1   49.64    1.89
   7   5  -1   47.05    1.93
   7   5  -1   49.74    1.80
  -7  -5   1   45.19    1.63
  -7  -5   1   47.74    1.89
  -7  -5   1   50.91    1.65
  -7  -5   1   49.15    1.89
  -7  -5   1   50.10    1.94
   6   5  -1    0.43    0.18
   6   5  -1    0.56    0.29
   6   5  -1    0.29    0.31
   6   5  -1    0.29    0.27
   6   5  -1   -0.15    0.30
   6   5  -1    0.28    0.31
  -6  -5   1    0.15    0.30
  -6  -5   1    0.28    0.32
  -6  -5   1    0.08    0.24
  -6  -5   1    0.99    0.29
  -6  -5   1    0.08    0.34
   5   5  -1   15.78    0.66
   5   5  -1   14.53    0.54
   5   5  -1   14.82    0.79
   5   5  -1   14.78    0.91
   5   5  -1   14.71    0.82
   5   5  -1   13.60    0.82
   5   5  -1   13.91    0.50
  -5  -5   1   13.52    0.74
  -5  -5   1   13.19    0.75
  -5  -5   1   13.32    0.83
  -5  -5   1   15.65    0.89
  -5  -5   1   14.30    0.86
   4   5  -1   41.13    1.38
   4   5  -1   41.69    1.31
   4   5  -1   39.37    1.10
   4   5  -1   41.72    1.39
   4   5  -1   41.66    1.50
   4   5  -1   40.93    1.10
   4   5  -1   41.19    1.26
  -4  -5   1   41.20    1.36
  -4  -5   1   39.69    1.43
  -4  -5   1   37.97    1.44
  -4  -5   1   39.20    1.42
  -4  -5   1   39.53    1.42
  -4  -5   1   40.48    1.32
   3   5  -1   43.89    1.51
   3   5  -1   47.54    1.47
   3   5  -1   46.70    1.40
   3   5  -1   45.52    1.24
   3   5  -1   45.72    1.37
   3   5  -1   43.34    1.37
  -3  -5   1   45.60    1.48
  -3  -5   1   45.86    1.43
  -3  -5   1   43.01    1.38
  -3  -5   1   45.91    1.46
  -3  -5   1   43.77    1.46
   2   5  -1    0.39    0.26
   2   5  -1   -0.23    0.18
   2   5  -1    0.61    0.25
   2   5  -1    0.53    0.24
   2   5  -1    0.57    0.22
   2   5  -1    0.32    0.21
   2   5  -1    0.51    0.27
  -2  -5   1    0.38    0.25
  -2  -5   1   -0.10    0.22
  -2  -5   1    0.25    0.26
  -2  -5   1    0.45    0.28
  -2  -5   1    0.39    0.11
  -2  -5   1    0.22    0.24
   1   5  -1   14.06    0.54
   1   5  -1   15.61    0.74
   1   5  -1   16.11    0.69
   1   5  -1   16.30    0.71
   1   5  -1   15.25    0.67
  -1  -5   1   14.58    0.69
  -1  -5   1   15.18    0.75
  -1  -5   1   14.53    0.51
  -1  -5   1   15.37    0.73
  -1  -5   1   16.45    0.69
  -1  -5   1   15.36    0.69
   0   5  -1   88.17    2.23
   0   5  -1   87.13    2.27
   0   5  -1   89.57    2.32
   0   5  -1   88.37    2.26
   0   5  -1   88.19    2.30
   0  -5   1   89.25    2.28
   0  -5   1   87.62    2.24
   0  -5   1   87.06    2.33
   0  -5   1   87.91    2.25
   0  -5   1   91.75    2.28
   0  -5   1   90.16    2.27
   0  -5   1   89.44    2.06
   0  -5   1   91.33    2.15
  -1   5  -1   10.60    0.55
  -1   5  -1    8.14    0.50
  -1   5  -1    9.21    0.54
  -1   5  -1    8.00    0.55
  -1   5  -1    8.43    0.56
   1  -5   1   10.73    0.59
   1  -5   1    9.67    0.51
   1  -5   1    9.94    0.56
   1  -5   1   10.07    0.62
   1  -5   1   10.37    0.55
   1  -5   1    9.13    0.52
   1  -5   1    8.74    0.51
  -2   5  -1  253.16    5.82
  -2   5  -1  249.82    5.68
  -2   5  -1  248.06    5.73
  -2   5  -1  255.03    5.81
  -2   5  -1  243.64    5.67
  -2   5  -1  255.89    5.66
  -2   5  -1  257.69    5.71
   2  -5   1  249.54    5.68
   2  -5   1  250.41    5.41
   2  -5   1  253.98    5.82
   2  -5   1  246.59    5.78
   2  -5   1  251.81    5.75
   2  -5   1  254.00    5.82
   2  -5   1  249.59    5.58
   2  -5   1  249.42    5.74
   2  -5   1  255.35    5.71
   2  -5   1  248.21    5.67
  -3   5  -1    6.83    0.61
  -3   5  -1    9.11    0.48
  -3   5  -1    8.52    0.49
  -3   5  -1    8.36    0.63
  -3   5  -1    9.88    0.57
  -3   5  -1    8.86    0.50
  -3   5  -1    9.13    0.55
   3  -5   1    8.20    0.59
   3  -5   1    9.01    0.37
   3  -5   1    8.45    0.41
   3  -5   1    6.86    0.58
   3  -5   1    8.64    0.54
   3  -5   1    9.22    0.61
   3  -5   1    9.10    0.54
  -4   5  -1   13.73    0.77
  -4   5  -1   13.91    0.68
  -4   5  -1   14.74    0.64
  -4   5  -1   15.55    0.84
  -4   5  -1   14.79    0.61
  -4   5  -1   15.04    0.63
   4  -5   1   15.26    0.75
   4  -5   1   14.74    0.80
   4  -5   1   16.16    0.83
   4  -5   1   16.06    0.65
   4  -5   1   15.26    0.82
  -5   5  -1   55.05    1.62
  -5   5  -1   55.15    1.50
  -5   5  -1   56.32    1.55
  -5   5  -1   56.95    1.81
  -5   5  -1   54.81    1.53
  -5   5  -1   55.70    1.86
   5  -5   1   57.74    1.59
   5  -5   1   54.50    1.84
   5  -5   1   56.52    1.65
   5  -5   1   55.09    1.83
   5  -5   1   55.07    1.75
   5  -5   1   53.16    1.83
  -6   5  -1   23.07    0.84
  -6   5  -1   22.81    1.15
  -6   5  -1   23.17    0.93
  -6   5  -1   22.50    0.84
  -6   5  -1   22.67    0.82
  -6   5  -1   25.34    1.12
   6  -5   1   23.31    0.93
   6  -5   1   23.45    1.16
   6  -5   1   22.56    1.08
   6  -5   1   20.94    1.11
   6  -5   1   22.82    1.01
   6  -5   1   24.80    1.17
  -7   5  -1    2.47    0.37
  -7   5  -1    2.72    0.55
  -7   5  -1    2.75    0.35
  -7   5  -1    3.33    0.53
   7  -5   1    1.66    0.46
   7  -5   1    3.34    0.60
   7  -5   1    2.46    0.41
   7  -5   1    2.79    0.48
   7  -5   1    2.61    0.54
   7  -5   1    2.88    0.56
  -8   5  -1   29.83    1.44
  -8   5  -1   26.98    0.97
   8  -5   1   26.73    1.34
   8  -5   1   26.00    1.39
   8  -5   1   26.79    1.41
   8  -5   1   28.30    1.31
  -9   5  -1   24.04    1.40
  -9   5  -1   27.84    1.36
  -9   5  -1   28.09    0.99
   9  -5   1   28.22    1.53
   9  -5   1   26.46    1.42
   9  -5   1   31.04    1.55
   9  -5   1   26.54    1.37
 -10   5  -1    5.30    0.84
 -10   5  -1    5.48    0.48
  10  -5   1    4.58    0.74
  10  -5   1    6.21    0.95
  10  -5   1    5.28    0.88
  10  -5   1    6.30    0.87
 -11   5  -1   10.96    0.61
 -11   5  -1   12.75    1.15
 -11   5  -1   12.03    1.26
  11  -5   1    9.26    1.14
  11  -5   1   10.86    1.22
  11  -5   1   10.57    1.16
  11  -5   1   10.98    1.21
  12   4  -1   39.18    2.28
  12   4  -1   35.06    2.07
  12   4  -1   34.11    1.94
 -12  -4   1   35.61    2.32
 -12  -4   1   34.82    1.58
 -12  -4   1   36.52    2.03
  11   4  -1   -0.36    0.46
  11   4  -1    0.34    0.54
  11   4  -1    0.26    0.49
 -11  -4   1   -0.34    0.27
 -11  -4   1   -0.26    0.49
 -11  -4   1    0.36    0.56
  10   4  -1   12.77    1.08
  10   4  -1   13.94    1.36
  10   4  -1   12.50    1.13
 -10  -4   1   14.04    1.19
 -10  -4   1   13.11    0.85
 -10  -4   1   10.63    1.17
   9   4  -1   13.47    1.05
   9   4  -1   14.30    1.14
   9   4  -1   13.48    0.91
   9   4  -1   13.54    1.10
  -9  -4   1   14.53    0.85
  -9  -4   1   13.64    1.11
  -9  -4   1   12.38    1.12
   8   4  -1    7.76    0.87
   8   4  -1    9.46    1.02
   8   4  -1    7.76    0.82
   8   4  -1    8.46    0.72
  -8  -4   1    8.17    0.65
  -8  -4   1    8.11    0.64
  -8  -4   1    7.16    0.84
  -8  -4   1    8.90    0.98
  -8  -4   1    5.69    0.79
   7   4  -1   68.21    2.12
   7   4  -1   68.55    2.22
   7   4  -1   70.11    2.39
   7   4  -1   67.23    2.30
  -7  -4   1   66.81    2.27
  -7  -4   1   70.32    2.35
  -7  -4   1   67.92    2.32
  -7  -4   1   69.56    2.00
  -7  -4   1   66.41    2.00
   6   4  -1    0.35    0.34
   6   4  -1    0.38    0.28
   6   4  -1    0.44    0.33
   6   4  -1    0.19    0.24
   6   4  -1    0.02    0.11
   6   4  -1    0.21    0.30
   6   4  -1   -0.10    0.13
  -6  -4   1   -0.13    0.28
  -6  -4   1    0.41    0.33
  -6  -4   1    0.21    0.29
  -6  -4   1    0.17    0.22
  -6  -4   1    0.48    0.25
   5   4  -1    1.65    0.38
   5   4  -1    1.57    0.40
   5   4  -1    1.73    0.33
   5   4  -1    1.49    0.33
   5   4  -1    1.83    0.21
   5   4  -1    1.48    0.34
   5   4  -1    1.89    0.25
  -5  -4   1    1.29    0.35
  -5  -4   1    2.00    0.33
  -5  -4   1    1.15    0.34
  -5  -4   1    1.44    0.27
  -5  -4   1    1.71    0.17
  -5  -4   1    1.84    0.39
  -5  -4   1    1.66    0.30
   4   4  -1    6.40    0.58
   4   4  -1    6.77    0.34
   4   4  -1    6.19    0.52
   4   4  -1    5.73    0.48
   4   4  -1    6.35    0.32
   4   4  -1    6.09    0.41
   4   4  -1    6.26    0.50
   4   4  -1    6.25    0.51
  -4  -4   1    7.17    0.48
  -4  -4   1    7.26    0.58
  -4  -4   1    6.94    0.56
  -4  -4   1    7.00    0.49
  -4  -4   1    6.28    0.55
  -4  -4   1    6.39    0.45
   3   4  -1   59.38    1.80
   3   4  -1   60.11    1.71
   3   4  -1   63.99    1.67
   3   4  -1   63.35    1.64
   3   4  -1   63.12    1.52
   3   4  -1   62.10    1.73
  -3  -4   1   61.03    1.67
  -3  -4   1   58.90    1.66
  -3  -4   1   58.04    1.75
  -3  -4   1   60.21    1.69
  -3  -4   1   61.88    1.76
  -3  -4   1   57.97    1.75
   2   4  -1   97.46    2.27
   2   4  -1   93.70    2.36
   2   4  -1   90.08    2.43
   2   4  -1   96.48    2.35
   2   4  -1   95.22    2.41
   2   4  -1   95.75    2.40
   2   4  -1   94.35    2.31
  -2  -4   1   95.20    2.40
  -2  -4   1   95.61    2.42
  -2  -4   1   94.49    2.38
  -2  -4   1   94.89    2.42
  -2  -4   1   93.69    2.35
   1   4  -1    9.82    0.52
   1   4  -1   10.97    0.51
   1   4  -1   11.08    0.52
   1   4  -1   11.30    0.57
   1   4  -1   11.36    0.44
   1   4  -1   11.53    0.54
  -1  -4   1   10.01    0.52
  -1  -4   1   10.65    0.53
  -1  -4   1   11.33    0.56
  -1  -4   1   11.19    0.55
  -1  -4   1   11.51    0.54
  -1  -4   1   10.94    0.37
   0   4  -1  288.65    6.44
   0   4  -1  288.19    6.48
   0   4  -1  283.97    6.46
   0   4  -1  288.09    6.45
   0   4  -1  292.80    6.42
   0  -4   1  293.82    6.51
   0  -4   1  285.46    6.33
   0  -4   1  286.95    6.43
   0  -4   1  290.67    6.42
   0  -4   1  293.73    6.45
   0  -4   1  297.40    6.27
   0  -4   1  302.56    6.45
   0  -4   1  289.21    6.43
  -1   4  -1  124.97    2.95
  -1   4  -1  124.35    2.95
  -1   4  -1  126.93    2.99
  -1   4  -1  128.57    2.96
  -1   4  -1  124.72    2.94
  -1   4  -1  123.74    3.01
  -1   4  -1  121.49    2.99
   1  -4   1  123.33    3.03
   1  -4   1  123.91    2.99
   1  -4   1  126.26    2.92
   1  -4   1  124.83    2.95
   1  -4   1  127.64    2.95
   1  -4   1  130.59    2.96
   1  -4   1  127.07    2.96
  -2   4  -1    0.84    0.30
  -2   4  -1    2.07    0.28
  -2   4  -1    1.70    0.32
  -2   4  -1    1.30    0.23
  -2   4  -1    1.24    0.23
   2  -4   1    1.49    0.26
   2  -4   1    2.24    0.30
   2  -4   1    1.64    0.27
   2  -4   1    1.18    0.29
   2  -4   1    1.36    0.18
  -3   4  -1    0.63    0.23
  -3   4  -1    0.59    0.20
  -3   4  -1    0.76    0.18
  -3   4  -1    0.92    0.21
  -3   4  -1    0.91    0.23
  -3   4  -1    0.26    0.25
  -3   4  -1    0.23    0.26
   3  -4   1    0.84    0.19
   3  -4   1    0.35    0.28
   3  -4   1    1.12    0.30
   3  -4   1    0.71    0.27
   3  -4   1    0.86    0.25
   3  -4   1    0.60    0.11
   3  -4   1    0.25    0.23
  -4   4  -1   48.94    1.56
  -4   4  -1   51.34    1.63
  -4   4  -1   50.53    1.36
  -4   4  -1   50.38    1.43
  -4   4  -1   49.25    1.36
  -4   4  -1   49.57    1.32
   4  -4   1   51.91    1.53
   4  -4   1   50.33    1.61
   4  -4   1   50.46    1.60
   4  -4   1   50.75    1.39
   4  -4   1   50.65    1.61
  -5   4  -1    1.44    0.21
  -5   4  -1    0.55    0.28
  -5   4  -1    0.78    0.33
  -5   4  -1    1.22    0.22
  -5   4  -1    1.28    0.25
  -5   4  -1    1.35    0.23
   5  -4   1    0.87    0.31
   5  -4   1    0.63    0.32
   5  -4   1    1.62    0.39
   5  -4   1    1.47    0.35
   5  -4   1    0.55    0.24
   5  -4   1    0.64    0.28
  -6   4  -1   17.87    0.68
  -6   4  -1   18.39    0.90
  -6   4  -1   17.00    0.74
  -6   4  -1   17.95    0.65
  -6   4  -1   18.00    0.69
  -6   4  -1   18.21    1.00
   6  -4   1   17.93    0.81
   6  -4   1   18.88    1.00
   6  -4   1   18.98    0.95
   6  -4   1   18.75    0.99
   6  -4   1   17.93    0.98
   6  -4   1   18.64    0.92
  -7   4  -1   33.66    1.04
  -7   4  -1   32.74    1.13
  -7   4  -1   34.91    1.33
  -7   4  -1   34.78    1.46
  -7   4  -1   32.43    1.04
   7  -4   1   34.02    1.27
   7  -4   1   33.21    1.45
   7  -4   1   31.69    1.38
   7  -4   1   35.46    1.40
   7  -4   1   29.82    1.40
  -8   4  -1    3.33    0.59
  -8   4  -1    2.98    0.34
  -8   4  -1    3.68    0.54
   8  -4   1    3.28    0.57
   8  -4   1    3.76    0.66
   8  -4   1    2.54    0.57
   8  -4   1    3.64    0.52
   8  -4   1    3.42    0.59
  -9   4  -1   15.36    0.70
  -9   4  -1   15.79    1.11
  -9   4  -1   17.74    1.15
   9  -4   1   14.58    1.06
   9  -4   1   16.29    1.17
   9  -4   1   16.87    1.12
   9  -4   1   16.34    1.16
 -10   4  -1   49.80    2.04
 -10   4  -1   47.05    1.43
 -10   4  -1   49.60    2.16
  10  -4   1   46.95    2.11
  10  -4   1   47.71    2.04
  10  -4   1   53.06    2.17
  10  -4   1   48.73    2.09
 -11   4  -1    1.69    0.60
 -11   4  -1    2.45    0.61
 -11   4  -1    1.17    0.29
  11  -4   1    0.51    0.52
  11  -4   1    1.29    0.53
  11  -4   1    1.23    0.56
 -12   4  -1    7.67    1.08
 -12   4  -1    7.31    0.48
  12  -4   1    8.12    1.12
  12  -4   1    7.92    1.16
  12  -4   1    7.05    1.04
  12   3  -1   12.76    1.35
  12   3  -1   11.73    1.36
  12   3  -1   11.90    1.39
 -12  -3   1   13.30    0.89
 -12  -3   1   12.09    1.35
 -12  -3   1   13.62    1.48
  11   3  -1   38.87    2.00
  11   3  -1   36.53    1.87
  11   3  -1   37.32    1.98
 -11  -3   1   39.25    1.99
 -11  -3   1   40.15    1.50
 -11  -3   1   43.76    2.15
  10   3  -1    3.99    0.73
  10   3  -1    5.25    0.84
  10   3  -1    4.22    0.79
 -10  -3   1    3.84    0.51
 -10  -3   1    2.60    0.71
 -10  -3   1    4.74    0.81
   9   3  -1    3.91    0.71
   9   3  -1    2.08    0.57
   9   3  -1    3.47    0.55
   9   3  -1    3.35    0.70
  -9  -3   1    2.42    0.64
  -9  -3   1    3.12    0.45
  -9  -3   1    1.75    0.60
  -9  -3   1    2.93    0.65
   8   3  -1  121.92    3.43
   8   3  -1  115.48    3.50
   8   3  -1  118.22    3.23
   8   3  -1  113.16    3.51
  -8  -3   1  122.17    3.59
  -8  -3   1  123.06    3.58
  -8  -3   1  114.19    3.05
  -8  -3   1  117.66    3.46
   7   3  -1    4.81    0.63
   7   3  -1    5.19    0.71
   7   3  -1    5.41    0.59
   7   3  -1    4.40    0.64
  -7  -3   1    5.81    0.48
  -7  -3   1    5.34    0.50
  -7  -3   1    4.58    0.64
  -7  -3   1    4.32    0.64
  -7  -3   1    6.73    0.72
   6   3  -1   42.62    1.58
   6   3  -1   42.89    1.50
   6   3  -1   41.85    1.18
   6   3  -1   44.66    1.64
   6   3  -1   44.71    1.44
  -6  -3   1   39.31    1.29
  -6  -3   1   41.87    1.28
  -6  -3   1   40.99    1.57
  -6  -3   1   42.57    1.30
  -6  -3   1   40.61    1.51
  -6  -3   1   40.00    1.15
  -6  -3   1   41.70    1.58
   5   3  -1   14.72    0.71
   5   3  -1   13.21    0.81
   5   3  -1   13.24    0.78
   5   3  -1   13.97    0.75
   5   3  -1   13.12    0.45
   5   3  -1   13.29    0.67
   5   3  -1   13.13    0.52
  -5  -3   1   14.52    0.49
  -5  -3   1   11.90    0.76
  -5  -3   1   15.15    0.63
  -5  -3   1   14.43    0.81
  -5  -3   1   13.16    0.63
  -5  -3   1   14.20    0.63
  -5  -3   1   15.39    0.81
   4   3  -1   95.48    2.55
   4   3  -1   94.73    2.27
   4   3  -1   98.09    2.51
   4   3  -1   96.37    2.45
   4   3  -1   94.63    2.60
   4   3  -1   95.01    2.24
   4   3  -1   96.37    2.47
  -4  -3   1  101.42    2.60
  -4  -3   1   99.75    2.61
  -4  -3   1   92.38    2.37
  -4  -3   1   95.98    2.55
  -4  -3   1   96.06    2.37
  -4  -3   1   95.58    2.17
  -4  -3   1   95.18    2.40
   3   3  -1   12.74    0.61
   3   3  -1   12.83    0.60
   3   3  -1   12.49    0.68
   3   3  -1   14.24    0.67
   3   3  -1   13.06    0.61
   3   3  -1   12.85    0.55
   3   3  -1   13.22    0.64
   3   3  -1   14.06    0.47
   3   3  -1   13.02    0.52
   3   3  -1   12.82    0.44
  -3  -3   1   14.00    0.67
  -3  -3   1   12.44    0.57
  -3  -3   1   13.79    0.66
  -3  -3   1   12.42    0.55
  -3  -3   1   12.75    0.56
  -3  -3   1   12.98    0.66
   2   3  -1    6.72    0.32
   2   3  -1    6.77    0.38
   2   3  -1    7.31    0.43
   2   3  -1    8.11    0.25
   2   3  -1    6.66    0.42
   2   3  -1    6.55    0.39
   2   3  -1    6.72    0.39
   2   3  -1    6.23    0.44
  -2  -3   1    7.09    0.41
  -2  -3   1    6.37    0.42
  -2  -3   1    6.53    0.40
  -2  -3   1    6.82    0.45
  -2  -3   1    6.11    0.38
  -2  -3   1    8.29    0.46
   1   3  -1   88.55    2.20
   1   3  -1   90.88    2.10
   1   3  -1   91.68    2.13
   1   3  -1   93.38    2.19
   1   3  -1   89.73    2.01
  -1  -3   1   90.45    1.98
  -1  -3   1   90.43    2.18
  -1  -3   1   89.23    2.16
  -1  -3   1   91.54    2.19
  -1  -3   1   90.25    2.17
  -1  -3   1   91.12    2.21
   0   3  -1  193.97    4.50
   0   3  -1  200.32    4.48
   0   3  -1  202.03    4.47
   0   3  -1  199.56    4.47
   0   3  -1  205.17    4.50
   0  -3   1  204.53    4.49
   0  -3   1  203.08    4.47
   0  -3   1  202.27    4.52
   0  -3   1  205.29    4.49
   0  -3   1  203.04    4.35
   0  -3   1  198.30    4.39
   0  -3   1  198.11    4.46
   0  -3   1  200.54    4.31
   0  -3   1  199.07    4.47
  -1   3  -1   10.39    0.45
  -1   3  -1   10.88    0.49
  -1   3  -1   12.06    0.49
  -1   3  -1   11.01    0.47
  -1   3  -1   10.06    0.45
  -1   3  -1   10.26    0.43
  -1   3  -1    9.72    0.29
  -1   3  -1   10.02    0.49
   1  -3   1    9.99    0.44
   1  -3   1   12.30    0.48
   1  -3   1    9.92    0.46
   1  -3   1   11.28    0.30
   1  -3   1   10.14    0.41
   1  -3   1   10.82    0.45
   1  -3   1   10.21    0.46
   1  -3   1   10.09    0.49
   1  -3   1   10.03    0.31
  -2   3  -1    1.60    0.26
  -2   3  -1    1.64    0.20
  -2   3  -1    1.58    0.20
  -2   3  -1    0.82    0.21
   2  -3   1    0.94    0.20
   2  -3   1    0.88    0.21
   2  -3   1    1.22    0.24
   2  -3   1    0.99    0.23
   2  -3   1    0.37    0.17
  -3   3  -1   47.96    1.22
  -3   3  -1   46.31    1.26
  -3   3  -1   44.72    1.37
  -3   3  -1   47.98    1.19
  -3   3  -1   47.48    1.36
  -3   3  -1   48.04    1.43
  -3   3  -1   45.11    1.21
   3  -3   1   49.54    1.25
   3  -3   1   46.56    1.28
   3  -3   1   46.40    1.35
   3  -3   1   47.46    1.41
   3  -3   1   45.99    1.39
  -4   3  -1    7.36    0.38
  -4   3  -1    6.95    0.57
  -4   3  -1    7.79    0.35
  -4   3  -1    7.52    0.43
  -4   3  -1    8.23    0.39
  -4   3  -1    7.26    0.51
   4  -3   1    6.96    0.57
   4  -3   1    6.62    0.45
   4  -3   1    7.64    0.57
   4  -3   1    7.45    0.54
   4  -3   1    8.40    0.58
   4  -3   1    7.31    0.51
  -5   3  -1  185.50    4.07
  -5   3  -1  182.67    4.38
  -5   3  -1  188.93    4.22
  -5   3  -1  183.31    4.11
  -5   3  -1  182.45    4.49
  -5   3  -1  179.06    4.11
   5  -3   1  182.34    4.49
   5  -3   1  185.25    4.51
   5  -3   1  184.57    4.31
   5  -3   1  183.88    4.29
   5  -3   1  178.53    4.47
   5  -3   1  177.62    4.43
  -6   3  -1   11.61    0.67
  -6   3  -1   10.39    0.73
  -6   3  -1   12.25    0.50
  -6   3  -1   11.20    0.47
  -6   3  -1   11.86    0.57
  -6   3  -1   10.83    0.50
   6  -3   1   11.54    0.75
   6  -3   1   11.89    0.78
   6  -3   1   12.18    0.75
   6  -3   1   11.41    0.66
   6  -3   1   11.78    0.63
   6  -3   1   11.03    0.77
   6  -3   1   10.71    0.77
  -7   3  -1    8.76    0.52
  -7   3  -1    9.89    0.77
  -7   3  -1    7.72    0.45
  -7   3  -1    8.87    0.62
  -7   3  -1    8.66    0.47
   7  -3   1    9.42    0.77
   7  -3   1    9.06    0.87
   7  -3   1    9.41    0.60
   7  -3   1    9.60    0.77
   7  -3   1    8.84    0.66
   7  -3   1    9.04    0.75
  -8   3  -1   68.11    1.80
  -8   3  -1   70.23    2.38
  -8   3  -1   70.73    2.31
  -8   3  -1   64.89    2.07
   8  -3   1   69.56    2.37
   8  -3   1   66.47    2.29
   8  -3   1   67.45    2.30
   8  -3   1   70.09    2.19
   8  -3   1   67.41    2.04
   8  -3   1   69.41    2.37
  -9   3  -1   32.18    1.05
  -9   3  -1   31.99    1.59
  -9   3  -1   29.92    1.56
  -9   3  -1   32.38    1.51
   9  -3   1   32.67    1.56
   9  -3   1   31.19    1.56
   9  -3   1   31.28    1.41
   9  -3   1   32.11    1.56
   9  -3   1   31.81    1.58
 -10   3  -1   14.20    0.66
 -10   3  -1   12.04    0.98
 -10   3  -1   12.48    1.10
  10  -3   1   13.06    1.11
  10  -3   1   14.67    1.15
  10  -3   1   12.03    1.08
 -11   3  -1   20.09    0.83
 -11   3  -1   21.21    1.45
 -11   3  -1   21.96    1.33
  11  -3   1   17.92    1.34
  11  -3   1   19.33    1.35
  11  -3   1   21.06    1.40
 -12   3  -1    2.17    0.73
  12  -3   1    1.49    0.62
  12  -3   1    1.74    0.67
  12  -3   1    1.17    0.58
  12   2  -1    5.50    0.93
  12   2  -1    7.48    1.12
  12   2  -1    5.13    0.95
 -12  -2   1    4.42    0.88
 -12  -2   1    5.62    0.63
 -12  -2   1    7.93    1.16
  11   2  -1    1.85    0.62
  11   2  -1    1.21    0.57
  11   2  -1    1.55    0.60
 -11  -2   1    1.53    0.37
 -11  -2   1    1.34    0.62
 -11  -2   1    2.09    0.65
  10   2  -1   12.62    1.12
  10   2  -1   11.84    1.14
  10   2  -1   13.99    1.13
 -10  -2   1   11.85    1.17
 -10  -2   1   13.53    1.31
 -10  -2   1   11.52    0.72
   9   2  -1   39.99    1.56
   9   2  -1   42.11    1.80
   9   2  -1   44.39    1.89
   9   2  -1   39.71    1.84
  -9  -2   1   40.48    1.38
  -9  -2   1   41.45    1.82
  -9  -2   1   42.80    1.89
  -9  -2   1   41.05    1.86
   8   2  -1   52.94    1.95
   8   2  -1   52.76    1.77
   8   2  -1   51.77    2.01
   8   2  -1   49.31    1.99
  -8  -2   1   56.75    2.08
  -8  -2   1   52.21    1.59
  -8  -2   1   54.84    2.05
  -8  -2   1   54.85    2.00
   7   2  -1   67.54    2.03
   7   2  -1   68.22    2.17
   7   2  -1   67.68    2.26
   7   2  -1   70.03    1.86
   7   2  -1   69.80    2.28
  -7  -2   1   63.05    1.84
  -7  -2   1   69.67    2.27
  -7  -2   1   68.30    1.84
  -7  -2   1   71.92    2.25
  -7  -2   1   66.26    1.86
  -7  -2   1   69.47    2.29
  -7  -2   1   68.36    1.87
   6   2  -1    2.78    0.31
   6   2  -1    2.65    0.43
   6   2  -1    2.05    0.41
   6   2  -1    2.69    0.38
   6   2  -1    2.48    0.47
  -6  -2   1    3.38    0.49
  -6  -2   1    2.92    0.47
  -6  -2   1    2.85    0.46
  -6  -2   1    2.77    0.31
  -6  -2   1    2.42    0.30
  -6  -2   1    2.82    0.25
  -6  -2   1    2.86    0.31
  -6  -2   1    2.33    0.29
   5   2  -1   20.43    0.97
   5   2  -1   22.61    0.87
   5   2  -1   20.13    0.96
   5   2  -1   22.68    0.95
   5   2  -1   21.06    0.72
  -5  -2   1   22.20    0.72
  -5  -2   1   22.65    0.97
  -5  -2   1   22.35    0.78
  -5  -2   1   21.53    1.00
  -5  -2   1   22.18    1.00
  -5  -2   1   21.38    0.76
  -5  -2   1   21.97    0.74
   4   2  -1   41.44    1.38
   4   2  -1   39.49    1.09
   4   2  -1   39.65    1.23
   4   2  -1   40.91    0.98
   4   2  -1   43.04    1.36
   4   2  -1   39.53    1.20
   4   2  -1   41.34    1.30
  -4  -2   1   40.45    1.34
  -4  -2   1   38.70    1.34
  -4  -2   1   41.18    1.32
  -4  -2   1   41.33    1.12
  -4  -2   1   41.59    1.15
  -4  -2   1   41.02    1.15
  -4  -2   1   42.96    1.08
   3   2  -1   84.94    2.17
   3   2  -1   87.60    2.00
   3   2  -1   88.21    2.26
   3   2  -1   86.38    2.14
   3   2  -1   89.23    2.27
   3   2  -1   87.16    2.15
   3   2  -1   88.73    2.01
   3   2  -1   83.74    2.21
  -3  -2   1   88.00    2.06
  -3  -2   1   86.03    1.96
  -3  -2   1   87.46    2.21
  -3  -2   1   86.55    2.08
  -3  -2   1   87.22    2.09
   2   2  -1    6.89    0.32
   2   2  -1    6.78    0.42
   2   2  -1    7.10    0.29
   2   2  -1    6.82    0.40
   2   2  -1    6.90    0.34
   2   2  -1    6.72    0.37
   2   2  -1    6.67    0.27
   2   2  -1    6.97    0.21
   2   2  -1    7.19    0.39
   2   2  -1    6.34    0.37
  -2  -2   1    7.05    0.40
  -2  -2   1    6.26    0.40
  -2  -2   1    6.77    0.34
  -2  -2   1    7.03    0.36
  -2  -2   1    7.03    0.36
  -2  -2   1    7.17    0.41
   1   2  -1    4.98    0.31
   1   2  -1    5.08    0.29
   1   2  -1    5.22    0.28
   1   2  -1    4.68    0.28
   1   2  -1    4.97    0.27
  -1  -2   1    5.23    0.30
  -1  -2   1    4.66    0.31
  -1  -2   1    5.13    0.32
  -1  -2   1    4.67    0.33
  -1  -2   1    4.83    0.29
  -1  -2   1    4.81    0.30
   0   2  -1  123.17    2.83
   0   2  -1  127.17    2.83
   0   2  -1  123.04    2.84
   0   2  -1  127.01    2.82
   0   2  -1  127.39    2.81
   0   2  -1  126.39    2.85
   0  -2   1  126.00    2.75
   0  -2   1  125.25    2.82
   0  -2   1  126.00    2.81
   0  -2   1  131.03    2.85
   0  -2   1  128.21    2.73
   0  -2   1  126.32    2.84
   0  -2   1  126.81    2.77
   0  -2   1  128.44    2.83
   0  -2   1  125.08    2.86
  -1   2  -1    0.31    0.11
  -1   2  -1    0.54    0.19
  -1   2  -1    0.09    0.16
  -1   2  -1    0.33    0.15
  -1   2  -1    0.36    0.14
  -1   2  -1    0.30    0.16
  -1   2  -1    0.14    0.12
  -1   2  -1    0.29    0.14
   1  -2   1    0.74    0.16
   1  -2   1   -0.08    0.15
   1  -2   1    0.49    0.13
   1  -2   1    0.37    0.11
   1  -2   1    0.41    0.17
   1  -2   1    0.21    0.15
   1  -2   1    0.09    0.16
   1  -2   1    0.25    0.16
   1  -2   1    0.53    0.10
   1  -2   1    0.49    0.17
  -2   2  -1   34.64    1.01
  -2   2  -1   36.53    1.02
  -2   2  -1   33.94    1.03
  -2   2  -1   34.77    0.90
  -2   2  -1   35.09    0.90
  -2   2  -1   36.68    0.93
  -2   2  -1   33.97    0.87
   2  -2   1   36.10    0.91
   2  -2   1   34.42    1.03
   2  -2   1   35.88    0.81
   2  -2   1   34.98    0.99
   2  -2   1   35.74    1.03
   2  -2   1   35.56    1.00
   2  -2   1   36.00    0.81
   2  -2   1   34.87    0.95
  -3   2  -1   17.60    0.66
  -3   2  -1   18.94    0.56
  -3   2  -1   18.87    0.59
  -3   2  -1   17.88    0.55
  -3   2  -1   18.30    0.51
   3  -2   1   17.73    0.69
   3  -2   1   17.88    0.73
   3  -2   1   17.93    0.63
   3  -2   1   16.52    0.66
   3  -2   1   18.62    0.63
   3  -2   1   17.50    0.72
   3  -2   1   17.98    0.72
  -4   2  -1    8.52    0.38
  -4   2  -1    8.92    0.39
  -4   2  -1    8.39    0.33
  -4   2  -1    8.36    0.42
  -4   2  -1    8.92    0.57
  -4   2  -1    8.73    0.49
   4  -2   1    7.28    0.55
   4  -2   1    7.82    0.57
   4  -2   1    7.79    0.48
   4  -2   1    9.45    0.48
   4  -2   1    7.03    0.53
   4  -2   1    8.32    0.55
  -5   2  -1   26.21    0.93
  -5   2  -1   25.41    0.72
  -5   2  -1   25.28    0.83
  -5   2  -1   25.28    0.76
  -5   2  -1   25.83    1.03
  -5   2  -1   24.22    0.76
   5  -2   1   27.15    1.07
   5  -2   1   24.84    0.88
   5  -2   1   25.58    1.03
   5  -2   1   25.76    1.05
   5  -2   1   25.75    1.04
   5  -2   1   25.63    0.97
  -6   2  -1   44.97    1.30
  -6   2  -1   46.99    1.42
  -6   2  -1   45.64    1.22
  -6   2  -1   46.04    1.54
  -6   2  -1   45.91    1.23
   6  -2   1   43.24    1.56
   6  -2   1   45.37    1.49
   6  -2   1   43.46    1.55
   6  -2   1   45.47    1.60
   6  -2   1   46.54    1.40
   6  -2   1   44.16    1.58
  -7   2  -1   53.28    1.55
  -7   2  -1   54.29    1.47
  -7   2  -1   55.12    1.84
  -7   2  -1   57.41    1.50
  -7   2  -1   57.03    1.69
   7  -2   1   52.21    1.89
   7  -2   1   56.52    1.91
   7  -2   1   56.46    1.93
   7  -2   1   54.81    1.67
   7  -2   1   56.07    1.94
   7  -2   1   57.04    1.83
  -8   2  -1   22.81    1.13
  -8   2  -1   22.53    1.22
  -8   2  -1   22.01    0.80
  -8   2  -1   21.47    0.79
  -8   2  -1   20.79    1.19
  -8   2  -1   20.48    0.94
   8  -2   1   21.20    1.16
   8  -2   1   19.25    1.15
   8  -2   1   19.63    1.07
   8  -2   1   21.26    1.20
   8  -2   1   19.07    1.14
   8  -2   1   20.84    0.95
  -9   2  -1   36.27    1.15
  -9   2  -1   39.18    1.73
  -9   2  -1   37.54    1.56
  -9   2  -1   35.21    1.67
   9  -2   1   35.54    1.65
   9  -2   1   32.80    1.60
   9  -2   1   36.82    1.57
   9  -2   1   35.48    1.62
 -10   2  -1   14.37    0.69
 -10   2  -1   16.57    1.06
 -10   2  -1   13.54    1.11
  10  -2   1   13.75    1.12
  10  -2   1   14.07    1.04
  10  -2   1   13.25    1.09
  10  -2   1   14.97    1.17
 -11   2  -1    9.91    1.14
 -11   2  -1    9.71    0.58
  11  -2   1    9.44    1.08
  11  -2   1    9.64    1.12
  11  -2   1    8.85    1.05
 -12   2  -1    5.86    0.50
 -12   2  -1    6.77    1.07
 -12   2  -1    6.71    1.05
  12  -2   1    6.13    0.99
  12  -2   1    5.78    0.95
  12  -2   1    8.43    1.11
  12   1  -1    0.84    0.59
  12   1  -1    0.67    0.57
  12   1  -1    0.26    0.48
 -12  -1   1    0.22    0.28
 -12  -1   1    0.36    0.58
 -12  -1   1    0.77    0.60
  11   1  -1    1.09    0.53
  11   1  -1    1.76    0.60
  11   1  -1    1.78    0.61
 -11  -1   1    1.55    0.35
 -11  -1   1    1.35    0.61
 -11  -1   1    0.55    0.50
  10   1  -1    4.71    0.78
  10   1  -1    3.21    0.67
  10   1  -1    5.10    0.80
 -10  -1   1    4.04    0.76
 -10  -1   1    4.68    0.77
 -10  -1   1    4.28    0.46
   9   1  -1   55.06    2.17
   9   1  -1   54.95    2.13
   9   1  -1   55.64    1.88
   9   1  -1   56.41    2.11
  -9  -1   1   56.41    2.21
  -9  -1   1   54.82    2.17
  -9  -1   1   52.97    1.61
  -9  -1   1   54.15    2.13
   8   1  -1    7.16    0.79
   8   1  -1    7.13    0.67
   8   1  -1    6.61    0.77
   8   1  -1    8.00    0.87
   8   1  -1    7.23    0.80
   8   1  -1    6.73    0.54
  -8  -1   1    5.99    0.77
  -8  -1   1    5.90    0.57
  -8  -1   1    7.28    0.83
  -8  -1   1    6.70    0.48
  -8  -1   1    7.67    0.84
   7   1  -1    4.84    0.62
   7   1  -1    3.93    0.59
   7   1  -1    4.58    0.45
   7   1  -1    4.15    0.61
   7   1  -1    4.39    0.58
   7   1  -1    4.89    0.52
  -7  -1   1    4.33    0.37
  -7  -1   1    3.63    0.33
  -7  -1   1    4.09    0.56
  -7  -1   1    4.30    0.37
  -7  -1   1    3.39    0.54
  -7  -1   1    4.36    0.35
  -7  -1   1    4.79    0.47
   6   1  -1   45.19    1.43
   6   1  -1   47.30    1.57
   6   1  -1   44.28    1.32
   6   1  -1   43.61    1.59
   6   1  -1   45.45    1.56
   6   1  -1   46.29    1.60
  -6  -1   1   43.73    1.34
  -6  -1   1   44.66    1.60
  -6  -1   1   46.19    1.25
  -6  -1   1   45.74    1.21
  -6  -1   1   44.15    1.55
  -6  -1   1   43.64    1.24
   5   1  -1   78.56    2.25
   5   1  -1   78.44    1.99
   5   1  -1   81.54    2.21
   5   1  -1   82.22    2.11
   5   1  -1   80.75    2.26
   5   1  -1   75.91    2.19
  -5  -1   1   76.99    2.25
  -5  -1   1   77.67    2.00
  -5  -1   1   77.44    1.88
  -5  -1   1   78.63    1.92
  -5  -1   1   80.31    1.92
  -5  -1   1   77.66    2.21
   4   1  -1    0.38    0.25
   4   1  -1    0.57    0.22
   4   1  -1    0.56    0.19
   4   1  -1   -0.31    0.19
   4   1  -1   -0.31    0.25
   4   1  -1    0.67    0.30
  -4  -1   1    0.10    0.15
  -4  -1   1    0.83    0.31
  -4  -1   1    0.30    0.20
   3   1  -1   92.16    2.32
   3   1  -1   93.53    2.37
   3   1  -1   95.57    2.19
   3   1  -1   95.91    2.37
   3   1  -1   95.61    2.22
   3   1  -1   94.08    2.27
   3   1  -1   93.87    2.32
  -3  -1   1   96.61    2.16
  -3  -1   1   98.62    2.38
  -3  -1   1   93.50    2.17
  -3  -1   1   93.75    2.12
  -3  -1   1   90.54    2.32
   2   1  -1   23.81    0.71
   2   1  -1   23.00    0.75
   2   1  -1   23.78    0.77
   2   1  -1   24.04    0.64
   2   1  -1   23.58    0.58
   2   1  -1   24.32    0.64
   2   1  -1   24.11    0.70
   2   1  -1   24.13    0.58
  -2  -1   1   24.28    0.74
  -2  -1   1   23.95    0.62
  -2  -1   1   23.61    0.61
  -2  -1   1   23.79    0.64
  -2  -1   1   23.91    0.76
  -2  -1   1   23.87    0.77
  -2  -1   1   23.22    0.64
   1   1  -1   37.56    0.91
   1   1  -1   37.41    0.86
   1   1  -1   37.36    0.87
   1   1  -1   36.42    0.90
   1   1  -1   36.72    0.80
   1   1  -1   37.22    0.93
   1   1  -1   36.81    0.91
   1   1  -1   35.46    0.85
   1   1  -1   36.98    0.91
  -1  -1   1   35.69    0.87
  -1  -1   1   35.59    0.87
  -1  -1   1   35.82    0.92
  -1  -1   1   35.45    0.86
  -1  -1   1   35.31    0.92
  -1  -1   1   35.35    0.80
  -1  -1   1   35.22    0.90
   0   1  -1  505.08   10.95
   0   1  -1  504.50   10.98
   0   1  -1  509.13   11.18
   0   1  -1  524.20   11.09
   0   1  -1  524.75   11.02
   0   1  -1  505.95   10.99
   0   1  -1  513.24   10.97
   0   1  -1  510.26   10.98
   0   1  -1  513.76   10.92
   0  -1   1  507.01   11.00
   0  -1   1  524.59   10.99
   0  -1   1  519.20   11.11
   0  -1   1  520.45   11.00
   0  -1   1  517.07   10.99
   0  -1   1  508.78   11.08
   0  -1   1  511.18   11.02
   0  -1   1  525.24   11.06
   0  -1   1  513.67   10.94
  -1   1  -1  131.78    2.89
  -1   1  -1  134.81    2.95
  -1   1  -1  129.40    2.90
  -1   1  -1  133.10    2.90
  -1   1  -1  134.02    2.88
  -1   1  -1  131.27    2.89
   1  -1   1  130.34    2.87
   1  -1   1  135.04    2.90
   1  -1   1  134.02    2.96
   1  -1   1  134.63    2.88
   1  -1   1  134.97    2.91
   1  -1   1  130.57    2.96
   1  -1   1  135.61    2.88
   1  -1   1  135.41    2.97
   1  -1   1  136.78    2.97
   1  -1   1  136.02    2.93
  -2   1  -1  109.90    2.62
  -2   1  -1  116.24    2.50
  -2   1  -1  115.53    2.58
  -2   1  -1  112.42    2.50
  -2   1  -1  111.96    2.46
  -2   1  -1  113.36    2.49
   2  -1   1  112.74    2.64
   2  -1   1  113.92    2.54
   2  -1   1  112.45    2.63
   2  -1   1  113.10    2.63
   2  -1   1  114.71    2.62
   2  -1   1  115.10    2.57
   2  -1   1  110.49    2.62
  -3   1  -1  121.08    2.74
  -3   1  -1  120.36    2.71
  -3   1  -1  124.68    2.67
  -3   1  -1  126.09    2.72
  -3   1  -1  121.12    2.90
  -3   1  -1  119.34    2.81
   3  -1   1  121.06    2.93
   3  -1   1  122.78    2.86
   3  -1   1  124.94    2.79
   3  -1   1  122.11    2.84
   3  -1   1  124.85    2.92
   3  -1   1  117.95    2.90
   3  -1   1  120.76    2.91
   3  -1   1  120.05    2.92
  -4   1  -1   44.92    1.15
  -4   1  -1   44.87    1.35
  -4   1  -1   45.18    1.10
  -4   1  -1   45.76    1.15
  -4   1  -1   45.60    1.25
   4  -1   1   44.14    1.39
   4  -1   1   44.92    1.38
   4  -1   1   46.62    1.39
   4  -1   1   44.87    1.40
   4  -1   1   45.35    1.41
   4  -1   1   46.32    1.26
   4  -1   1   46.26    1.30
   4  -1   1   45.22    1.34
  -5   1  -1    1.18    0.29
  -5   1  -1    1.32    0.19
  -5   1  -1    1.17    0.20
  -5   1  -1    1.45    0.18
  -5   1  -1    1.33    0.25
   5  -1   1    0.79    0.30
   5  -1   1    1.66    0.37
   5  -1   1    1.26    0.27
   5  -1   1    1.41    0.27
   5  -1   1    1.71    0.35
   5  -1   1    1.19    0.30
   5  -1   1    0.88    0.32
  -6   1  -1   24.38    0.78
  -6   1  -1   25.25    0.89
  -6   1  -1   25.36    1.02
  -6   1  -1   23.73    0.74
  -6   1  -1   24.85    0.79
  -6   1  -1   23.78    1.09
   6  -1   1   22.56    1.05
   6  -1   1   25.17    1.04
   6  -1   1   23.94    0.90
   6  -1   1   24.26    1.10
   6  -1   1   24.34    1.09
   6  -1   1   25.50    1.09
  -7   1  -1   28.81    1.28
  -7   1  -1   27.84    0.95
  -7   1  -1   28.27    1.30
  -7   1  -1   26.10    0.88
  -7   1  -1   29.47    0.92
  -7   1  -1   28.62    1.17
  -7   1  -1   26.03    0.98
   7  -1   1   26.06    1.22
   7  -1   1   29.11    1.22
   7  -1   1   27.92    1.05
   7  -1   1   29.09    1.29
   7  -1   1   26.74    1.22
   7  -1   1   27.86    1.25
  -8   1  -1   10.40    0.87
  -8   1  -1   10.86    0.57
  -8   1  -1   11.56    0.93
  -8   1  -1   11.40    0.79
   8  -1   1   11.92    0.87
   8  -1   1   14.40    0.98
   8  -1   1   12.33    0.90
   8  -1   1    9.83    0.87
   8  -1   1    9.74    0.68
  -9   1  -1    3.20    0.63
  -9   1  -1    3.31    0.38
  -9   1  -1    3.47    0.55
  -9   1  -1    2.34    0.59
   9  -1   1    3.44    0.63
   9  -1   1    3.35    0.60
   9  -1   1    5.13    0.74
   9  -1   1    3.63    0.65
 -10   1  -1   15.83    0.74
 -10   1  -1   16.05    1.21
 -10   1  -1   16.76    1.19
  10  -1   1   13.72    1.11
  10  -1   1   15.17    1.17
  10  -1   1   15.41    1.14
  10  -1   1   16.47    1.12
 -11   1  -1    9.67    1.12
 -11   1  -1    8.57    0.59
  11  -1   1   12.27    1.25
  11  -1   1    8.62    1.09
  11  -1   1    7.76    0.99
  11  -1   1    9.00    1.11
 -12   1  -1    7.16    1.06
 -12   1  -1    5.68    0.99
 -12   1  -1    6.16    0.54
  12  -1   1    5.98    0.96
  12  -1   1    7.40    1.08
  12  -1   1    5.26    0.91
  12   0  -1    2.03    0.68
  12   0  -1    1.33    0.58
  12   0  -1    1.64    0.66
 -12   0   1    2.67    0.71
 -12   0   1    1.35    0.67
 -12   0   1    2.10    0.36
  11   0  -1   10.62    1.17
  11   0  -1    8.89    1.08
  11   0  -1   12.28    1.23
  11   0  -1   12.29    1.20
 -11   0   1   11.54    0.64
 -11   0   1   12.01    1.23
 -11   0   1    9.94    1.15
  10   0  -1    1.45    0.52
  10   0  -1    2.00    0.61
  10   0  -1    1.38    0.54
  10   0  -1    1.68    0.55
 -10   0   1    1.90    0.31
 -10   0   1    1.56    0.54
 -10   0   1    1.40    0.55
   9   0  -1   16.07    1.14
   9   0  -1   16.89    1.10
   9   0  -1   16.22    1.13
   9   0  -1   15.70    0.93
   9   0  -1   18.92    1.18
  -9   0   1   16.84    1.16
  -9   0   1   17.23    1.15
  -9   0   1   17.21    0.73
  -9   0   1   16.71    0.93
   8   0  -1   28.82    1.14
   8   0  -1   28.87    1.39
   8   0  -1   29.61    1.20
   8   0  -1   30.24    1.38
   8   0  -1   27.98    1.39
   8   0  -1   30.69    1.39
  -8   0   1   28.60    1.40
  -8   0   1   30.11    1.20
  -8   0   1   29.66    0.95
  -8   0   1   30.59    1.41
   7   0  -1    5.16    0.52
   7   0  -1    5.24    0.64
   7   0  -1    4.61    0.61
   7   0  -1    4.75    0.48
   7   0  -1    4.57    0.56
   7   0  -1    4.71    0.60
  -7   0   1    5.71    0.55
  -7   0   1    5.71    0.37
  -7   0   1    5.29    0.41
  -7   0   1    5.18    0.62
  -7   0   1    5.18    0.34
  -7   0   1    4.74    0.61
   6   0  -1    4.43    0.51
   6   0  -1    5.01    0.54
   6   0  -1    5.48    0.47
   6   0  -1    5.84    0.44
   6   0  -1    4.91    0.57
   6   0  -1    5.57    0.59
   6   0  -1    4.67    0.51
  -6   0   1    5.52    0.33
  -6   0   1    5.35    0.31
  -6   0   1    6.54    0.64
  -6   0   1    5.53    0.39
  -6   0   1    4.79    0.28
  -6   0   1    4.83    0.47
  -6   0   1    4.64    0.55
   5   0  -1   77.39    2.23
   5   0  -1   78.54    2.19
   5   0  -1   76.66    2.04
   5   0  -1   81.42    2.20
   5   0  -1   82.37    2.23
   5   0  -1   79.75    2.23
   5   0  -1   79.32    2.09
   5   0  -1   79.49    2.12
  -5   0   1   77.86    1.98
  -5   0   1   79.30    2.25
  -5   0   1   75.74    2.06
  -5   0   1   79.39    1.88
  -5   0   1   80.24    1.81
  -5   0   1   81.22    2.23
  -5   0   1   80.71    1.87
   4   0  -1  127.87    3.20
   4   0  -1  133.04    3.12
   4   0  -1  129.84    3.17
   4   0  -1  131.30    3.06
   4   0  -1  128.96    3.18
   4   0  -1  134.66    3.19
   4   0  -1  133.18    3.23
   4   0  -1  130.70    3.10
  -4   0   1  132.51    2.90
  -4   0   1  131.20    3.01
  -4   0   1  125.42    3.17
  -4   0   1  126.94    2.89
  -4   0   1  128.77    3.07
  -4   0   1  130.63    3.23
   3   0  -1    9.07    0.43
   3   0  -1    9.33    0.44
   3   0  -1    9.30    0.48
   3   0  -1    8.64    0.47
   3   0  -1    9.23    0.47
   3   0  -1    9.37    0.42
   3   0  -1   10.08    0.49
   3   0  -1   10.02    0.50
  -3   0   1    8.84    0.49
  -3   0   1    9.06    0.47
  -3   0   1    9.54    0.31
  -3   0   1    8.75    0.41
  -3   0   1    8.50    0.29
   2   0  -1  135.14    3.12
   2   0  -1  137.94    3.13
   2   0  -1  138.56    3.09
   2   0  -1  141.72    3.13
   2   0  -1  139.82    3.15
   2   0  -1  139.21    3.08
   2   0  -1  139.43    3.10
   2   0  -1  136.80    3.15
  -2   0   1  139.89    3.14
  -2   0   1  139.48    2.97
  -2   0   1  139.18    2.97
  -2   0   1  134.48    3.08
  -2   0   1  137.29    3.16
   1   0  -1  417.74    9.09
   1   0  -1  433.63    9.03
   1   0  -1  427.34    9.03
   1   0  -1  425.11    9.05
   1   0  -1  429.49    9.03
   1   0  -1  417.96    9.02
   1   0  -1  423.21    9.05
   1   0  -1  428.12    9.03
   1   0  -1  418.94    9.02
  -1   0   1  423.76    9.04
  -1   0   1  424.43    9.03
  -1   0  -1  740.81   15.67
  -1   0  -1  727.99   15.75
  -1   0  -1  712.69   15.70
  -1   0  -1  743.55   15.85
  -1   0  -1  729.12   15.70
  -1   0  -1  737.36   15.81
  -1   0  -1  730.75   16.01
   1   0   1  739.60   15.73
   1   0   1  763.32   15.86
   1   0   1  748.30   15.98
   1   0   1  761.35   15.84
   1   0   1  742.08   15.73
   1   0   1  738.63   15.69
   1   0   1  747.62   16.09
   1   0   1  737.54   15.79
   1   0   1  747.04   15.82
  -2   0  -1   95.96    2.16
  -2   0  -1   98.19    2.26
  -2   0  -1   94.06    2.18
  -2   0  -1  100.06    2.18
  -2   0  -1   94.02    2.18
   2   0   1   99.82    2.11
   2   0   1   95.68    2.29
   2   0   1   99.25    2.11
   2   0   1   98.76    2.20
   2   0   1  101.47    2.20
   2   0   1   97.38    2.30
   2   0   1   96.91    2.30
   2   0   1   99.26    2.29
   2   0   1   99.92    2.32
  -3   0  -1   17.88    0.64
  -3   0  -1   17.91    0.56
  -3   0  -1   19.01    0.56
  -3   0  -1   17.77    0.72
  -3   0  -1   18.91    0.56
  -3   0  -1   19.27    0.53
   3   0   1   19.33    0.70
   3   0   1   18.12    0.72
   3   0   1   18.59    0.71
   3   0   1   19.03    0.61
   3   0   1   18.80    0.71
   3   0   1   18.37    0.70
   3   0   1   19.60    0.60
  -4   0  -1  118.43    3.02
  -4   0  -1  122.75    2.92
  -4   0  -1  119.45    2.72
  -4   0  -1  121.83    2.77
  -4   0  -1  122.43    2.78
  -4   0  -1  119.41    2.77
   4   0   1  114.86    2.99
   4   0   1  125.37    3.03
   4   0   1  121.35    3.00
   4   0   1  120.55    3.00
   4   0   1  124.67    3.04
   4   0   1  120.66    2.85
   4   0   1  122.23    2.83
  -5   0  -1  151.58    3.39
  -5   0  -1  150.33    3.38
  -5   0  -1  142.43    3.69
  -5   0  -1  149.90    3.76
  -5   0  -1  146.28    3.34
  -5   0  -1  143.40    3.55
  -5   0  -1  147.93    3.39
   5   0   1  143.34    3.65
   5   0   1  148.37    3.46
   5   0   1  147.69    3.67
   5   0   1  150.85    3.70
   5   0   1  152.33    3.74
   5   0   1  145.95    3.48
  -6   0  -1    1.10    0.28
  -6   0  -1    1.29    0.21
  -6   0  -1    1.00    0.22
  -6   0  -1    1.56    0.37
  -6   0  -1    1.80    0.40
  -6   0  -1    1.03    0.20
  -6   0  -1    1.02    0.21
   6   0   1    1.26    0.26
   6   0   1    1.92    0.42
   6   0   1    0.99    0.34
   6   0   1    0.96    0.33
   6   0   1    1.12    0.35
   6   0   1    1.20    0.26
  -7   0  -1    0.17    0.17
  -7   0  -1    0.38    0.34
  -7   0  -1    0.19    0.24
  -7   0  -1    0.07    0.17
  -7   0  -1    0.55    0.34
  -7   0  -1    0.26    0.17
  -7   0  -1    0.30    0.17
   7   0   1    0.36    0.32
   7   0   1    0.52    0.33
   7   0   1    0.06    0.28
   7   0   1    0.11    0.24
   7   0   1    0.30    0.32
  -8   0  -1   72.57    2.24
  -8   0  -1   76.81    2.03
  -8   0  -1   77.30    2.52
  -8   0  -1   78.48    2.59
   8   0   1   76.54    2.46
   8   0   1   74.60    2.46
   8   0   1   72.70    2.50
   8   0   1   74.47    2.18
   8   0   1   75.75    2.45
  -9   0  -1    9.52    0.74
  -9   0  -1    8.66    0.96
  -9   0  -1   11.31    0.62
  -9   0  -1   10.88    0.97
   9   0   1    9.81    0.97
   9   0   1    8.89    0.93
   9   0   1   10.95    0.94
   9   0   1    9.43    0.98
 -10   0  -1    0.64    0.48
 -10   0  -1    0.55    0.27
  10   0   1    0.40    0.44
  10   0   1    0.71    0.45
  10   0   1    0.08    0.43
  10   0   1    0.25    0.45
 -11   0  -1    2.64    0.72
 -11   0  -1    1.72    0.64
 -11   0  -1    2.08    0.37
  11   0   1    2.62    0.71
  11   0   1    2.52    0.69
  11   0   1    2.43    0.64
  11   0   1    2.01    0.62
 -12   0  -1    4.57    0.52
 -12   0  -1    5.19    0.92
 -12   0  -1    4.65    0.95
  12   0   1    6.29    0.95
  12   0   1    5.28    0.99
  12  -1  -1    4.82    0.85
  12  -1  -1    5.23    0.93
  12  -1  -1    4.70    0.86
 -12   1   1    6.86    1.04
 -12   1   1    4.47    0.88
 -12   1   1    4.66    0.44
  11  -1  -1    6.29    0.92
  11  -1  -1    6.48    0.91
  11  -1  -1    5.44    0.87
  11  -1  -1    4.14    0.81
 -11   1   1    5.24    0.44
 -11   1   1    5.83    0.90
 -11   1   1    5.97    0.90
  10  -1  -1   27.12    1.50
  10  -1  -1   26.82    1.44
  10  -1  -1   24.68    1.44
  10  -1  -1   24.95    1.42
 -10   1   1   25.09    0.90
 -10   1   1   27.76    1.52
   9  -1  -1    3.71    0.64
   9  -1  -1    3.09    0.61
   9  -1  -1    2.79    0.49
   9  -1  -1    3.99    0.65
   9  -1  -1    3.02    0.61
  -9   1   1    3.07    0.62
  -9   1   1    3.10    0.33
  -9   1   1    2.75    0.58
  -9   1   1    3.89    0.57
   8  -1  -1   55.41    2.01
   8  -1  -1   56.80    2.07
   8  -1  -1   53.49    1.96
   8  -1  -1   56.10    1.81
   8  -1  -1   56.88    2.01
   8  -1  -1   55.82    1.81
   8  -1  -1   56.88    2.03
  -8   1   1   60.79    2.09
  -8   1   1   57.55    1.49
  -8   1   1   56.74    1.88
  -8   1   1   55.32    1.70
  -8   1   1   57.48    1.71
  -8   1   1   57.71    2.08
  -8   1   1   56.05    1.50
   7  -1  -1   19.25    1.01
   7  -1  -1   18.30    0.86
   7  -1  -1   19.70    1.05
   7  -1  -1   19.09    0.99
   7  -1  -1   19.79    1.02
   7  -1  -1   17.70    0.97
   7  -1  -1   19.25    0.88
  -7   1   1   17.83    0.63
  -7   1   1   18.60    0.63
  -7   1   1   17.94    1.01
  -7   1   1   18.23    0.79
  -7   1   1   17.75    0.99
  -7   1   1   18.24    0.90
   6  -1  -1   21.97    1.00
   6  -1  -1   20.98    0.89
   6  -1  -1   23.51    1.03
   6  -1  -1   22.64    1.01
   6  -1  -1   23.66    0.93
   6  -1  -1   21.92    0.97
   6  -1  -1   21.95    1.03
   6  -1  -1   24.70    1.06
  -6   1   1   22.64    0.62
  -6   1   1   23.36    1.06
  -6   1   1   22.92    0.68
  -6   1   1   23.21    1.04
  -6   1   1   21.43    0.93
  -6   1   1   22.88    0.86
  -6   1   1   23.49    0.69
   5  -1  -1    4.23    0.46
   5  -1  -1    5.22    0.53
   5  -1  -1    4.53    0.50
   5  -1  -1    4.85    0.49
   5  -1  -1    5.09    0.43
   5  -1  -1    5.49    0.52
   5  -1  -1    5.07    0.44
   5  -1  -1    4.43    0.48
  -5   1   1    4.97    0.26
  -5   1   1    4.67    0.25
  -5   1   1    3.94    0.47
  -5   1   1    4.22    0.38
  -5   1   1    4.74    0.46
   4  -1  -1   95.39    2.41
   4  -1  -1  100.26    2.49
   4  -1  -1   96.84    2.51
   4  -1  -1   98.14    2.50
   4  -1  -1   99.38    2.52
   4  -1  -1   98.83    2.50
   4  -1  -1   95.87    2.43
   4  -1  -1   98.46    2.51
  -4   1   1   97.42    2.18
  -4   1   1  101.27    2.40
  -4   1   1   98.63    2.18
  -4   1   1   96.43    2.45
   3  -1  -1    4.09    0.37
   3  -1  -1    3.35    0.32
   3  -1  -1    3.95    0.36
   3  -1  -1    4.44    0.38
   3  -1  -1    2.86    0.29
   3  -1  -1    3.59    0.34
   3  -1  -1    3.26    0.30
   3  -1  -1    4.01    0.35
  -3   1   1    3.28    0.29
  -3   1   1    3.40    0.30
  -3   1   1    3.85    0.16
   2  -1  -1  266.05    5.82
   2  -1  -1  266.73    5.81
   2  -1  -1  267.33    5.82
   2  -1  -1  262.08    5.83
   2  -1  -1  270.21    5.85
   2  -1  -1  272.46    5.81
   2  -1  -1  259.54    5.83
   2  -1  -1  269.01    5.83
  -2   1   1  264.63    5.78
  -2   1   1  263.56    5.81
   1  -1  -1   44.22    1.03
   1  -1  -1   42.62    1.06
   1  -1  -1   43.12    1.07
   1  -1  -1   43.35    1.07
   1  -1  -1   43.78    1.05
   1  -1  -1   44.33    1.03
   1  -1  -1   43.42    1.07
   1  -1  -1   44.51    1.06
  -1   1   1   44.67    1.08
  -1   1   1   42.81    1.05
  -1   1   1   45.74    0.98
  -1   1   1   43.14    0.98
   0  -1  -1  197.58    4.18
   0  -1  -1  195.33    4.16
   0  -1  -1  191.69    4.19
   0  -1  -1  198.22    4.20
   0  -1  -1  197.71    4.15
   0  -1  -1  193.03    4.18
   0  -1  -1  199.44    4.15
   0  -1  -1  194.98    4.19
   0   1   1  195.82    4.19
   0   1   1  190.42    4.19
   0   1   1  194.27    4.15
   0   1   1  197.57    4.19
   0   1   1  190.05    4.16
   0   1   1  192.35    4.19
   0   1   1  199.57    4.21
   0   1   1  193.47    4.15
   0   1   1  194.92    4.20
  -1  -1  -1   13.98    0.40
  -1  -1  -1   14.47    0.44
  -1  -1  -1   14.09    0.46
  -1  -1  -1   14.93    0.47
  -1  -1  -1   14.32    0.44
  -1  -1  -1   13.97    0.43
   1   1   1   14.35    0.43
   1   1   1   14.79    0.47
   1   1   1   13.93    0.46
   1   1   1   14.57    0.43
   1   1   1   14.88    0.44
   1   1   1   14.20    0.43
  -2  -1  -1    3.90    0.24
  -2  -1  -1    4.37    0.25
  -2  -1  -1    4.12    0.27
  -2  -1  -1    4.15    0.35
  -2  -1  -1    4.25    0.26
   2   1   1    4.23    0.34
   2   1   1    4.15    0.18
   2   1   1    3.28    0.29
   2   1   1    4.02    0.32
   2   1   1    4.40    0.26
   2   1   1    4.22    0.25
   2   1   1    4.80    0.26
   2   1   1    4.53    0.23
   2   1   1    3.92    0.33
  -3  -1  -1  159.01    3.52
  -3  -1  -1  154.23    3.55
  -3  -1  -1  158.86    3.70
  -3  -1  -1  160.10    3.41
  -3  -1  -1  160.40    3.74
  -3  -1  -1  156.93    3.55
  -3  -1  -1  163.96    3.55
   3   1   1  154.92    3.53
   3   1   1  158.24    3.45
   3   1   1  156.60    3.71
   3   1   1  157.78    3.47
   3   1   1  158.69    3.72
   3   1   1  155.34    3.66
   3   1   1  157.13    3.57
  -4  -1  -1   34.80    0.95
  -4  -1  -1   31.89    0.97
  -4  -1  -1   33.89    1.01
  -4  -1  -1   33.76    0.97
  -4  -1  -1   32.52    1.15
  -4  -1  -1   32.43    0.85
  -4  -1  -1   30.87    1.17
   4   1   1   34.03    1.15
   4   1   1   34.02    1.17
   4   1   1   34.19    1.13
   4   1   1   32.68    1.17
   4   1   1   33.76    1.01
   4   1   1   34.50    0.93
  -5  -1  -1   28.92    0.88
  -5  -1  -1   29.18    0.80
  -5  -1  -1   27.63    1.14
  -5  -1  -1   27.88    0.95
  -5  -1  -1   28.83    0.90
  -5  -1  -1   28.95    0.91
  -5  -1  -1   28.89    1.13
   5   1   1   30.61    1.12
   5   1   1   30.09    0.89
   5   1   1   30.26    1.14
   5   1   1   28.41    0.97
   5   1   1   26.89    1.12
   5   1   1   29.13    1.12
  -6  -1  -1   46.48    1.34
  -6  -1  -1   46.90    1.67
  -6  -1  -1   45.23    1.29
  -6  -1  -1   47.95    1.65
  -6  -1  -1   43.80    1.40
  -6  -1  -1   47.32    1.22
  -6  -1  -1   46.28    1.32
   6   1   1   47.73    1.66
   6   1   1   44.37    1.61
   6   1   1   47.32    1.32
   6   1   1   47.57    1.61
   6   1   1   49.03    1.43
   6   1   1   44.58    1.56
  -7  -1  -1   15.67    1.00
  -7  -1  -1   14.84    0.66
  -7  -1  -1   16.06    0.96
  -7  -1  -1   14.86    0.68
  -7  -1  -1   14.20    0.66
  -7  -1  -1   15.76    0.76
   7   1   1   17.04    0.94
   7   1   1   15.74    0.97
   7   1   1   15.02    0.68
   7   1   1   14.72    0.76
   7   1   1   14.96    0.92
   7   1   1   15.59    0.93
  -8  -1  -1    7.81    0.62
  -8  -1  -1    8.64    0.89
  -8  -1  -1    7.61    0.83
   8   1   1    8.56    0.85
   8   1   1    8.29    0.86
   8   1   1    9.86    0.88
   8   1   1    8.93    0.65
   8   1   1    7.91    0.83
  -9  -1  -1   65.02    1.90
  -9  -1  -1   67.64    2.42
  -9  -1  -1   64.18    2.42
   9   1   1   63.69    2.35
   9   1   1   64.35    2.34
   9   1   1   64.96    2.43
   9   1   1   65.40    2.34
 -10  -1  -1   11.33    1.20
 -10  -1  -1   10.71    0.70
 -10  -1  -1   11.61    1.18
  10   1   1   11.37    1.19
  10   1   1   13.09    1.24
  10   1   1   10.04    1.05
 -11  -1  -1    0.09    0.53
 -11  -1  -1    0.57    0.30
 -11  -1  -1    0.37    0.54
  11   1   1    0.22    0.45
  11   1   1   -0.28    0.40
  11   1   1   -0.01    0.45
 -12  -1  -1    4.44    0.87
 -12  -1  -1    4.28    0.89
 -12  -1  -1    5.13    0.58
  12   1   1    5.60    0.95
  12   1   1    4.10    0.87
  12   1   1    5.70    0.93
  12  -2  -1   23.65    1.58
  12  -2  -1   25.04    1.59
  12  -2  -1   24.44    1.63
 -12   2   1   23.16    1.60
 -12   2   1   24.26    0.84
 -12   2   1   26.91    1.67
  11  -2  -1   13.31    1.28
  11  -2  -1   10.54    1.37
  11  -2  -1   10.60    1.11
  11  -2  -1    8.24    1.04
 -11   2   1    8.31    1.03
 -11   2   1   10.62    0.53
  10  -2  -1   13.07    1.20
  10  -2  -1   10.74    0.95
  10  -2  -1   11.76    1.17
  10  -2  -1   11.15    1.13
 -10   2   1   10.21    0.87
 -10   2   1   12.58    1.22
 -10   2   1   11.24    0.53
   9  -2  -1   27.70    1.25
   9  -2  -1   30.34    1.49
   9  -2  -1   31.57    1.46
   9  -2  -1   34.03    1.57
   9  -2  -1   30.65    1.53
   9  -2  -1   30.44    1.48
  -9   2   1   33.13    1.55
  -9   2   1   31.16    1.40
  -9   2   1   31.22    0.96
  -9   2   1   31.19    1.54
   8  -2  -1    3.76    0.59
   8  -2  -1    4.80    0.66
   8  -2  -1    4.44    0.54
   8  -2  -1    4.37    0.61
   8  -2  -1    4.26    0.54
   8  -2  -1    5.16    0.68
   8  -2  -1    3.91    0.60
  -8   2   1    3.59    0.60
  -8   2   1    4.81    0.67
  -8   2   1    5.34    0.52
  -8   2   1    5.12    0.64
  -8   2   1    4.46    0.34
  -8   2   1    5.37    0.36
  -8   2   1    4.85    0.54
   7  -2  -1   68.88    2.01
   7  -2  -1   70.18    2.14
   7  -2  -1   66.10    2.17
   7  -2  -1   63.99    2.15
   7  -2  -1   67.05    2.18
   7  -2  -1   67.81    2.14
   7  -2  -1   69.03    2.17
   7  -2  -1   66.62    2.04
  -7   2   1   69.83    1.67
  -7   2   1   67.55    2.11
  -7   2   1   70.96    1.67
  -7   2   1   66.32    1.97
  -7   2   1   67.67    1.90
  -7   2   1   64.67    2.18
   6  -2  -1    0.01    0.20
   6  -2  -1   -0.10    0.24
   6  -2  -1    0.16    0.23
   6  -2  -1    0.25    0.27
   6  -2  -1    0.10    0.23
   6  -2  -1   -0.11    0.23
   6  -2  -1    0.38    0.27
   6  -2  -1    0.51    0.31
  -6   2   1    0.18    0.18
  -6   2   1   -0.06    0.18
  -6   2   1    0.37    0.12
  -6   2   1    0.09    0.24
  -6   2   1    0.20    0.12
  -6   2   1    0.06    0.23
   5  -2  -1   23.03    0.96
   5  -2  -1   22.17    0.94
   5  -2  -1   22.61    0.87
   5  -2  -1   21.71    0.90
   5  -2  -1   23.85    0.93
   5  -2  -1   21.76    0.96
   5  -2  -1   22.83    0.96
   5  -2  -1   21.99    0.95
  -5   2   1   23.30    0.81
  -5   2   1   21.24    0.85
  -5   2   1   21.59    0.92
  -5   2   1   23.30    0.64
  -5   2   1   21.97    0.63
   4  -2  -1    2.11    0.30
   4  -2  -1    2.28    0.37
   4  -2  -1    2.12    0.32
   4  -2  -1    2.07    0.34
   4  -2  -1    1.87    0.33
   4  -2  -1    1.19    0.30
   4  -2  -1    1.88    0.33
  -4   2   1    1.71    0.17
  -4   2   1    1.01    0.30
  -4   2   1    1.95    0.17
  -4   2   1    1.62    0.26
  -4   2   1    1.34    0.28
   3  -2  -1   16.71    0.66
   3  -2  -1   15.69    0.62
   3  -2  -1   17.83    0.65
   3  -2  -1   16.11    0.63
   3  -2  -1   16.79    0.68
   3  -2  -1   16.22    0.64
  -3   2   1   16.57    0.46
  -3   2   1   15.70    0.59
  -3   2   1   15.00    0.66
  -3   2   1   17.14    0.47
  -3   2   1   16.29    0.65
   2  -2  -1  135.22    3.16
   2  -2  -1  142.15    3.18
   2  -2  -1  133.99    3.18
   2  -2  -1  137.11    3.18
   2  -2  -1  136.56    3.11
   2  -2  -1  139.46    3.08
   2  -2  -1  137.32    3.14
   2  -2  -1  136.04    3.10
  -2   2   1  138.98    3.01
  -2   2   1  138.93    2.96
  -2   2   1  132.83    3.00
  -2   2   1  139.82    3.12
  -2   2   1  135.31    3.17
   1  -2  -1  382.48    8.28
   1  -2  -1  385.05    8.26
   1  -2  -1  392.66    8.40
   1  -2  -1  388.79    8.38
   1  -2  -1  396.53    8.31
   1  -2  -1  379.11    8.30
   1  -2  -1  383.63    8.29
   1  -2  -1  376.21    8.37
   1  -2  -1  385.80    8.30
   1  -2  -1  396.26    8.38
  -1   2   1  385.57    8.40
  -1   2   1  391.50    8.22
  -1   2   1  389.77    8.38
  -1   2   1  392.48    8.31
  -1   2   1  383.59    8.30
  -1   2   1  391.93    8.30
  -1   2   1  396.19    8.29
  -1   2   1  391.94    8.32
   0  -2  -1  284.55    6.19
   0  -2  -1  286.49    6.24
   0  -2  -1  288.93    6.17
   0  -2  -1  283.77    6.21
   0  -2  -1  280.00    6.16
   0  -2  -1  293.02    6.23
   0   2   1  292.32    6.23
   0   2   1  290.60    6.23
   0   2   1  280.07    6.23
   0   2   1  291.37    6.22
   0   2   1  294.35    6.13
   0   2   1  288.85    6.25
   0   2   1  289.70    6.17
  -1  -2  -1  447.97   10.02
  -1  -2  -1  474.25   10.01
  -1  -2  -1  472.78   10.00
  -1  -2  -1  466.85   10.01
  -1  -2  -1  475.65   10.01
  -1  -2  -1  465.23    9.93
   1   2   1  470.31    9.96
   1   2   1  471.48   10.02
   1   2   1  462.42   10.01
   1   2   1  461.41    9.98
   1   2   1  461.00    9.92
   1   2   1  466.38   10.01
  -2  -2  -1   23.99    0.75
  -2  -2  -1   24.32    0.81
  -2  -2  -1   25.51    0.66
  -2  -2  -1   24.01    0.81
  -2  -2  -1   24.02    0.80
  -2  -2  -1   24.50    0.74
  -2  -2  -1   25.20    0.75
   2   2   1   24.56    0.79
   2   2   1   25.60    0.75
   2   2   1   24.75    0.73
   2   2   1   25.00    0.58
   2   2   1   24.08    0.76
   2   2   1   25.30    0.82
   2   2   1   23.12    0.74
   2   2   1   23.97    0.58
  -3  -2  -1   59.56    1.62
  -3  -2  -1   56.11    1.47
  -3  -2  -1   57.37    1.40
  -3  -2  -1   57.57    1.60
  -3  -2  -1   56.90    1.46
   3   2   1   59.45    1.55
   3   2   1   57.03    1.50
   3   2   1   55.76    1.62
   3   2   1   57.43    1.60
   3   2   1   57.56    1.42
   3   2   1   56.19    1.47
   3   2   1   55.82    1.31
  -4  -2  -1   22.66    0.93
  -4  -2  -1   22.59    0.77
  -4  -2  -1   20.65    0.92
  -4  -2  -1   22.58    0.72
  -4  -2  -1   22.76    0.76
   4   2   1   22.09    0.88
   4   2   1   22.67    0.64
   4   2   1   22.61    0.66
   4   2   1   21.98    0.77
   4   2   1   22.22    0.93
   4   2   1   23.05    0.96
   4   2   1   21.30    0.79
  -5  -2  -1    9.11    0.49
  -5  -2  -1    8.56    0.48
  -5  -2  -1    9.76    0.47
  -5  -2  -1    9.47    0.66
  -5  -2  -1    7.70    0.65
   5   2   1    8.55    0.39
   5   2   1    8.07    0.65
   5   2   1    8.95    0.65
   5   2   1    9.45    0.62
   5   2   1    9.08    0.52
   5   2   1    9.30    0.31
  -6  -2  -1    1.97    0.29
  -6  -2  -1    2.44    0.31
  -6  -2  -1    2.03    0.43
  -6  -2  -1    2.06    0.29
  -6  -2  -1    2.20    0.42
   6   2   1    2.01    0.40
   6   2   1    1.52    0.41
   6   2   1    2.11    0.34
   6   2   1    2.40    0.45
   6   2   1    2.37    0.26
  -7  -2  -1   65.30    2.23
  -7  -2  -1   66.14    1.84
  -7  -2  -1   66.04    1.87
  -7  -2  -1   64.69    1.85
   7   2   1   66.60    2.14
   7   2   1   67.42    2.24
   7   2   1   65.98    1.95
   7   2   1   65.71    2.22
  -8  -2  -1   17.35    1.14
  -8  -2  -1   16.08    1.07
  -8  -2  -1   15.78    0.81
  -8  -2  -1   17.60    1.15
   8   2   1   17.82    1.12
   8   2   1   15.73    0.86
   8   2   1   16.11    1.09
   8   2   1   15.22    1.01
  -9  -2  -1   90.82    2.52
  -9  -2  -1   94.07    3.03
  -9  -2  -1   93.63    3.08
  -9  -2  -1   92.51    3.09
   9   2   1   88.82    2.91
   9   2   1   86.51    2.97
   9   2   1   93.79    3.08
 -10  -2  -1   12.66    1.27
 -10  -2  -1   12.88    0.80
 -10  -2  -1   15.16    1.18
  10   2   1   12.08    1.11
  10   2   1   13.67    1.14
  10   2   1   12.18    1.22
 -11  -2  -1    0.08    0.29
 -11  -2  -1    0.76    0.54
 -11  -2  -1   -0.13    0.48
  11   2   1   -0.11    0.44
  11   2   1   -0.04    0.43
  11   2   1   -0.02    0.43
 -12  -2  -1   -0.28    0.52
 -12  -2  -1    0.09    0.55
 -12  -2  -1   -0.18    0.28
  12   2   1   -0.15    0.49
  12   2   1    0.19    0.54
  12   2   1    0.60    0.57
  12  -3  -1    0.25    0.51
  12  -3  -1    0.89    0.57
  12  -3  -1    0.16    0.48
 -12   3   1    0.69    0.55
 -12   3   1   -0.43    0.42
  11  -3  -1   25.88    1.54
  11  -3  -1   23.45    1.52
  11  -3  -1   22.70    1.47
 -11   3   1   21.79    1.47
 -11   3   1   24.81    1.44
  10  -3  -1    8.79    1.02
  10  -3  -1    8.01    0.90
  10  -3  -1    8.75    0.99
  10  -3  -1    8.13    0.99
  10  -3  -1    8.02    0.97
 -10   3   1    9.54    0.48
 -10   3   1    9.88    0.98
 -10   3   1    7.61    0.96
   9  -3  -1    7.19    0.88
   9  -3  -1    8.88    0.96
   9  -3  -1    7.89    0.89
   9  -3  -1    7.87    0.76
   9  -3  -1    8.14    0.84
   9  -3  -1    8.13    0.90
  -9   3   1    8.05    0.81
  -9   3   1    7.62    0.86
  -9   3   1    7.74    0.85
  -9   3   1    7.13    0.89
  -9   3   1    7.37    0.42
   8  -3  -1  108.63    3.16
   8  -3  -1  107.45    3.19
   8  -3  -1  106.82    2.93
   8  -3  -1  108.80    3.06
   8  -3  -1   98.63    3.13
   8  -3  -1  107.12    3.14
   8  -3  -1  101.29    3.10
  -8   3   1  106.27    2.51
  -8   3   1  109.80    3.20
  -8   3   1  110.89    3.14
  -8   3   1  104.43    2.93
  -8   3   1  104.92    2.52
  -8   3   1  104.06    2.85
   7  -3  -1    3.98    0.57
   7  -3  -1    4.79    0.62
   7  -3  -1    5.93    0.66
   7  -3  -1    5.53    0.68
   7  -3  -1    4.56    0.53
   7  -3  -1    5.00    0.58
   7  -3  -1    5.31    0.62
   7  -3  -1    4.97    0.58
  -7   3   1    5.32    0.63
  -7   3   1    4.51    0.59
  -7   3   1    4.84    0.33
  -7   3   1    4.75    0.54
  -7   3   1    5.67    0.47
  -7   3   1    5.22    0.33
   6  -3  -1   -0.14    0.24
   6  -3  -1   -0.12    0.24
   6  -3  -1    0.22    0.29
   6  -3  -1    0.44    0.30
   6  -3  -1    0.56    0.32
   6  -3  -1    0.04    0.24
   6  -3  -1    0.24    0.25
   6  -3  -1    0.74    0.26
  -6   3   1    0.14    0.23
  -6   3   1    0.13    0.28
  -6   3   1    0.30    0.20
  -6   3   1    0.36    0.14
  -6   3   1    0.42    0.15
   5  -3  -1   76.26    2.10
   5  -3  -1   75.89    2.20
   5  -3  -1   77.63    2.24
   5  -3  -1   79.72    2.17
   5  -3  -1   75.97    2.21
   5  -3  -1   78.85    2.11
   5  -3  -1   76.78    2.17
   5  -3  -1   76.04    2.14
  -5   3   1   76.35    1.83
  -5   3   1   78.08    2.23
  -5   3   1   77.38    1.76
  -5   3   1   77.49    2.14
  -5   3   1   78.17    2.04
   4  -3  -1  211.70    4.79
   4  -3  -1  209.55    4.76
   4  -3  -1  209.84    4.74
   4  -3  -1  203.12    4.82
   4  -3  -1  206.21    4.74
   4  -3  -1  202.34    4.87
   4  -3  -1  208.50    4.86
   4  -3  -1  204.87    4.84
  -4   3   1  200.47    4.44
  -4   3   1  206.99    4.88
  -4   3   1  202.65    4.52
  -4   3   1  206.24    4.70
  -4   3   1  199.76    4.80
  -4   3   1  205.61    4.52
   3  -3  -1    9.79    0.57
   3  -3  -1    9.07    0.56
   3  -3  -1    9.41    0.49
   3  -3  -1   11.48    0.51
   3  -3  -1   10.00    0.47
  -3   3   1   10.95    0.51
  -3   3   1    9.37    0.56
  -3   3   1    8.96    0.54
  -3   3   1    9.18    0.39
  -3   3   1   10.11    0.35
  -3   3   1    9.16    0.39
   2  -3  -1    1.23    0.19
   2  -3  -1    1.08    0.11
   2  -3  -1    0.74    0.22
   2  -3  -1    1.17    0.19
   2  -3  -1    0.63    0.21
   2  -3  -1    1.06    0.13
   2  -3  -1    0.91    0.22
   2  -3  -1    0.98    0.22
   2  -3  -1    1.07    0.16
  -2   3   1    0.77    0.15
  -2   3   1    1.02    0.20
  -2   3   1    1.01    0.15
  -2   3   1    0.75    0.22
  -2   3   1    0.94    0.17
  -2   3   1    1.06    0.17
   1  -3  -1  107.15    2.46
   1  -3  -1  109.06    2.54
   1  -3  -1  107.08    2.43
   1  -3  -1  101.47    2.48
   1  -3  -1  106.38    2.52
   1  -3  -1  107.67    2.42
   1  -3  -1  105.80    2.41
   1  -3  -1  104.98    2.53
  -1   3   1  106.25    2.44
  -1   3   1  106.32    2.46
  -1   3   1  107.76    2.54
  -1   3   1  104.43    2.52
  -1   3   1  107.25    2.46
  -1   3   1  106.88    2.42
   0  -3  -1   19.32    0.58
   0  -3  -1   19.66    0.64
   0  -3  -1   19.83    0.59
   0  -3  -1   18.66    0.65
   0  -3  -1   18.77    0.59
   0  -3  -1   18.64    0.67
   0   3   1   18.84    0.64
   0   3   1   19.14    0.65
   0   3   1   18.58    0.64
   0   3   1   19.57    0.59
   0   3   1   19.44    0.49
  -1  -3  -1  644.13   13.91
  -1  -3  -1  655.39   13.93
  -1  -3  -1  653.49   13.88
  -1  -3  -1  649.77   13.89
  -1  -3  -1  632.60   13.94
  -1  -3  -1  655.18   13.77
   1   3   1  634.36   13.90
   1   3   1  648.65   13.83
   1   3   1  654.70   13.89
   1   3   1  660.41   13.92
   1   3   1  642.01   13.82
   1   3   1  650.53   13.94
  -2  -3  -1   73.27    1.70
  -2  -3  -1   73.97    1.84
  -2  -3  -1   72.06    1.86
  -2  -3  -1   74.00    1.89
  -2  -3  -1   73.13    1.88
  -2  -3  -1   70.64    1.90
   2   3   1   72.59    1.85
   2   3   1   73.03    1.86
   2   3   1   74.22    1.85
   2   3   1   72.73    1.82
   2   3   1   72.78    1.81
   2   3   1   76.31    1.70
   2   3   1   73.56    1.88
  -3  -3  -1   -0.10    0.19
  -3  -3  -1    0.14    0.13
  -3  -3  -1   -0.01    0.21
  -3  -3  -1   -0.15    0.22
  -3  -3  -1   -0.14    0.17
  -3  -3  -1    0.04    0.17
  -3  -3  -1    0.27    0.24
   3   3   1   -0.02    0.17
   3   3   1   -0.15    0.24
   3   3   1    0.01    0.08
   3   3   1    0.07    0.16
   3   3   1    0.27    0.20
   3   3   1    0.58    0.26
   3   3   1    0.15    0.09
   3   3   1    0.20    0.22
   3   3   1    0.02    0.20
  -4  -3  -1    4.32    0.49
  -4  -3  -1    4.63    0.30
  -4  -3  -1    5.52    0.55
  -4  -3  -1    4.72    0.43
  -4  -3  -1    4.56    0.39
  -4  -3  -1    5.23    0.40
  -4  -3  -1    4.36    0.49
   4   3   1    4.73    0.24
   4   3   1    4.66    0.48
   4   3   1    6.25    0.60
   4   3   1    5.82    0.47
   4   3   1    4.85    0.34
   4   3   1    5.43    0.41
   4   3   1    4.99    0.45
  -5  -3  -1   87.08    2.09
  -5  -3  -1   83.67    2.44
  -5  -3  -1   80.20    2.44
  -5  -3  -1   86.60    2.23
  -5  -3  -1   86.27    2.22
  -5  -3  -1   86.98    2.43
  -5  -3  -1   85.40    2.24
   5   3   1   87.20    2.05
   5   3   1   84.66    2.35
   5   3   1   83.31    2.23
   5   3   1   85.95    2.49
   5   3   1   82.54    2.26
   5   3   1   86.65    1.98
  -6  -3  -1    8.88    0.58
  -6  -3  -1    9.47    0.49
  -6  -3  -1   10.54    0.59
  -6  -3  -1   10.30    0.75
  -6  -3  -1    9.46    0.78
  -6  -3  -1    9.04    0.73
  -6  -3  -1    9.79    0.75
   6   3   1    9.66    0.70
   6   3   1    9.76    0.35
   6   3   1   10.29    0.76
   6   3   1    9.88    0.62
   6   3   1   10.10    0.42
   6   3   1    9.84    0.78
  -7  -3  -1   18.49    1.10
  -7  -3  -1   17.43    0.82
  -7  -3  -1   18.63    1.06
  -7  -3  -1   17.24    1.07
  -7  -3  -1   14.67    0.71
  -7  -3  -1   17.91    0.85
   7   3   1   18.53    1.08
   7   3   1   17.80    1.10
   7   3   1   16.91    0.87
   7   3   1   18.30    1.01
  -8  -3  -1  130.26    3.72
  -8  -3  -1  126.12    3.76
  -8  -3  -1  128.46    3.77
  -8  -3  -1  131.45    3.57
  -8  -3  -1  127.53    3.32
   8   3   1  127.92    3.77
   8   3   1  124.17    3.73
   8   3   1  127.44    3.63
   8   3   1  127.73    3.39
  -9  -3  -1    7.17    0.93
  -9  -3  -1    7.17    0.67
  -9  -3  -1    6.16    0.99
  -9  -3  -1    6.89    0.87
   9   3   1    7.51    0.88
   9   3   1    6.88    0.91
   9   3   1    7.25    0.95
 -10  -3  -1    9.83    1.12
 -10  -3  -1    8.22    0.72
 -10  -3  -1   11.45    1.25
  10   3   1    7.94    1.02
  10   3   1    8.62    1.05
  10   3   1    9.82    1.04
 -11  -3  -1   13.46    1.21
 -11  -3  -1   12.55    1.34
 -11  -3  -1   11.29    0.84
  11   3   1   12.73    1.33
  11   3   1   12.17    1.33
  11   3   1   15.02    1.21
 -12  -3  -1   25.11    1.25
 -12  -3  -1   25.23    1.83
 -12  -3  -1   26.72    1.74
  12   3   1   22.47    1.69
  12   3   1   25.61    1.65
  12   3   1   23.04    1.64
  12  -4  -1    2.59    0.74
  12  -4  -1    1.38    0.66
  12  -4  -1    1.45    0.65
 -12   4   1    2.68    0.74
  11  -4  -1    2.35    0.67
  11  -4  -1    2.57    0.64
  11  -4  -1    2.51    0.71
  11  -4  -1    2.63    0.67
 -11   4   1    1.71    0.64
 -11   4   1    2.14    0.27
 -11   4   1    2.34    0.61
  10  -4  -1   18.27    1.25
  10  -4  -1   19.44    1.32
  10  -4  -1   19.85    1.32
  10  -4  -1   20.13    1.27
 -10   4   1   20.44    0.72
 -10   4   1   18.70    1.28
 -10   4   1   21.41    1.28
   9  -4  -1    4.81    0.75
   9  -4  -1    4.08    0.65
   9  -4  -1    3.69    0.61
   9  -4  -1    3.56    0.66
   9  -4  -1    4.27    0.69
  -9   4   1    5.12    0.37
  -9   4   1    4.57    0.64
  -9   4   1    4.43    0.68
  -9   4   1    4.38    0.69
   8  -4  -1    4.84    0.69
   8  -4  -1    5.98    0.72
   8  -4  -1    6.19    0.75
   8  -4  -1    6.07    0.66
   8  -4  -1    6.75    0.81
   8  -4  -1    5.42    0.62
   8  -4  -1    5.18    0.67
  -8   4   1    5.57    0.39
  -8   4   1    5.82    0.76
  -8   4   1    5.86    0.75
  -8   4   1    4.75    0.37
  -8   4   1    5.56    0.70
  -8   4   1    6.20    0.67
   7  -4  -1   33.71    1.46
   7  -4  -1   33.02    1.27
   7  -4  -1   30.71    1.33
   7  -4  -1   33.42    1.44
   7  -4  -1   33.32    1.36
   7  -4  -1   31.89    1.41
   7  -4  -1   34.37    1.30
  -7   4   1   34.71    1.34
  -7   4   1   33.55    0.98
  -7   4   1   30.51    1.17
  -7   4   1   35.17    1.44
  -7   4   1   33.79    0.99
   6  -4  -1   55.20    1.84
   6  -4  -1   52.89    1.85
   6  -4  -1   57.52    1.71
   6  -4  -1   54.03    1.76
   6  -4  -1   50.42    1.81
   6  -4  -1   55.40    1.74
  -6   4   1   55.49    1.42
  -6   4   1   53.10    1.75
  -6   4   1   53.13    1.41
  -6   4   1   53.57    1.62
  -6   4   1   56.32    1.87
   5  -4  -1   -0.63    0.22
   5  -4  -1    0.41    0.30
   5  -4  -1   -0.41    0.21
   5  -4  -1    0.17    0.22
   5  -4  -1    0.60    0.28
   5  -4  -1    0.40    0.24
   5  -4  -1    0.44    0.28
  -5   4   1    0.02    0.15
  -5   4   1    0.55    0.27
  -5   4   1    0.42    0.21
  -5   4   1    0.22    0.14
  -5   4   1    0.11    0.14
  -5   4   1    0.00    0.30
   4  -4  -1  148.36    3.71
   4  -4  -1  146.95    3.66
   4  -4  -1  149.49    3.67
   4  -4  -1  148.27    3.69
   4  -4  -1  146.84    3.49
   4  -4  -1  149.57    3.58
   4  -4  -1  148.13    3.51
  -4   4   1  147.51    3.56
  -4   4   1  144.61    3.37
  -4   4   1  144.81    3.70
  -4   4   1  146.28    3.32
  -4   4   1  145.74    3.54
  -4   4   1  150.84    3.67
  -4   4   1  145.44    3.37
   3  -4  -1  232.78    5.42
   3  -4  -1  236.81    5.43
   3  -4  -1  231.36    5.29
   3  -4  -1  236.29    5.20
   3  -4  -1  232.16    5.42
   3  -4  -1  232.55    5.45
  -3   4   1  235.78    5.44
  -3   4   1  239.68    5.21
  -3   4   1  234.33    5.16
  -3   4   1  229.43    5.33
  -3   4   1  234.04    5.20
  -3   4   1  233.31    5.29
   2  -4  -1   32.17    1.09
   2  -4  -1   34.92    0.99
   2  -4  -1   31.84    0.86
   2  -4  -1   36.94    0.92
   2  -4  -1   39.49    1.14
   2  -4  -1   33.15    1.12
   2  -4  -1   33.26    0.98
   2  -4  -1   36.80    1.13
  -2   4   1   32.18    1.11
  -2   4   1   34.15    1.08
  -2   4   1   35.18    1.00
  -2   4   1   34.81    1.00
  -2   4   1   32.65    0.99
  -2   4   1   33.37    0.97
   1  -4  -1   76.28    1.81
   1  -4  -1   76.06    1.87
   1  -4  -1   75.72    1.82
   1  -4  -1   76.02    1.89
   1  -4  -1   73.00    1.94
   1  -4  -1   72.83    1.83
   1  -4  -1   75.84    1.96
  -1   4   1   77.06    1.83
  -1   4   1   74.37    1.88
  -1   4   1   73.25    1.86
  -1   4   1   72.02    1.93
  -1   4   1   77.05    1.96
  -1   4   1   75.48    1.88
   0  -4  -1  172.70    3.92
   0  -4  -1  165.48    3.82
   0  -4  -1  174.25    3.84
   0  -4  -1  171.24    3.89
   0  -4  -1  170.44    3.83
   0  -4  -1  165.71    3.94
   0   4   1  171.01    3.91
   0   4   1  170.99    3.67
   0   4   1  170.36    3.83
   0   4   1  172.18    3.92
   0   4   1  168.05    3.90
   0   4   1  171.73    3.96
  -1  -4  -1    5.29    0.29
  -1  -4  -1    5.99    0.44
  -1  -4  -1    5.91    0.41
  -1  -4  -1    6.59    0.39
  -1  -4  -1    5.46    0.42
  -1  -4  -1    6.25    0.40
   1   4   1    5.59    0.44
   1   4   1    5.20    0.35
   1   4   1    5.74    0.37
   1   4   1    5.19    0.38
   1   4   1    6.05    0.43
   1   4   1    5.09    0.31
  -2  -4  -1   11.14    0.57
  -2  -4  -1   11.30    0.59
  -2  -4  -1   12.14    0.58
  -2  -4  -1   12.28    0.63
  -2  -4  -1   12.25    0.41
  -2  -4  -1   11.62    0.60
   2   4   1   12.39    0.58
   2   4   1   11.66    0.61
   2   4   1   13.12    0.49
   2   4   1   11.85    0.59
   2   4   1   12.40    0.60
   2   4   1   12.52    0.56
  -3  -4  -1    3.55    0.43
  -3  -4  -1    3.86    0.42
  -3  -4  -1    3.94    0.39
  -3  -4  -1    3.03    0.41
  -3  -4  -1    3.87    0.27
  -3  -4  -1    4.45    0.45
   3   4   1    4.75    0.42
   3   4   1    4.52    0.41
   3   4   1    3.90    0.41
   3   4   1    4.27    0.41
   3   4   1    3.86    0.25
   3   4   1    4.28    0.48
   3   4   1    5.03    0.46
  -4  -4  -1   16.39    0.54
  -4  -4  -1   15.56    0.73
  -4  -4  -1   14.54    0.70
  -4  -4  -1   16.23    0.72
  -4  -4  -1   15.94    0.82
  -4  -4  -1   17.42    0.85
  -4  -4  -1   15.83    0.81
   4   4   1   15.27    0.47
   4   4   1   16.94    0.72
   4   4   1   17.15    0.68
   4   4   1   17.23    0.88
   4   4   1   16.38    0.75
   4   4   1   16.99    0.74
   4   4   1   15.24    0.79
  -5  -4  -1   34.80    1.17
  -5  -4  -1   33.04    1.14
  -5  -4  -1   31.63    1.16
  -5  -4  -1   32.73    0.94
  -5  -4  -1   33.41    1.31
  -5  -4  -1   31.90    1.30
  -5  -4  -1   32.56    1.32
   5   4   1   34.27    1.38
   5   4   1   31.81    0.84
   5   4   1   33.41    1.16
   5   4   1   32.46    1.18
   5   4   1   32.04    1.28
   5   4   1   34.58    1.24
   5   4   1   34.82    1.04
  -6  -4  -1    0.16    0.35
  -6  -4  -1    0.19    0.17
  -6  -4  -1   -0.34    0.28
  -6  -4  -1    0.33    0.26
  -6  -4  -1    0.11    0.33
  -6  -4  -1   -0.01    0.22
   6   4   1    0.24    0.29
   6   4   1   -0.42    0.26
   6   4   1    0.21    0.14
   6   4   1    0.02    0.30
   6   4   1   -0.12    0.22
   6   4   1    0.16    0.21
  -7  -4  -1   57.30    2.09
  -7  -4  -1   57.99    1.77
  -7  -4  -1   55.09    1.78
  -7  -4  -1   58.69    2.07
  -7  -4  -1   55.34    2.07
   7   4   1   54.69    2.04
   7   4   1   57.90    2.12
   7   4   1   53.74    1.80
   7   4   1   57.14    1.97
  -8  -4  -1    3.23    0.48
  -8  -4  -1    4.08    0.68
  -8  -4  -1    4.05    0.71
  -8  -4  -1    3.09    0.64
  -8  -4  -1    3.37    0.51
   8   4   1    3.33    0.63
   8   4   1    3.05    0.56
   8   4   1    2.88    0.48
   8   4   1    2.95    0.60
  -9  -4  -1    9.36    1.06
  -9  -4  -1    8.56    0.72
  -9  -4  -1    8.03    0.94
   9   4   1    8.47    0.94
   9   4   1    8.65    1.01
   9   4   1   10.18    1.11
 -10  -4  -1    1.89    0.66
 -10  -4  -1    2.80    0.50
 -10  -4  -1    4.02    0.79
  10   4   1    2.68    0.64
  10   4   1    2.99    0.72
  10   4   1    2.24    0.66
 -11  -4  -1    0.57    0.61
 -11  -4  -1   -0.60    0.28
 -11  -4  -1    0.13    0.50
  11   4   1    0.04    0.47
  11   4   1   -0.35    0.45
  11   4   1    0.59    0.54
  11  -5  -1    5.04    0.88
  11  -5  -1    6.25    0.92
  11  -5  -1    5.67    0.90
  11  -5  -1    4.89    0.84
 -11   5   1    6.59    0.97
 -11   5   1    5.43    0.87
  10  -5  -1   16.06    1.19
  10  -5  -1   15.65    1.25
  10  -5  -1   14.31    1.10
  10  -5  -1   16.50    1.25
 -10   5   1   15.70    0.65
 -10   5   1   16.00    1.20
   9  -5  -1   24.68    1.39
   9  -5  -1   23.80    1.34
   9  -5  -1   22.91    1.35
   9  -5  -1   21.94    1.26
  -9   5   1   22.65    0.82
  -9   5   1   23.03    1.33
  -9   5   1   26.26    1.35
  -9   5   1   22.63    1.21
   8  -5  -1    6.82    0.69
   8  -5  -1    7.49    0.84
   8  -5  -1    8.05    0.88
   8  -5  -1    7.04    0.82
   8  -5  -1    7.07    0.76
   8  -5  -1    6.99    0.82
  -8   5   1    7.81    0.87
  -8   5   1    6.53    0.43
  -8   5   1    7.81    0.81
   7  -5  -1    9.10    0.90
   7  -5  -1   11.22    0.87
   7  -5  -1    9.40    0.73
   7  -5  -1   10.05    0.78
   7  -5  -1   10.27    0.84
   7  -5  -1   10.16    0.70
  -7   5   1   10.78    0.80
  -7   5   1    9.15    0.50
  -7   5   1    8.95    0.80
  -7   5   1    9.57    0.65
  -7   5   1   11.21    0.53
   6  -5  -1    0.67    0.33
   6  -5  -1    0.85    0.36
   6  -5  -1    0.84    0.36
   6  -5  -1    0.79    0.28
   6  -5  -1    1.63    0.38
   6  -5  -1    0.66    0.30
  -6   5   1    0.98    0.22
  -6   5   1    0.75    0.25
  -6   5   1    0.40    0.36
  -6   5   1    0.91    0.34
   5  -5  -1   13.58    0.82
   5  -5  -1   12.90    0.81
   5  -5  -1   13.14    0.66
   5  -5  -1   13.56    0.82
   5  -5  -1   12.26    0.72
  -5   5   1   12.92    0.57
  -5   5   1   12.25    0.78
  -5   5   1   12.22    0.67
  -5   5   1   13.02    0.83
  -5   5   1   14.25    0.58
  -5   5   1   12.79    0.54
   4  -5  -1   15.35    0.81
   4  -5  -1   15.67    0.83
   4  -5  -1   15.86    0.84
   4  -5  -1   15.01    0.64
   4  -5  -1   16.50    0.74
  -4   5   1   16.26    0.64
  -4   5   1   16.32    0.87
  -4   5   1   15.79    0.64
  -4   5   1   16.67    0.62
  -4   5   1   16.80    0.84
  -4   5   1   16.05    0.75
  -4   5   1   16.73    0.83
   3  -5  -1  135.88    3.40
   3  -5  -1  134.45    3.24
   3  -5  -1  136.02    3.24
   3  -5  -1  136.90    3.09
   3  -5  -1  137.55    2.99
   3  -5  -1  135.48    3.43
  -3   5   1  132.52    3.41
  -3   5   1  135.81    2.97
  -3   5   1  135.97    3.34
  -3   5   1  136.01    3.18
  -3   5   1  134.71    3.21
  -3   5   1  135.07    3.24
  -3   5   1  135.58    3.21
   2  -5  -1  256.99    5.87
   2  -5  -1  252.94    5.82
   2  -5  -1  252.57    5.86
   2  -5  -1  253.00    5.63
   2  -5  -1  264.30    5.70
   2  -5  -1  252.59    5.87
   2  -5  -1  259.03    5.68
   2  -5  -1  251.37    5.67
  -2   5   1  248.68    5.87
  -2   5   1  251.38    5.69
  -2   5   1  260.05    5.74
  -2   5   1  248.90    5.70
  -2   5   1  255.86    5.84
  -2   5   1  254.24    5.73
   1  -5  -1   39.96    1.13
   1  -5  -1   38.21    1.24
   1  -5  -1   37.85    1.17
   1  -5  -1   36.55    1.16
   1  -5  -1   37.57    1.25
   1  -5  -1   41.67    1.13
   1  -5  -1   37.68    1.14
  -1   5   1   37.04    1.23
  -1   5   1   35.69    1.16
  -1   5   1   38.13    1.10
  -1   5   1   37.00    1.16
  -1   5   1   39.58    1.19
  -1   5   1   39.07    1.25
   0  -5  -1  125.52    2.90
   0  -5  -1  122.79    2.99
   0  -5  -1  123.27    2.92
   0  -5  -1  130.25    3.04
   0  -5  -1  120.55    3.03
   0  -5  -1  121.49    3.07
   0  -5  -1  126.61    2.94
   0   5   1  120.05    3.00
   0   5   1  124.74    2.92
   0   5   1  123.97    2.71
   0   5   1  124.58    3.02
   0   5   1  122.51    3.07
   0   5   1  125.47    3.03
  -1  -5  -1   62.31    1.66
  -1  -5  -1   62.27    1.76
  -1  -5  -1   61.38    1.71
  -1  -5  -1   63.95    1.74
  -1  -5  -1   61.13    1.52
  -1  -5  -1   60.79    1.66
   1   5   1   63.03    1.73
   1   5   1   62.29    1.66
   1   5   1   60.45    1.53
   1   5   1   61.92    1.76
   1   5   1   59.98    1.66
  -2  -5  -1    0.12    0.22
  -2  -5  -1   -0.03    0.21
  -2  -5  -1   -0.38    0.19
  -2  -5  -1   -0.02    0.24
  -2  -5  -1    0.03    0.12
  -2  -5  -1    0.07    0.22
   2   5   1   -0.09    0.23
   2   5   1    0.03    0.17
   2   5   1    0.06    0.16
   2   5   1    0.33    0.23
   2   5   1    0.00    0.20
   2   5   1   -0.07    0.19
  -3  -5  -1    0.42    0.25
  -3  -5  -1    0.23    0.12
  -3  -5  -1    0.25    0.23
  -3  -5  -1    0.27    0.26
  -3  -5  -1    0.77    0.29
  -3  -5  -1    0.08    0.22
   3   5   1    0.25    0.20
   3   5   1    0.27    0.24
   3   5   1    0.68    0.30
   3   5   1    0.45    0.17
   3   5   1   -0.11    0.19
   3   5   1    0.34    0.22
  -4  -5  -1   50.27    1.68
  -4  -5  -1   52.68    1.70
  -4  -5  -1   50.56    1.29
  -4  -5  -1   50.60    1.57
  -4  -5  -1   51.46    1.68
  -4  -5  -1   53.71    1.63
   4   5   1   52.60    1.27
   4   5   1   52.51    1.52
   4   5   1   50.20    1.62
   4   5   1   50.29    1.60
   4   5   1   50.58    1.57
   4   5   1   50.63    1.24
   4   5   1   49.49    1.74
   4   5   1   53.69    1.58
  -5  -5  -1    1.25    0.39
  -5  -5  -1    1.54    0.41
  -5  -5  -1    1.04    0.38
  -5  -5  -1    1.32    0.19
  -5  -5  -1    0.63    0.29
  -5  -5  -1    1.45    0.33
   5   5   1    1.30    0.33
   5   5   1    1.34    0.37
   5   5   1    0.77    0.28
   5   5   1    1.63    0.43
   5   5   1    1.11    0.26
   5   5   1    1.08    0.35
  -6  -5  -1   38.12    1.40
  -6  -5  -1   37.64    1.54
  -6  -5  -1   39.71    1.39
  -6  -5  -1   33.99    1.52
  -6  -5  -1   38.54    1.56
   6   5   1   37.26    1.53
   6   5   1   36.21    1.58
   6   5   1   38.10    1.38
   6   5   1   39.35    1.19
   6   5   1   39.67    1.47
   6   5   1   39.85    1.43
  -7  -5  -1    5.80    0.75
  -7  -5  -1    5.04    0.71
  -7  -5  -1    5.62    0.60
  -7  -5  -1    4.89    0.70
  -7  -5  -1    4.99    0.58
   7   5   1    6.18    0.66
   7   5   1    5.46    0.68
   7   5   1    6.36    0.64
   7   5   1    6.04    0.75
   7   5   1    6.15    0.78
  -8  -5  -1   54.65    1.80
  -8  -5  -1   49.56    2.06
  -8  -5  -1   49.01    1.77
  -8  -5  -1   49.53    2.05
  -8  -5  -1   51.83    2.04
   8   5   1   52.28    2.06
   8   5   1   47.76    2.07
   8   5   1   51.35    1.95
   8   5   1   50.18    1.80
  -9  -5  -1   14.02    1.12
  -9  -5  -1   12.42    0.89
  -9  -5  -1   13.62    1.14
   9   5   1   14.11    1.08
   9   5   1   13.24    1.19
   9   5   1   11.56    1.06
 -10  -5  -1    1.34    0.44
 -10  -5  -1    0.08    0.47
 -10  -5  -1    1.13    0.61
  10   5   1    0.81    0.47
  10   5   1    1.00    0.57
  10   5   1    0.66    0.53
 -11  -5  -1    0.73    0.57
 -11  -5  -1    0.29    0.56
 -11  -5  -1   -0.40    0.31
  11   5   1    0.48    0.51
  11   5   1   -0.11    0.49
  11   5   1    0.23    0.51
  11  -6  -1   10.11    1.16
  11  -6  -1    8.34    1.10
  11  -6  -1   11.05    1.24
 -11   6   1    9.77    0.51
 -11   6   1    9.70    1.13
 -11   6   1   10.46    1.22
  10  -6  -1   24.77    1.51
  10  -6  -1   23.53    1.51
  10  -6  -1   24.33    1.45
 -10   6   1   26.39    1.53
 -10   6   1   25.05    0.89
   9  -6  -1   34.35    1.60
   9  -6  -1   31.44    1.65
   9  -6  -1   32.48    1.68
  -9   6   1   32.10    1.08
  -9   6   1   35.29    1.58
  -9   6   1   32.86    1.68
  -9   6   1   32.73    1.55
   8  -6  -1    1.90    0.53
   8  -6  -1    2.42    0.57
   8  -6  -1    2.17    0.56
   8  -6  -1    1.33    0.45
   8  -6  -1    1.48    0.41
  -8   6   1    2.30    0.33
  -8   6   1    2.57    0.60
  -8   6   1    1.92    0.50
   7  -6  -1   -0.09    0.32
   7  -6  -1    0.27    0.37
   7  -6  -1    0.08    0.35
   7  -6  -1    0.16    0.34
   7  -6  -1    0.00    0.27
  -7   6   1    0.13    0.32
  -7   6   1    0.27    0.27
  -7   6   1    0.05    0.20
  -7   6   1   -0.10    0.29
   6  -6  -1    2.06    0.48
   6  -6  -1    2.40    0.52
   6  -6  -1    1.51    0.45
   6  -6  -1    2.35    0.39
   6  -6  -1    1.85    0.41
  -6   6   1    2.13    0.31
  -6   6   1    1.92    0.32
  -6   6   1    2.25    0.40
  -6   6   1    1.63    0.42
  -6   6   1    1.72    0.46
   5  -6  -1    6.63    0.57
   5  -6  -1    5.90    0.67
   5  -6  -1    7.10    0.72
   5  -6  -1    6.80    0.47
   5  -6  -1    8.75    0.81
  -5   6   1    8.12    0.77
  -5   6   1    5.20    0.42
  -5   6   1    6.39    0.45
  -5   6   1    6.85    0.55
  -5   6   1    5.87    0.42
  -5   6   1    7.80    0.80
   4  -6  -1   60.48    1.95
   4  -6  -1   63.27    1.64
   4  -6  -1   60.27    1.97
   4  -6  -1   63.59    1.82
   4  -6  -1   62.27    1.97
  -4   6   1   63.32    1.74
  -4   6   1   62.92    2.02
  -4   6   1   64.13    1.99
  -4   6   1   62.72    1.88
  -4   6   1   66.10    1.50
  -4   6   1   62.99    1.74
  -4   6   1   63.57    1.71
   3  -6  -1   55.99    1.56
   3  -6  -1   56.74    1.40
   3  -6  -1   53.94    1.56
   3  -6  -1   55.01    1.35
   3  -6  -1   52.46    1.73
   3  -6  -1   57.33    1.74
   3  -6  -1   55.74    1.74
   3  -6  -1   50.71    1.72
  -3   6   1   57.40    1.78
  -3   6   1   54.13    1.56
  -3   6   1   54.85    1.57
  -3   6   1   56.23    1.56
  -3   6   1   53.09    1.56
  -3   6   1   56.52    1.70
   2  -6  -1    0.99    0.23
   2  -6  -1    0.52    0.27
   2  -6  -1    0.47    0.26
   2  -6  -1    0.61    0.20
   2  -6  -1    0.83    0.22
   2  -6  -1    0.46    0.28
   2  -6  -1    0.76    0.22
   2  -6  -1    0.48    0.26
   2  -6  -1    0.67    0.29
  -2   6   1    0.47    0.21
  -2   6   1    0.43    0.21
  -2   6   1    0.34    0.20
  -2   6   1    0.60    0.24
  -2   6   1    1.03    0.31
  -2   6   1    0.88    0.28
   1  -6  -1   58.32    1.62
   1  -6  -1   61.10    1.71
   1  -6  -1   61.80    1.68
   1  -6  -1   60.15    1.68
   1  -6  -1   62.31    1.80
   1  -6  -1   58.48    1.63
   1  -6  -1   59.00    1.80
  -1   6   1   62.21    1.80
  -1   6   1   58.38    1.69
  -1   6   1   63.04    1.74
  -1   6   1   60.10    1.61
  -1   6   1   58.08    1.78
   0  -6  -1   27.55    1.00
   0  -6  -1   26.63    1.08
   0  -6  -1   28.25    1.04
   0  -6  -1   26.82    0.91
   0  -6  -1   27.16    0.95
   0  -6  -1   27.91    0.97
   0  -6  -1   27.35    1.05
   0   6   1   28.73    1.04
   0   6   1   30.08    1.10
   0   6   1   26.82    1.01
   0   6   1   28.90    1.04
   0   6   1   27.97    0.93
  -1  -6  -1   48.51    1.48
  -1  -6  -1   45.66    1.25
  -1  -6  -1   49.54    1.40
  -1  -6  -1   46.85    1.45
  -1  -6  -1   46.64    1.53
  -1  -6  -1   48.08    1.40
   1   6   1   44.21    1.44
   1   6   1   45.52    1.40
   1   6   1   45.90    1.22
   1   6   1   46.58    1.38
   1   6   1   45.94    1.50
  -2  -6  -1  110.73    2.95
  -2  -6  -1  112.97    2.61
  -2  -6  -1  110.78    2.89
  -2  -6  -1  115.27    3.01
  -2  -6  -1  118.71    2.90
   2   6   1  111.15    2.98
   2   6   1  114.07    2.77
   2   6   1  114.61    2.93
   2   6   1  114.71    2.94
   2   6   1  115.87    2.80
  -3  -6  -1    6.24    0.55
  -3  -6  -1    7.13    0.59
  -3  -6  -1    6.47    0.55
  -3  -6  -1    7.28    0.61
  -3  -6  -1    7.13    0.31
  -3  -6  -1    6.54    0.54
   3   6   1    6.02    0.51
   3   6   1    5.95    0.48
   3   6   1    6.43    0.53
   3   6   1    6.01    0.41
   3   6   1    6.67    0.60
   3   6   1    6.91    0.56
  -4  -6  -1   27.30    1.13
  -4  -6  -1   26.14    1.08
  -4  -6  -1   26.99    1.16
  -4  -6  -1   25.48    1.16
  -4  -6  -1   26.90    0.74
  -4  -6  -1   28.25    1.17
   4   6   1   28.53    1.06
   4   6   1   27.36    0.83
   4   6   1   25.96    1.22
   4   6   1   27.15    1.12
   4   6   1   27.04    1.09
  -5  -6  -1   44.50    1.68
  -5  -6  -1   45.43    1.58
  -5  -6  -1   44.19    1.65
  -5  -6  -1   46.31    1.56
  -5  -6  -1   42.81    1.64
   5   6   1   45.73    1.45
   5   6   1   45.39    1.75
   5   6   1   46.27    1.59
   5   6   1   46.13    1.63
  -6  -6  -1   10.03    0.86
  -6  -6  -1   11.04    0.87
  -6  -6  -1   10.99    0.77
  -6  -6  -1    9.25    0.74
  -6  -6  -1   11.25    0.89
   6   6   1    8.85    0.59
   6   6   1   11.44    0.93
   6   6   1   11.89    0.77
   6   6   1   11.68    0.78
   6   6   1   10.25    0.83
  -7  -6  -1    1.57    0.50
  -7  -6  -1    1.78    0.44
  -7  -6  -1    2.49    0.57
  -7  -6  -1    1.49    0.50
  -7  -6  -1    2.02    0.46
   7   6   1    1.62    0.44
   7   6   1    2.34    0.51
   7   6   1    1.90    0.50
   7   6   1    2.21    0.45
   7   6   1    1.07    0.50
  -8  -6  -1   51.30    1.87
  -8  -6  -1   53.72    2.15
  -8  -6  -1   56.30    2.20
  -8  -6  -1   50.30    2.12
  -8  -6  -1   51.27    1.89
   8   6   1   51.58    2.20
   8   6   1   50.95    1.99
   8   6   1   57.50    2.17
   8   6   1   51.87    1.90
   8   6   1   51.97    1.95
  -9  -6  -1    0.10    0.34
  -9  -6  -1   -0.05    0.44
  -9  -6  -1    0.07    0.45
   9   6   1   -0.09    0.44
   9   6   1    0.65    0.47
   9   6   1    0.64    0.42
 -10  -6  -1    2.43    0.74
 -10  -6  -1    1.76    0.51
 -10  -6  -1    1.95    0.69
  10   6   1    1.32    0.53
  10   6   1    2.58    0.74
  10   6   1    2.55    0.71
 -11  -6  -1    1.48    0.49
 -11  -6  -1    1.00    0.66
 -11  -6  -1    2.46    0.77
  11   6   1    0.65    0.57
  11   6   1    1.28    0.66
  11   6   1    1.48    0.60
  11  -7  -1    0.46    0.48
  11  -7  -1    0.27    0.52
  11  -7  -1    0.79    0.56
 -11   7   1    0.59    0.23
 -11   7   1    0.90    0.55
  10  -7  -1   51.01    2.18
  10  -7  -1   53.46    2.31
  10  -7  -1   52.80    2.33
 -10   7   1   54.04    1.57
 -10   7   1   56.86    2.39
 -10   7   1   49.78    2.17
   9  -7  -1    2.61    0.61
   9  -7  -1    2.63    0.66
   9  -7  -1    2.08    0.65
   9  -7  -1    2.46    0.62
  -9   7   1    2.20    0.36
  -9   7   1    2.71    0.67
  -9   7   1    2.25    0.54
   8  -7  -1   34.89    1.67
   8  -7  -1   33.29    1.51
   8  -7  -1   31.67    1.64
   8  -7  -1   34.96    1.64
  -8   7   1   32.82    1.16
  -8   7   1   34.37    1.67
  -8   7   1   30.46    1.51
   7  -7  -1   38.06    1.70
   7  -7  -1   38.86    1.70
   7  -7  -1   37.78    1.53
   7  -7  -1   35.56    1.62
  -7   7   1   39.28    1.66
  -7   7   1   37.13    1.45
  -7   7   1   37.93    1.27
  -7   7   1   41.11    1.76
   6  -7  -1   51.61    1.96
   6  -7  -1   56.09    2.03
   6  -7  -1   53.62    1.84
   6  -7  -1   54.23    2.04
  -6   7   1   55.04    2.06
  -6   7   1   58.82    1.86
  -6   7   1   55.91    1.65
  -6   7   1   56.50    2.00
   5  -7  -1    0.81    0.32
   5  -7  -1    1.06    0.40
   5  -7  -1    1.04    0.39
   5  -7  -1    0.26    0.33
  -5   7   1    0.86    0.32
  -5   7   1    0.55    0.25
  -5   7   1    0.43    0.23
  -5   7   1    0.48    0.39
  -5   7   1    1.42    0.40
   4  -7  -1   25.05    1.16
   4  -7  -1   23.85    0.99
   4  -7  -1   25.76    1.17
   4  -7  -1   24.47    1.17
   4  -7  -1   25.18    0.82
  -4   7   1   25.09    1.17
  -4   7   1   26.61    1.11
  -4   7   1   25.89    0.99
  -4   7   1   26.02    0.97
  -4   7   1   25.53    1.19
   3  -7  -1   17.20    0.87
   3  -7  -1   16.58    0.91
   3  -7  -1   17.80    0.75
   3  -7  -1   17.19    0.91
   3  -7  -1   16.37    0.89
   3  -7  -1   16.69    0.63
   3  -7  -1   17.34    0.75
  -3   7   1   15.89    0.77
  -3   7   1   17.21    0.77
  -3   7   1   15.95    0.77
  -3   7   1   17.95    0.78
  -3   7   1   16.50    0.90
  -3   7   1   17.09    0.91
  -3   7   1   17.51    0.87
   2  -7  -1   16.04    0.70
   2  -7  -1   15.38    0.67
   2  -7  -1   15.12    0.72
   2  -7  -1   13.59    0.80
   2  -7  -1   14.34    0.82
   2  -7  -1   14.37    0.76
   2  -7  -1   14.78    0.67
   2  -7  -1   13.00    0.63
   2  -7  -1   13.95    0.80
  -2   7   1   14.43    0.68
  -2   7   1   14.76    0.73
  -2   7   1   14.94    0.73
  -2   7   1   14.16    0.81
  -2   7   1   15.04    0.75
  -2   7   1   14.36    0.80
   1  -7  -1   94.40    2.42
   1  -7  -1   91.57    2.53
   1  -7  -1   94.11    2.35
   1  -7  -1   90.76    2.56
   1  -7  -1   89.30    2.35
   1  -7  -1   93.99    2.46
   1  -7  -1   91.20    2.39
  -1   7   1   88.70    2.54
  -1   7   1   91.02    2.53
  -1   7   1   91.37    2.47
  -1   7   1   87.11    2.43
  -1   7   1   92.18    2.33
   0  -7  -1   45.13    1.47
   0  -7  -1   43.56    1.32
   0  -7  -1   44.25    1.53
   0  -7  -1   44.85    1.38
   0  -7  -1   42.36    1.46
   0  -7  -1   45.95    1.39
   0  -7  -1   44.31    1.44
   0   7   1   45.39    1.53
   0   7   1   47.93    1.50
   0   7   1   44.74    1.35
   0   7   1   48.11    1.49
  -1  -7  -1    1.57    0.39
  -1  -7  -1    1.96    0.27
  -1  -7  -1    1.77    0.34
  -1  -7  -1    1.74    0.33
  -1  -7  -1    2.52    0.43
  -1  -7  -1    2.25    0.35
   1   7   1    2.35    0.38
   1   7   1    2.18    0.33
   1   7   1    1.90    0.38
   1   7   1    2.00    0.23
   1   7   1    1.55    0.36
   1   7   1    1.86    0.37
  -2  -7  -1    0.67    0.29
  -2  -7  -1    0.37    0.26
  -2  -7  -1    0.65    0.17
  -2  -7  -1    0.83    0.29
  -2  -7  -1    0.77    0.33
  -2  -7  -1    0.98    0.29
   2   7   1    1.01    0.23
   2   7   1    0.33    0.24
   2   7   1    0.57    0.24
   2   7   1    0.55    0.30
   2   7   1    0.63    0.26
  -3  -7  -1  118.33    3.10
  -3  -7  -1  113.06    3.18
  -3  -7  -1  116.71    3.11
  -3  -7  -1  115.21    3.10
  -3  -7  -1  118.64    3.15
  -3  -7  -1  115.26    2.65
   3   7   1  120.87    3.18
   3   7   1  116.58    2.88
   3   7   1  115.29    3.07
   3   7   1  120.58    3.13
   3   7   1  115.38    3.22
   3   7   1  116.58    2.97
  -4  -7  -1    7.76    0.65
  -4  -7  -1    7.33    0.74
  -4  -7  -1    7.79    0.65
  -4  -7  -1    8.57    0.70
  -4  -7  -1    7.16    0.66
   4   7   1    6.64    0.59
   4   7   1    7.24    0.45
   4   7   1    7.97    0.68
   4   7   1    8.23    0.84
   4   7   1    7.21    0.58
  -5  -7  -1    9.31    0.73
  -5  -7  -1    8.60    0.74
  -5  -7  -1    8.86    0.78
  -5  -7  -1    9.49    0.79
  -5  -7  -1    9.10    0.79
   5   7   1    8.50    0.71
   5   7   1    8.67    0.90
   5   7   1    8.16    0.71
   5   7   1    8.45    0.63
  -6  -7  -1  121.93    3.65
  -6  -7  -1  133.45    3.53
  -6  -7  -1  124.47    3.64
  -6  -7  -1  127.36    3.53
  -6  -7  -1  125.17    3.66
   6   7   1  138.06    3.65
   6   7   1  122.82    3.53
   6   7   1  133.02    3.56
   6   7   1  126.60    3.78
   6   7   1  126.03    3.29
  -7  -7  -1   12.35    0.90
  -7  -7  -1   11.56    1.02
  -7  -7  -1   11.98    1.03
  -7  -7  -1   12.37    1.02
  -7  -7  -1    9.68    0.85
   7   7   1   10.73    0.92
   7   7   1   10.93    0.88
   7   7   1   11.73    0.86
   7   7   1    9.45    1.02
  -8  -7  -1    6.33    0.75
  -8  -7  -1    5.19    0.81
  -8  -7  -1    6.70    0.88
  -8  -7  -1    5.83    0.74
   8   7   1    5.39    0.85
   8   7   1    6.08    0.84
   8   7   1    6.38    0.77
   8   7   1    5.95    0.72
  -9  -7  -1   20.72    1.25
  -9  -7  -1   24.44    1.54
  -9  -7  -1   22.29    1.47
  -9  -7  -1   23.69    1.29
   9   7   1   21.84    1.43
   9   7   1   24.52    1.60
 -10  -7  -1    0.31    0.55
 -10  -7  -1    0.13    0.37
 -10  -7  -1    0.68    0.56
  10   7   1   -0.53    0.41
  10   7   1    0.45    0.56
  10  -8  -1    9.53    1.16
  10  -8  -1   11.22    1.14
  10  -8  -1    9.06    1.14
 -10   8   1   10.75    1.24
 -10   8   1    9.91    0.66
 -10   8   1   10.88    1.24
   9  -8  -1   44.35    2.03
   9  -8  -1   45.91    2.07
   9  -8  -1   39.90    1.81
  -9   8   1   38.50    1.95
  -9   8   1   40.52    1.40
   8  -8  -1    7.81    0.97
   8  -8  -1    8.25    0.99
   8  -8  -1    8.94    1.03
   8  -8  -1    9.16    0.93
  -8   8   1    8.15    0.62
  -8   8   1    7.45    0.89
  -8   8   1    7.91    0.98
   7  -8  -1    1.00    0.39
   7  -8  -1   -0.29    0.38
   7  -8  -1    0.66    0.43
   7  -8  -1    0.08    0.38
  -7   8   1    1.06    0.47
  -7   8   1    0.27    0.41
  -7   8   1    0.92    0.30
  -7   8   1    0.59    0.30
   6  -8  -1   24.12    1.13
   6  -8  -1   21.10    1.23
   6  -8  -1   20.41    1.20
   6  -8  -1   21.56    1.26
  -6   8   1   20.71    0.95
  -6   8   1   20.62    1.27
  -6   8   1   21.73    1.22
  -6   8   1   23.74    1.12
   5  -8  -1   20.03    1.13
   5  -8  -1   23.44    1.23
   5  -8  -1   21.01    1.00
   5  -8  -1   18.92    1.13
  -5   8   1   19.14    1.12
  -5   8   1   21.74    0.95
  -5   8   1   21.18    0.93
  -5   8   1   20.49    1.20
  -5   8   1   20.81    1.06
   4  -8  -1    0.38    0.33
   4  -8  -1    0.35    0.32
   4  -8  -1    0.26    0.33
   4  -8  -1    0.13    0.26
  -4   8   1   -0.02    0.23
  -4   8   1    0.28    0.29
  -4   8   1   -0.01    0.29
  -4   8   1    0.01    0.32
  -4   8   1    0.25    0.25
   3  -8  -1    7.75    0.69
   3  -8  -1    7.27    0.46
   3  -8  -1    6.66    0.69
   3  -8  -1    6.54    0.51
   3  -8  -1    6.56    0.50
   3  -8  -1    6.99    0.69
   3  -8  -1    7.00    0.67
  -3   8   1    7.02    0.74
  -3   8   1    6.96    0.58
  -3   8   1    6.41    0.56
  -3   8   1    7.64    0.65
  -3   8   1    6.54    0.70
   2  -8  -1   43.88    1.38
   2  -8  -1   44.28    1.63
   2  -8  -1   43.24    1.36
   2  -8  -1   45.12    1.41
   2  -8  -1   45.21    1.51
   2  -8  -1   44.36    1.39
   2  -8  -1   43.53    1.60
   2  -8  -1   44.15    1.60
  -2   8   1   44.74    1.50
  -2   8   1   44.08    1.60
  -2   8   1   43.83    1.59
  -2   8   1   46.25    1.51
  -2   8   1   45.28    1.53
   1  -8  -1    1.25    0.31
   1  -8  -1    0.68    0.25
   1  -8  -1    0.93    0.28
   1  -8  -1    1.25    0.31
   1  -8  -1    0.47    0.32
   1  -8  -1    0.71    0.33
  -1   8   1    0.63    0.25
  -1   8   1    1.31    0.38
  -1   8   1    0.72    0.31
  -1   8   1    1.07    0.30
  -1   8   1    0.95    0.31
   0  -8  -1   42.76    1.36
   0  -8  -1   40.20    1.51
   0  -8  -1   40.53    1.10
   0  -8  -1   42.07    1.47
   0  -8  -1   39.82    1.28
   0  -8  -1   40.00    1.39
   0  -8  -1   40.16    1.43
   0  -8  -1   39.87    1.35
   0   8   1   39.38    1.44
   0   8   1   40.57    1.45
   0   8   1   42.14    1.52
   0   8   1   42.15    1.45
  -1  -8  -1    0.62    0.28
  -1  -8  -1    0.68    0.29
  -1  -8  -1    0.93    0.33
  -1  -8  -1    1.40    0.26
  -1  -8  -1    0.60    0.33
  -1  -8  -1    0.88    0.30
   1   8   1    0.74    0.30
   1   8   1    1.22    0.35
   1   8   1    1.15    0.39
   1   8   1    1.34    0.20
   1   8   1    0.96    0.31
  -2  -8  -1   17.88    0.66
  -2  -8  -1   19.53    0.92
  -2  -8  -1   20.31    0.98
  -2  -8  -1   19.16    0.97
  -2  -8  -1   18.79    1.03
  -2  -8  -1   21.08    0.93
   2   8   1   19.85    0.97
   2   8   1   19.86    0.96
   2   8   1   19.84    0.75
   2   8   1   18.68    1.00
   2   8   1   18.58    0.86
  -3  -8  -1    0.21    0.31
  -3  -8  -1    0.28    0.32
  -3  -8  -1    0.60    0.32
  -3  -8  -1    0.27    0.29
  -3  -8  -1    0.44    0.33
   3   8   1    0.28    0.25
   3   8   1    0.56    0.29
   3   8   1    0.88    0.36
   3   8   1    0.31    0.32
   3   8   1    0.24    0.24
  -4  -8  -1   12.10    0.91
  -4  -8  -1   11.02    0.81
  -4  -8  -1   11.22    0.82
  -4  -8  -1   12.26    0.86
  -4  -8  -1   11.31    0.80
   4   8   1   11.40    0.72
   4   8   1   11.47    0.77
   4   8   1   10.78    0.82
   4   8   1   11.64    0.91
  -5  -8  -1   49.43    1.80
  -5  -8  -1   43.76    1.74
  -5  -8  -1   42.37    1.70
  -5  -8  -1   49.48    1.75
  -5  -8  -1   44.21    1.81
   5   8   1   47.76    1.89
   5   8   1   45.70    1.66
   5   8   1   42.75    1.57
   5   8   1   43.12    1.71
  -6  -8  -1    7.68    0.85
  -6  -8  -1    8.51    0.89
  -6  -8  -1    7.20    0.86
  -6  -8  -1    7.28    0.77
  -6  -8  -1    7.46    0.80
   6   8   1    8.92    0.91
   6   8   1    8.98    0.80
   6   8   1    7.58    0.64
   6   8   1    9.59    0.81
   6   8   1    9.38    1.04
  -7  -8  -1   33.02    1.53
  -7  -8  -1   36.15    1.72
  -7  -8  -1   35.02    1.70
  -7  -8  -1   36.76    1.61
  -7  -8  -1   35.83    1.72
   7   8   1   37.20    1.66
   7   8   1   34.69    1.59
   7   8   1   37.20    1.59
   7   8   1   37.44    1.82
  -8  -8  -1   20.13    1.36
  -8  -8  -1   18.94    1.21
  -8  -8  -1   20.34    1.24
  -8  -8  -1   20.81    1.38
   8   8   1   19.68    1.20
   8   8   1   20.08    1.22
   8   8   1   19.67    1.27
   8   8   1   20.40    1.44
  -9  -8  -1    3.65    0.71
  -9  -8  -1    3.07    0.63
  -9  -8  -1    3.36    0.79
  -9  -8  -1    3.92    0.82
   9   8   1    3.18    0.69
   9   8   1    3.65    0.83
 -10  -8  -1    5.10    0.81
 -10  -8  -1    8.09    1.11
 -10  -8  -1    7.52    1.13
  10   8   1    8.61    1.13
  10   8   1    8.18    1.21
  10  -9  -1   10.66    1.25
  10  -9  -1   10.49    1.25
  10  -9  -1   12.19    1.20
 -10   9   1   10.89    0.74
 -10   9   1   12.14    1.34
 -10   9   1   11.98    1.32
   9  -9  -1    1.74    0.65
   9  -9  -1    0.93    0.46
   9  -9  -1    2.31    0.67
  -9   9   1    1.40    0.62
  -9   9   1    1.55    0.40
  -9   9   1    0.96    0.63
   8  -9  -1    1.95    0.54
   8  -9  -1    2.38    0.65
   8  -9  -1    2.50    0.65
   8  -9  -1    2.62    0.68
  -8   9   1    1.72    0.59
  -8   9   1    2.03    0.42
  -8   9   1    2.41    0.66
   7  -9  -1   10.62    0.86
   7  -9  -1   12.75    1.11
   7  -9  -1   12.85    1.05
   7  -9  -1   10.98    1.11
  -7   9   1   12.41    1.22
  -7   9   1   12.53    0.99
  -7   9   1   11.48    0.76
  -7   9   1   11.67    0.88
   6  -9  -1    0.30    0.39
   6  -9  -1    0.98    0.46
   6  -9  -1    0.23    0.42
   6  -9  -1    0.32    0.35
  -6   9   1   -0.19    0.40
  -6   9   1    0.83    0.31
  -6   9   1    0.26    0.34
  -6   9   1    0.84    0.44
   5  -9  -1   27.11    1.38
   5  -9  -1   26.61    1.37
   5  -9  -1   27.23    1.38
   5  -9  -1   26.46    1.16
  -5   9   1   26.80    1.13
  -5   9   1   28.60    1.30
  -5   9   1   25.20    1.12
  -5   9   1   22.98    1.30
  -5   9   1   22.86    1.36
   4  -9  -1    1.14    0.34
   4  -9  -1    1.04    0.42
   4  -9  -1    1.10    0.44
   4  -9  -1    1.02    0.39
   4  -9  -1    0.91    0.33
  -4   9   1    0.90    0.33
  -4   9   1    0.52    0.30
  -4   9   1    0.39    0.35
  -4   9   1    0.00    0.37
  -4   9   1    2.03    0.50
   3  -9  -1   11.73    0.62
   3  -9  -1   12.60    0.70
   3  -9  -1   13.48    0.72
   3  -9  -1   13.06    0.93
   3  -9  -1   11.51    0.81
   3  -9  -1   10.85    0.87
   3  -9  -1   10.90    0.84
  -3   9   1   12.92    0.79
  -3   9   1   12.12    0.79
  -3   9   1   10.55    0.85
  -3   9   1   11.43    0.87
  -3   9   1   12.69    0.86
   2  -9  -1   68.11    2.28
   2  -9  -1   69.36    2.13
   2  -9  -1   70.61    2.02
   2  -9  -1   72.82    1.99
   2  -9  -1   69.65    2.02
   2  -9  -1   70.26    2.00
   2  -9  -1   69.44    2.26
   2  -9  -1   67.86    2.28
  -2   9   1   67.90    2.22
  -2   9   1   69.69    2.14
  -2   9   1   69.78    2.15
  -2   9   1   72.20    2.28
   1  -9  -1   46.18    1.81
   1  -9  -1   53.08    1.82
   1  -9  -1   50.95    1.62
   1  -9  -1   51.25    1.60
   1  -9  -1   49.73    1.64
   1  -9  -1   51.38    1.60
  -1   9   1   48.54    1.79
  -1   9   1   52.61    1.75
  -1   9   1   50.42    1.72
   0  -9  -1   24.13    1.03
   0  -9  -1   25.86    1.05
   0  -9  -1   22.53    0.93
   0  -9  -1   23.76    1.18
   0  -9  -1   22.27    1.05
   0  -9  -1   26.15    1.17
   0   9   1   23.51    1.10
   0   9   1   23.84    1.11
   0   9   1   21.21    1.12
   0   9   1   22.98    1.10
  -1  -9  -1    4.63    0.56
  -1  -9  -1    4.84    0.57
  -1  -9  -1    4.48    0.65
  -1  -9  -1    3.13    0.50
  -1  -9  -1    3.88    0.56
  -1  -9  -1    4.19    0.55
  -1  -9  -1    4.46    0.42
   1   9   1    4.13    0.60
   1   9   1    4.11    0.53
   1   9   1    4.85    0.60
   1   9   1    4.02    0.53
  -2  -9  -1    7.88    0.75
  -2  -9  -1    7.13    0.65
  -2  -9  -1    8.36    0.67
  -2  -9  -1    9.83    0.92
  -2  -9  -1    9.72    0.86
   2   9   1   10.23    0.69
   2   9   1    8.57    0.79
   2   9   1    7.32    0.76
   2   9   1    9.47    0.86
  -3  -9  -1   19.54    1.13
  -3  -9  -1   19.90    1.07
  -3  -9  -1   18.36    0.99
  -3  -9  -1   17.95    1.00
  -3  -9  -1   18.79    1.08
   3   9   1   17.36    0.87
   3   9   1   21.63    1.13
   3   9   1   18.26    1.10
   3   9   1   18.91    0.84
   3   9   1   17.48    0.98
  -4  -9  -1    6.02    0.70
  -4  -9  -1    7.16    0.74
  -4  -9  -1    7.48    0.87
  -4  -9  -1    8.14    0.83
  -4  -9  -1    6.70    0.75
   4   9   1    6.91    0.79
   4   9   1    6.77    0.64
   4   9   1    6.40    0.78
   4   9   1    7.65    0.77
  -5  -9  -1    8.77    0.86
  -5  -9  -1    8.42    0.88
  -5  -9  -1   10.67    1.06
  -5  -9  -1    8.83    0.82
  -5  -9  -1    9.44    0.87
   5   9   1    8.40    0.71
   5   9   1    7.73    0.75
   5   9   1    8.52    0.94
   5   9   1   10.36    0.98
  -6  -9  -1    1.39    0.47
  -6  -9  -1    1.66    0.56
  -6  -9  -1    0.58    0.41
  -6  -9  -1    2.10    0.57
  -6  -9  -1    1.43    0.51
   6   9   1    1.01    0.44
   6   9   1    0.82    0.36
   6   9   1    1.26    0.53
   6   9   1    1.49    0.45
   6   9   1    0.71    0.44
  -7  -9  -1    7.97    0.91
  -7  -9  -1    8.53    0.95
  -7  -9  -1    8.23    1.03
  -7  -9  -1    8.21    1.04
   7   9   1    7.86    1.02
   7   9   1    8.65    0.94
   7   9   1    9.05    0.93
   7   9   1    7.48    0.89
  -8  -9  -1   36.86    1.73
  -8  -9  -1   37.85    1.95
  -8  -9  -1   38.63    1.90
  -8  -9  -1   38.30    1.77
   8   9   1   35.49    1.72
   8   9   1   36.32    1.71
   8   9   1   36.31    1.97
   8   9   1   38.85    1.82
  -9  -9  -1    0.32    0.56
  -9  -9  -1    1.78    0.66
  -9  -9  -1    2.33    0.65
  -9  -9  -1    1.58    0.53
   9   9   1    1.63    0.67
   9   9   1    1.24    0.54
 -10  -9  -1    3.81    0.87
 -10  -9  -1    3.37    0.93
 -10  -9  -1    2.62    0.62
  10   9   1    3.67    0.80
  10   9   1    4.02    1.05
   9 -10  -1    3.09    0.77
   9 -10  -1    1.12    0.60
  -9  10   1    1.67    0.43
  -9  10   1    1.00    0.64
  -9  10   1    1.74    0.64
   8 -10  -1    0.61    0.49
   8 -10  -1   -0.02    0.45
   8 -10  -1    0.25    0.50
  -8  10   1    1.13    0.57
  -8  10   1    0.37    0.33
  -8  10   1    0.07    0.57
   7 -10  -1    2.92    0.68
   7 -10  -1    4.49    0.77
   7 -10  -1    3.55    0.73
  -7  10   1    5.82    0.91
  -7  10   1    1.89    0.64
  -7  10   1    2.36    0.54
  -7  10   1    3.66    0.56
   6 -10  -1   12.92    1.08
   6 -10  -1   15.62    1.20
   6 -10  -1   12.80    1.11
   6 -10  -1   13.96    1.12
  -6  10   1   13.71    1.13
  -6  10   1   12.91    0.87
  -6  10   1   15.02    1.02
   5 -10  -1    0.93    0.48
   5 -10  -1    0.27    0.42
   5 -10  -1    0.33    0.39
   5 -10  -1    0.40    0.32
  -5  10   1    0.02    0.40
  -5  10   1    0.10    0.36
  -5  10   1    0.51    0.39
  -5  10   1    0.61    0.33
  -5  10   1    0.70    0.34
   4 -10  -1    1.20    0.44
   4 -10  -1    0.65    0.42
   4 -10  -1   -0.06    0.29
   4 -10  -1    0.54    0.40
  -4  10   1    0.33    0.36
  -4  10   1    0.63    0.32
  -4  10   1    0.14    0.38
  -4  10   1    0.82    0.42
  -4  10   1    0.54    0.32
   3 -10  -1  120.28    3.20
   3 -10  -1  122.09    3.59
   3 -10  -1  127.48    3.46
   3 -10  -1  123.69    3.57
   3 -10  -1  123.29    3.14
   3 -10  -1  123.76    3.61
  -3  10   1  119.59    3.38
  -3  10   1  124.40    3.39
  -3  10   1  121.28    3.56
  -3  10   1  133.18    3.61
   2 -10  -1    0.85    0.31
   2 -10  -1    1.02    0.37
   2 -10  -1    0.99    0.32
   2 -10  -1    0.46    0.40
   2 -10  -1    0.82    0.44
   2 -10  -1    1.01    0.46
   2 -10  -1    1.01    0.40
   2 -10  -1    0.90    0.31
  -2  10   1    0.88    0.46
  -2  10   1    0.14    0.40
  -2  10   1    1.04    0.39
  -2  10   1    0.78    0.41
  -2  10   1    0.70    0.38
   1 -10  -1   56.27    1.83
   1 -10  -1   54.72    1.76
   1 -10  -1   56.89    1.75
   1 -10  -1   57.74    1.82
   1 -10  -1   56.08    1.97
   1 -10  -1   55.15    2.04
  -1  10   1   52.56    1.99
  -1  10   1   55.63    1.93
  -1  10   1   55.56    1.91
  -1  10   1   54.01    1.99
   0 -10  -1   31.48    1.36
   0 -10  -1   29.86    1.21
   0 -10  -1   29.35    1.40
   0 -10  -1   29.19    1.21
   0 -10  -1   28.11    1.11
   0 -10  -1   27.20    1.24
   0  10   1   30.89    1.34
   0  10   1   28.61    1.31
   0  10   1   30.50    1.32
   0  10   1   29.56    1.38
  -1 -10  -1    4.93    0.62
  -1 -10  -1    5.69    0.69
  -1 -10  -1    5.08    0.64
  -1 -10  -1    2.92    0.57
  -1 -10  -1    4.38    0.59
   1  10   1    4.99    0.63
   1  10   1    5.31    0.72
   1  10   1    4.77    0.65
   1  10   1    4.82    0.62
  -2 -10  -1    0.63    0.40
  -2 -10  -1    1.33    0.50
  -2 -10  -1    0.57    0.36
  -2 -10  -1    1.07    0.40
   2  10   1    0.36    0.34
   2  10   1    1.27    0.40
   2  10   1    0.90    0.43
  -3 -10  -1   20.08    1.09
  -3 -10  -1   19.56    1.12
  -3 -10  -1   18.93    1.36
  -3 -10  -1   19.92    1.22
  -3 -10  -1   19.76    1.10
   3  10   1   19.80    1.19
   3  10   1   20.26    0.98
   3  10   1   18.86    1.08
  -4 -10  -1    1.01    0.44
  -4 -10  -1    0.75    0.41
  -4 -10  -1    1.51    0.48
  -4 -10  -1    1.45    0.53
  -4 -10  -1    0.90    0.44
   4  10   1    0.80    0.42
   4  10   1    0.71    0.43
   4  10   1    1.40    0.42
  -5 -10  -1    3.61    0.64
  -5 -10  -1    3.83    0.73
  -5 -10  -1    3.11    0.59
  -5 -10  -1    4.02    0.64
  -5 -10  -1    3.76    0.66
   5  10   1    3.98    0.72
   5  10   1    3.26    0.64
   5  10   1    3.95    0.60
  -6 -10  -1   34.91    1.62
  -6 -10  -1   29.12    1.64
  -6 -10  -1   33.33    1.59
  -6 -10  -1   31.27    1.58
  -6 -10  -1   29.16    1.54
   6  10   1   31.28    1.39
   6  10   1   32.15    1.72
   6  10   1   28.81    1.53
   6  10   1   32.48    1.48
  -7 -10  -1   28.27    1.70
  -7 -10  -1   34.62    1.66
  -7 -10  -1   31.48    1.63
  -7 -10  -1   29.45    1.64
   7  10   1   28.95    1.61
   7  10   1   31.38    1.55
   7  10   1   31.25    1.78
   7  10   1   33.62    1.63
  -8 -10  -1    6.67    0.90
  -8 -10  -1    6.32    1.00
  -8 -10  -1    5.71    0.90
  -8 -10  -1    5.93    0.87
   8  10   1    4.71    0.79
   8  10   1    4.69    0.90
   8  10   1    3.24    0.69
   8  10   1    5.42    0.84
  -9 -10  -1    0.18    0.48
  -9 -10  -1    0.83    0.49
  -9 -10  -1    0.87    0.65
  -9 -10  -1    0.26    0.56
   9  10   1    0.09    0.44
   9  10   1    0.02    0.52
   9 -11  -1    9.53    1.26
   9 -11  -1   10.70    1.27
  -9  11   1    9.20    0.80
  -9  11   1    9.74    1.29
  -9  11   1   12.43    1.42
   8 -11  -1    0.26    0.47
   8 -11  -1    0.50    0.56
   8 -11  -1    0.65    0.53
  -8  11   1   -0.12    0.57
  -8  11   1    0.29    0.52
  -8  11   1    1.29    0.40
   7 -11  -1    0.91    0.54
   7 -11  -1   -0.30    0.44
   7 -11  -1   -0.46    0.39
  -7  11   1    0.05    0.40
  -7  11   1   -0.24    0.51
  -7  11   1    0.13    0.44
  -7  11   1   -0.09    0.29
   6 -11  -1    2.70    0.72
   6 -11  -1    2.05    0.65
   6 -11  -1    4.05    0.77
  -6  11   1    1.67    0.47
  -6  11   1    3.04    0.74
  -6  11   1    3.33    0.65
  -6  11   1    2.66    0.68
   5 -11  -1   13.65    1.09
   5 -11  -1   11.99    1.02
   5 -11  -1   13.12    1.10
  -5  11   1   11.63    1.19
  -5  11   1   13.97    0.93
  -5  11   1   13.60    1.10
  -5  11   1   14.79    0.95
  -5  11   1   13.84    1.05
   4 -11  -1    7.55    0.88
   4 -11  -1    9.57    0.96
   4 -11  -1    7.09    0.88
   4 -11  -1    7.19    0.94
  -4  11   1    7.23    0.79
  -4  11   1    7.26    0.91
  -4  11   1    8.39    0.82
  -4  11   1    5.91    0.77
   3 -11  -1    3.25    0.66
   3 -11  -1    2.86    0.65
   3 -11  -1    3.47    0.68
   3 -11  -1    2.81    0.59
   3 -11  -1    3.12    0.59
  -3  11   1    3.18    0.54
  -3  11   1    2.93    0.64
  -3  11   1    3.47    0.61
  -3  11   1    2.79    0.61
  -3  11   1    3.10    0.53
   2 -11  -1   46.98    1.66
   2 -11  -1   49.24    1.76
   2 -11  -1   49.41    2.00
   2 -11  -1   49.72    1.94
   2 -11  -1   51.03    2.01
  -2  11   1   53.12    1.88
  -2  11   1   45.08    1.84
  -2  11   1   48.65    1.96
  -2  11   1   47.42    1.83
  -2  11   1   51.67    1.98
   1 -11  -1    6.67    0.83
   1 -11  -1    7.14    0.81
   1 -11  -1    5.92    0.65
   1 -11  -1    6.87    0.71
  -1  11   1    8.03    0.88
  -1  11   1    6.00    0.72
  -1  11   1    7.26    0.78
  -1  11   1    5.11    0.75
  -1  11   1    5.50    0.72
   0 -11  -1    5.09    0.73
   0 -11  -1    4.68    0.67
   0 -11  -1    5.09    0.65
   0  11   1    3.44    0.63
   0  11   1    4.96    0.69
   0  11   1    5.48    0.71
   0  11   1    3.85    0.60
   0  11   1    4.88    0.60
  -1 -11  -1   11.71    0.91
  -1 -11  -1    8.73    0.95
  -1 -11  -1   10.10    0.94
  -1 -11  -1   10.74    0.84
   1  11   1    9.39    0.81
   1  11   1   10.10    0.85
   1  11   1   11.04    0.93
   1  11   1    9.72    1.01
  -2 -11  -1    2.58    0.54
  -2 -11  -1    2.80    0.55
  -2 -11  -1    4.27    0.65
  -2 -11  -1    2.03    0.59
  -2 -11  -1    2.45    0.54
   2  11   1    3.47    0.57
   2  11   1    3.28    0.61
   2  11   1    3.19    0.60
   2  11   1    2.72    0.61
  -3 -11  -1    0.66    0.45
  -3 -11  -1    0.35    0.45
  -3 -11  -1    0.28    0.38
  -3 -11  -1    0.11    0.37
   3  11   1    0.19    0.35
   3  11   1   -0.14    0.34
   3  11   1   -0.35    0.33
  -4 -11  -1   11.99    0.98
  -4 -11  -1   12.72    1.11
  -4 -11  -1   14.98    1.09
  -4 -11  -1   13.48    1.01
   4  11   1   11.55    0.92
   4  11   1   12.64    1.04
   4  11   1   13.92    1.10
  -5 -11  -1    8.93    1.07
  -5 -11  -1    9.51    1.00
  -5 -11  -1    8.46    0.94
  -5 -11  -1   12.09    1.03
   5  11   1   10.12    1.10
   5  11   1    9.09    1.01
   5  11   1    9.74    0.94
  -6 -11  -1    1.19    0.56
  -6 -11  -1    1.33    0.53
  -6 -11  -1    1.29    0.59
  -6 -11  -1    0.63    0.55
   6  11   1    0.81    0.40
   6  11   1    2.70    0.65
   6  11   1    2.29    0.66
  -7 -11  -1   27.28    1.62
  -7 -11  -1   27.97    1.62
  -7 -11  -1   28.13    1.61
  -7 -11  -1   29.33    1.76
   7  11   1   29.09    1.59
   7  11   1   25.74    1.58
   7  11   1   27.48    1.74
  -8 -11  -1    2.67    0.68
  -8 -11  -1    2.67    0.72
  -8 -11  -1    4.08    0.90
  -8 -11  -1    4.82    0.84
   8  11   1    3.87    0.87
   8  11   1    2.72    0.84
   8  11   1    2.05    0.70
   8 -12  -1    7.14    1.09
   8 -12  -1    6.73    1.06
  -8  12   1    6.33    1.07
  -8  12   1    7.76    0.84
  -8  12   1    7.51    1.16
   7 -12  -1    6.03    0.99
   7 -12  -1    6.72    1.03
   7 -12  -1    5.69    0.97
  -7  12   1    5.25    0.72
  -7  12   1    6.97    1.06
  -7  12   1    4.98    0.92
   6 -12  -1    0.09    0.49
   6 -12  -1    0.42    0.50
   6 -12  -1    0.90    0.53
  -6  12   1   -0.02    0.48
  -6  12   1    1.06    0.63
  -6  12   1    1.15    0.42
  -6  12   1    0.38    0.45
   5 -12  -1    4.72    0.84
   5 -12  -1    3.92    0.74
   5 -12  -1    3.68    0.72
  -5  12   1    2.78    0.58
  -5  12   1    2.42    0.63
  -5  12   1    3.06    0.69
  -5  12   1    2.41    0.71
  -5  12   1    3.06    0.58
   4 -12  -1    1.37    0.49
   4 -12  -1    1.90    0.60
   4 -12  -1    1.24    0.54
   4 -12  -1    1.21    0.51
  -4  12   1    1.32    0.45
  -4  12   1    1.38    0.45
  -4  12   1    1.88    0.61
  -4  12   1    0.91    0.48
  -4  12   1    1.31    0.53
   3 -12  -1    2.52    0.62
   3 -12  -1    2.64    0.56
   3 -12  -1    2.50    0.60
   3 -12  -1    2.32    0.61
  -3  12   1    2.13    0.53
  -3  12   1    2.87    0.61
  -3  12   1    1.83    0.57
  -3  12   1    2.27    0.61
  -3  12   1    1.94    0.53
   2 -12  -1   -0.04    0.40
   2 -12  -1   -0.07    0.32
   2 -12  -1    0.11    0.31
   2 -12  -1    0.77    0.47
   2 -12  -1    0.60    0.42
  -2  12   1    0.66    0.42
  -2  12   1   -0.11    0.37
  -2  12   1   -0.31    0.32
  -2  12   1    0.09    0.35
  -2  12   1    0.36    0.39
   1 -12  -1   28.51    1.45
   1 -12  -1   26.94    1.53
   1 -12  -1   28.75    1.31
   1 -12  -1   27.81    1.52
  -1  12   1   26.38    1.43
  -1  12   1   27.06    1.40
  -1  12   1   27.19    1.47
  -1  12   1   25.91    1.32
  -1  12   1   26.45    1.37
   0 -12  -1    0.23    0.36
   0 -12  -1    0.13    0.34
   0 -12  -1    0.12    0.37
   0  12   1    0.14    0.32
   0  12   1   -0.23    0.31
   0  12   1   -0.04    0.36
   0  12   1   -0.28    0.34
   0  12   1   -0.05    0.34
  -1 -12  -1    0.16    0.39
  -1 -12  -1    0.84    0.49
  -1 -12  -1    0.26    0.39
   1  12   1    0.30    0.40
   1  12   1    0.26    0.39
   1  12   1    0.18    0.35
  -2 -12  -1   13.91    1.18
  -2 -12  -1   15.24    1.11
  -2 -12  -1   16.85    1.11
   2  12   1   14.07    1.06
   2  12   1   15.26    1.02
   2  12   1   13.89    1.12
   2  12   1   18.07    1.16
  -3 -12  -1    8.32    0.95
  -3 -12  -1   10.87    0.96
  -3 -12  -1   11.44    1.20
   3  12   1    9.44    1.06
   3  12   1   10.16    1.08
   3  12   1   11.73    1.10
  -4 -12  -1    0.53    0.56
  -4 -12  -1    0.07    0.49
  -4 -12  -1    0.46    0.47
   4  12   1    0.08    0.37
   4  12   1   -0.43    0.34
   4  12   1    0.13    0.36
  -5 -12  -1    4.26    0.80
  -5 -12  -1    5.12    0.82
  -5 -12  -1    5.45    0.91
   5  12   1    5.52    0.86
   5  12   1    3.60    0.67
   5  12   1    5.40    0.87
  -6 -12  -1   15.94    1.27
  -6 -12  -1   15.05    1.45
  -6 -12  -1   12.46    1.15
   6  12   1   15.15    1.08
   6  12   1   14.80    1.23
   6  12   1   16.59    1.37
  -7 -12  -1    9.55    1.25
  -7 -12  -1   10.30    1.18
  -7 -12  -1   10.72    1.18
   7  12   1   10.05    1.17
   7  12   1    9.01    1.20
   7  12   1   14.65    1.23
   7 -13  -1   13.43    1.42
   7 -13  -1   11.93    1.31
   7 -13  -1   12.52    1.41
  -7  13   1    8.50    1.17
  -7  13   1   13.15    1.03
  -7  13   1   11.01    1.32
   6 -13  -1    6.62    1.02
   6 -13  -1    6.82    1.00
   6 -13  -1    7.18    1.08
  -6  13   1    7.36    1.11
  -6  13   1    8.93    1.07
  -6  13   1    7.76    0.90
  -6  13   1    8.39    1.13
   5 -13  -1    0.49    0.49
   5 -13  -1    0.29    0.55
   5 -13  -1   -0.20    0.44
  -5  13   1    0.66    0.45
  -5  13   1    0.21    0.45
  -5  13   1    0.88    0.52
  -5  13   1    0.43    0.42
  -5  13   1    0.42    0.53
   4 -13  -1    7.00    0.90
   4 -13  -1    7.62    1.00
   4 -13  -1    7.59    1.04
   4 -13  -1    6.12    0.92
  -4  13   1    7.08    0.86
  -4  13   1    7.62    1.01
  -4  13   1    5.84    0.88
  -4  13   1    6.73    0.85
  -4  13   1    6.26    0.90
   3 -13  -1    1.68    0.57
   3 -13  -1    1.75    0.53
   3 -13  -1    1.39    0.56
   3 -13  -1    1.79    0.61
  -3  13   1    1.52    0.58
  -3  13   1    1.66    0.52
  -3  13   1    1.61    0.58
  -3  13   1    2.34    0.55
  -3  13   1    1.90    0.52
   2 -13  -1    0.96    0.47
   2 -13  -1    0.92    0.50
   2 -13  -1    1.33    0.53
   2 -13  -1    1.30    0.43
  -2  13   1    1.34    0.47
  -2  13   1    1.08    0.51
  -2  13   1    1.20    0.47
  -2  13   1    0.98    0.48
  -2  13   1    0.61    0.43
   1 -13  -1   23.77    1.25
   1 -13  -1   25.38    1.44
   1 -13  -1   24.99    1.52
   1 -13  -1   24.46    1.51
  -1  13   1   25.18    1.52
  -1  13   1   23.59    1.43
  -1  13   1   25.40    1.34
  -1  13   1   22.01    1.35
  -1  13   1   26.59    1.42
   0 -13  -1    1.45    0.58
   0 -13  -1    1.97    0.51
   0 -13  -1    1.80    0.57
   0  13   1    1.83    0.58
   0  13   1    0.91    0.45
   0  13   1    1.80    0.57
  -1 -13  -1    1.57    0.59
  -1 -13  -1    1.87    0.55
  -1 -13  -1    1.64    0.50
   1  13   1    2.24    0.56
   1  13   1    1.29    0.53
   1  13   1    2.32    0.63
   1  13   1    2.65    0.65
  -2 -13  -1    2.76    0.64
  -2 -13  -1    1.51    0.63
  -2 -13  -1    3.04    0.66
   2  13   1    2.01    0.59
   2  13   1    2.36    0.64
   2  13   1    2.35    0.60
  -3 -13  -1    2.78    0.63
  -3 -13  -1    2.27    0.72
  -3 -13  -1    2.42    0.64
   3  13   1    3.18    0.69
   3  13   1    2.92    0.65
   3  13   1    4.02    0.74
  -4 -13  -1    5.27    0.80
  -4 -13  -1    4.48    0.88
  -4 -13  -1    5.20    0.88
   4  13   1    4.72    0.84
   4  13   1    4.40    0.76
   4  13   1    5.75    0.92
  -5 -13  -1    0.03    0.57
  -5 -13  -1    0.86    0.54
   5  13   1    0.16    0.41
   5  13   1    0.77    0.50
   5  13   1    0.75    0.48
  -6 -13  -1   13.95    1.50
  -6 -13  -1   15.63    1.34
   6  13   1   15.38    1.15
   6  13   1   15.13    1.37
   6  13   1   15.98    1.33
   6 -14  -1    4.73    0.89
   6 -14  -1    3.30    0.82
   6 -14  -1    4.36    0.91
  -6  14   1    7.47    0.91
  -6  14   1    5.99    0.94
  -6  14   1    6.04    1.07
  -6  14   1    6.89    1.11
   5 -14  -1   15.45    1.37
   5 -14  -1   17.35    1.40
   5 -14  -1   19.23    1.38
  -5  14   1   16.85    1.23
  -5  14   1   17.10    1.46
  -5  14   1   17.38    1.34
  -5  14   1   15.31    1.31
   4 -14  -1    6.57    0.97
   4 -14  -1    5.37    0.93
   4 -14  -1    3.64    0.74
  -4  14   1    4.92    0.91
  -4  14   1    4.65    0.87
  -4  14   1    4.72    0.82
  -4  14   1    5.02    0.76
  -4  14   1    4.66    0.78
   3 -14  -1   10.99    1.23
   3 -14  -1    9.93    1.17
   3 -14  -1   12.55    1.23
  -3  14   1   12.75    1.27
  -3  14   1   11.10    1.16
  -3  14   1   13.11    1.08
  -3  14   1   11.36    1.25
  -3  14   1   11.62    1.12
   2 -14  -1   13.69    1.24
   2 -14  -1   14.90    1.46
   2 -14  -1   15.14    1.23
  -2  14   1   14.89    1.43
  -2  14   1   12.28    1.07
  -2  14   1   15.58    1.19
  -2  14   1   14.18    1.21
  -2  14   1   14.84    1.16
   1 -14  -1   12.49    1.27
   1 -14  -1   13.81    1.17
   1 -14  -1   12.44    1.31
   1 -14  -1   13.13    1.00
  -1  14   1   12.93    1.17
  -1  14   1   13.70    1.22
  -1  14   1   15.00    1.16
   0 -14  -1   17.52    1.25
   0 -14  -1   14.74    1.11
   0 -14  -1   14.88    1.32
   0  14   1   18.80    1.28
   0  14   1   19.01    1.40
   0  14   1   15.41    1.21
  -1 -14  -1    8.16    1.00
  -1 -14  -1    5.76    0.91
  -1 -14  -1    5.42    0.82
   1  14   1    8.44    1.00
   1  14   1    6.35    0.88
   1  14   1    3.62    0.79
  -2 -14  -1    1.30    0.55
  -2 -14  -1    2.22    0.71
  -2 -14  -1    1.03    0.57
   2  14   1    1.57    0.59
   2  14   1    2.26    0.66
   2  14   1    1.12    0.51
  -3 -14  -1    0.84    0.55
  -3 -14  -1    0.94    0.65
  -3 -14  -1    2.65    0.70
   3  14   1    1.25    0.57
   3  14   1    1.95    0.66
   3  14   1    2.22    0.61
  -4 -14  -1    0.26    0.55
  -4 -14  -1    0.68    0.56
  -4 -14  -1   -0.41    0.54
   4  14   1    0.76    0.49
   4  14   1    0.19    0.44
   4  14   1   -0.24    0.42
  -5 -14  -1    7.95    1.17
  -5 -14  -1    8.41    1.10
   5  14   1    8.07    0.99
   5  14   1    7.65    1.07
   5  14   1    6.84    1.05
   4 -15  -1   10.46    1.28
   4 -15  -1   11.01    1.27
  -4  15   1   11.21    1.34
  -4  15   1   10.19    1.20
  -4  15   1    9.92    1.18
  -4  15   1   12.59    1.26
  -4  15   1   12.52    1.23
   3 -15  -1   19.77    1.42
   3 -15  -1   17.41    1.42
   3 -15  -1   15.48    1.36
  -3  15   1   14.98    1.47
  -3  15   1   14.05    1.24
  -3  15   1   17.08    1.33
  -3  15   1   18.54    1.37
  -3  15   1   13.72    1.44
   2 -15  -1   18.22    1.45
   2 -15  -1   13.26    1.37
   2 -15  -1   17.81    1.35
  -2  15   1   12.18    1.26
  -2  15   1   12.28    1.34
  -2  15   1   16.68    1.37
   1 -15  -1    8.44    1.16
   1 -15  -1    8.57    1.07
   1 -15  -1    9.45    1.25
   1 -15  -1    6.87    0.88
  -1  15   1    7.36    0.99
  -1  15   1    7.04    1.04
  -1  15   1    6.69    1.01
   0 -15  -1    0.85    0.52
   0 -15  -1   -0.26    0.45
   0 -15  -1   -0.12    0.39
   0  15   1    0.55    0.54
   0  15   1    0.21    0.49
   0  15   1    0.07    0.48
  -1 -15  -1    0.29    0.55
  -1 -15  -1    0.71    0.53
  -1 -15  -1    0.47    0.50
   1  15   1    0.13    0.48
   1  15   1    0.28    0.50
  -2 -15  -1   19.23    1.38
  -2 -15  -1   23.78    1.65
  -2 -15  -1   19.08    1.42
   2  15   1   19.90    1.50
   2  15   1   21.90    1.47
  -3 -15  -1    0.26    0.53
  -3 -15  -1    0.40    0.65
   3  15   1    0.46    0.52
   3  15   1    0.10    0.50
   4  15  -2    0.35    0.51
   4  15  -2    0.46    0.53
  -4 -15   2    0.00    0.62
  -4 -15   2    0.11    0.56
   3  15  -2    2.84    0.72
   3  15  -2    1.70    0.63
  -3 -15   2    1.51    0.62
  -3 -15   2    2.06    0.82
   2  15  -2    2.07    0.63
   2  15  -2    1.36    0.61
  -2 -15   2    3.29    0.81
  -2 -15   2    1.72    0.59
   1  15  -2   14.88    1.24
   1  15  -2   10.34    1.24
   1  15  -2    9.27    1.07
  -1 -15   2   10.29    1.10
  -1 -15   2   10.56    1.32
   0  15  -2    9.44    1.11
   0  15  -2   12.13    1.24
   0  15  -2   11.24    1.23
   0 -15   2   11.01    1.28
   0 -15   2    9.96    1.02
   0 -15   2   10.84    1.31
   0 -15   2   11.73    1.24
  -1  15  -2    0.99    0.50
  -1  15  -2    0.66    0.61
  -1  15  -2    0.52    0.53
   1 -15   2    2.05    0.68
   1 -15   2    0.95    0.50
   1 -15   2    0.71    0.62
   1 -15   2    0.97    0.48
  -2  15  -2   14.37    1.40
  -2  15  -2   16.03    1.28
  -2  15  -2   15.03    1.37
   2 -15   2   14.04    1.44
   2 -15   2   13.77    1.21
   2 -15   2   14.99    1.35
  -3  15  -2   20.68    1.56
  -3  15  -2   19.24    1.41
  -3  15  -2   19.64    1.47
  -3  15  -2   21.48    1.45
  -3  15  -2   23.98    1.50
   3 -15   2   23.52    1.62
   3 -15   2   21.46    1.51
   3 -15   2   22.14    1.63
  -4  15  -2    4.17    0.84
  -4  15  -2    4.87    0.85
  -4  15  -2    5.63    0.91
  -4  15  -2    7.17    0.97
  -4  15  -2    5.95    1.09
   4 -15   2    7.40    1.08
   4 -15   2    4.63    0.92
   5  14  -2    2.01    0.66
   5  14  -2    1.93    0.66
   5  14  -2    0.33    0.46
  -5 -14   2    1.34    0.64
  -5 -14   2    0.18    0.61
   4  14  -2    2.03    0.63
   4  14  -2    1.21    0.53
   4  14  -2    2.01    0.66
  -4 -14   2    1.74    0.63
  -4 -14   2    3.49    0.88
   3  14  -2    3.49    0.77
   3  14  -2    2.49    0.99
   3  14  -2    2.27    0.65
  -3 -14   2    4.17    0.80
  -3 -14   2    3.07    0.80
   2  14  -2   18.00    1.28
   2  14  -2   15.36    1.28
  -2 -14   2   18.24    1.44
  -2 -14   2   18.86    1.31
   1  14  -2    0.89    0.50
   1  14  -2    0.22    0.44
   1  14  -2    1.13    0.51
  -1 -14   2   -0.17    0.38
  -1 -14   2   -0.07    0.43
  -1 -14   2    1.05    0.56
   0  14  -2    4.28    0.80
   0  14  -2    4.93    0.78
   0  14  -2    4.93    0.88
   0 -14   2    5.38    0.81
   0 -14   2    4.04    0.70
   0 -14   2    5.32    0.90
  -1  14  -2    6.53    0.90
  -1  14  -2    5.06    0.85
  -1  14  -2    4.58    0.84
   1 -14   2    5.21    0.92
   1 -14   2    5.98    0.96
   1 -14   2    5.76    0.77
   1 -14   2    7.03    0.90
  -2  14  -2    6.97    0.99
  -2  14  -2    5.16    0.78
  -2  14  -2    8.02    1.01
  -2  14  -2    4.74    0.73
  -2  14  -2    5.36    0.82
   2 -14   2    6.75    1.01
   2 -14   2    5.90    0.83
   2 -14   2    7.28    0.99
  -3  14  -2   21.02    1.36
  -3  14  -2   21.97    1.45
  -3  14  -2   19.08    1.30
  -3  14  -2   21.07    1.33
  -3  14  -2   20.01    1.48
   3 -14   2   25.38    1.61
   3 -14   2   21.22    1.50
   3 -14   2   22.65    1.45
  -4  14  -2    1.94    0.61
  -4  14  -2    1.89    0.61
  -4  14  -2    2.48    0.66
  -4  14  -2    2.66    0.61
  -4  14  -2    2.82    0.78
   4 -14   2    1.97    0.66
   4 -14   2    2.94    0.76
  -5  14  -2    4.09    0.82
  -5  14  -2    3.39    0.74
  -5  14  -2    3.81    0.90
  -5  14  -2    3.63    0.72
  -5  14  -2    5.14    0.84
   5 -14   2    3.78    0.86
   5 -14   2    5.40    0.92
  -6  14  -2    1.48    0.52
  -6  14  -2    1.52    0.73
  -6  14  -2    0.43    0.56
   6 -14   2    1.00    0.63
   6 -14   2    0.15    0.55
   7  13  -2    5.10    0.89
   7  13  -2    6.96    1.11
   7  13  -2    5.83    1.02
  -7 -13   2    4.04    0.88
  -7 -13   2    5.47    1.09
  -7 -13   2    4.94    0.96
   6  13  -2    1.66    0.63
   6  13  -2    1.13    0.64
   6  13  -2    1.87    0.63
   6  13  -2    2.39    0.58
  -6 -13   2    2.30    0.73
  -6 -13   2    1.54    0.77
  -6 -13   2    1.64    0.69
   5  13  -2   10.53    1.08
   5  13  -2   11.25    1.23
   5  13  -2   12.39    1.29
  -5 -13   2   12.92    1.27
  -5 -13   2   12.01    1.27
  -5 -13   2   12.43    1.37
   4  13  -2    3.10    0.71
   4  13  -2    2.73    0.68
   4  13  -2    2.47    0.63
  -4 -13   2    2.81    0.73
  -4 -13   2    4.23    0.79
  -4 -13   2    1.34    0.70
   3  13  -2    1.18    0.50
   3  13  -2    0.71    0.47
   3  13  -2    1.41    0.49
  -3 -13   2    0.77    0.44
  -3 -13   2    0.85    0.53
  -3 -13   2    0.81    0.61
   2  13  -2    6.11    0.89
   2  13  -2    6.67    0.82
   2  13  -2    6.81    0.85
   2  13  -2    8.42    0.99
  -2 -13   2    8.38    1.07
  -2 -13   2    6.77    0.90
  -2 -13   2    7.73    0.88
   1  13  -2    6.85    0.89
   1  13  -2    6.60    0.85
   1  13  -2    7.59    0.96
  -1 -13   2    5.65    0.90
  -1 -13   2    5.81    0.78
  -1 -13   2    4.99    0.74
   0  13  -2    1.25    0.54
   0  13  -2    1.93    0.58
   0  13  -2    3.25    0.65
   0 -13   2    2.10    0.67
   0 -13   2    3.65    0.65
   0 -13   2    2.11    0.55
  -1  13  -2   12.90    1.24
  -1  13  -2   12.72    1.03
  -1  13  -2   13.86    0.97
  -1  13  -2   11.47    0.99
  -1  13  -2   10.38    1.10
   1 -13   2   11.94    0.92
   1 -13   2   11.70    1.22
   1 -13   2   10.92    1.15
   1 -13   2   12.94    1.00
  -2  13  -2   24.03    1.41
  -2  13  -2   24.25    1.33
  -2  13  -2   22.11    1.40
  -2  13  -2   23.23    1.32
  -2  13  -2   20.91    1.27
   2 -13   2   20.89    1.42
   2 -13   2   20.00    1.12
   2 -13   2   21.91    1.47
   2 -13   2   20.58    1.27
  -3  13  -2    0.43    0.47
  -3  13  -2    2.09    0.65
  -3  13  -2    0.73    0.44
  -3  13  -2    0.67    0.45
  -3  13  -2    0.76    0.45
   3 -13   2    0.26    0.49
   3 -13   2   -0.24    0.43
   3 -13   2    0.24    0.41
  -4  13  -2    0.10    0.37
  -4  13  -2    0.59    0.46
  -4  13  -2    0.76    0.43
  -4  13  -2    0.59    0.48
  -4  13  -2    0.11    0.51
   4 -13   2   -0.23    0.40
   4 -13   2    0.46    0.48
  -5  13  -2    3.32    0.81
  -5  13  -2    4.06    0.70
  -5  13  -2    2.75    0.62
  -5  13  -2    3.10    0.70
  -5  13  -2    3.26    0.72
   5 -13   2    2.92    0.70
   5 -13   2    2.79    0.75
  -6  13  -2    8.37    1.15
  -6  13  -2   10.42    1.05
  -6  13  -2    7.99    1.10
   6 -13   2    8.95    1.12
   6 -13   2    6.53    1.02
  -7  13  -2    0.71    0.58
  -7  13  -2   -0.14    0.41
  -7  13  -2   -0.03    0.55
   7 -13   2    1.21    0.65
   7 -13   2    0.23    0.55
   8  12  -2    1.63    0.65
   8  12  -2    1.47    0.69
   8  12  -2    1.61    0.62
  -8 -12   2    1.80    0.68
  -8 -12   2    1.10    0.66
  -8 -12   2    0.88    0.60
  -8 -12   2    1.61    0.64
  -8 -12   2    0.93    0.69
   7  12  -2   11.49    1.26
   7  12  -2   14.81    1.37
   7  12  -2   11.92    1.28
  -7 -12   2   11.98    1.25
  -7 -12   2   12.39    1.30
  -7 -12   2   12.02    1.49
  -7 -12   2   13.88    1.48
   6  12  -2    8.91    0.93
   6  12  -2    8.09    1.07
   6  12  -2    8.75    1.05
   6  12  -2    8.51    1.06
  -6 -12   2    7.37    0.97
  -6 -12   2    7.74    1.02
  -6 -12   2    6.51    1.04
   5  12  -2   11.55    1.06
   5  12  -2    9.56    1.10
   5  12  -2    9.54    0.99
  -5 -12   2   12.42    1.31
  -5 -12   2   10.49    1.09
  -5 -12   2   11.54    1.16
   4  12  -2    7.68    0.98
   4  12  -2    7.36    0.94
   4  12  -2    9.20    0.97
  -4 -12   2    9.19    1.00
  -4 -12   2    8.51    1.01
  -4 -12   2    8.53    1.06
  -4 -12   2    8.52    0.99
   3  12  -2   22.53    1.28
   3  12  -2   19.99    1.23
   3  12  -2   21.32    1.34
  -3 -12   2   17.67    1.20
  -3 -12   2   18.95    1.34
  -3 -12   2   20.88    1.29
  -3 -12   2   18.47    1.21
  -3 -12   2   20.67    1.19
   2  12  -2    0.52    0.38
   2  12  -2    1.31    0.44
   2  12  -2    0.98    0.46
   2  12  -2    1.03    0.47
  -2 -12   2    0.44    0.48
  -2 -12   2    1.77    0.57
  -2 -12   2    0.42    0.40
  -2 -12   2   -0.16    0.42
  -2 -12   2    0.91    0.49
   1  12  -2   20.33    1.21
   1  12  -2   21.07    1.29
   1  12  -2   20.86    1.13
   1  12  -2   21.29    1.22
  -1 -12   2   22.44    1.24
  -1 -12   2   21.83    1.20
  -1 -12   2   18.99    1.18
  -1 -12   2   18.79    1.29
   0  12  -2    6.55    0.82
   0  12  -2    7.50    0.77
   0  12  -2    7.18    0.82
   0  12  -2    5.78    0.83
   0  12  -2    8.24    0.86
   0 -12   2    7.79    0.83
   0 -12   2    7.55    0.92
   0 -12   2    6.77    0.79
   0 -12   2    6.60    0.75
  -1  12  -2    1.28    0.44
  -1  12  -2    0.20    0.37
  -1  12  -2    0.39    0.44
  -1  12  -2    0.00    0.35
  -1  12  -2    0.49    0.36
   1 -12   2    0.09    0.34
   1 -12   2    0.24    0.47
   1 -12   2    0.54    0.46
   1 -12   2    0.55    0.40
  -2  12  -2   35.27    1.69
  -2  12  -2   38.32    1.63
  -2  12  -2   36.98    1.74
  -2  12  -2   35.35    1.60
  -2  12  -2   35.14    1.59
   2 -12   2   36.83    1.64
   2 -12   2   38.03    1.54
   2 -12   2   37.90    1.79
   2 -12   2   36.57    1.76
   2 -12   2   34.59    1.44
  -3  12  -2    5.19    0.72
  -3  12  -2    6.46    0.76
  -3  12  -2    7.42    0.96
  -3  12  -2    7.24    0.87
  -3  12  -2    6.32    0.82
   3 -12   2    9.71    1.09
   3 -12   2    6.20    0.75
   3 -12   2    5.51    0.84
   3 -12   2    7.38    0.89
  -4  12  -2    3.22    0.64
  -4  12  -2    3.16    0.60
  -4  12  -2    4.81    0.69
  -4  12  -2    4.53    0.82
  -4  12  -2    4.18    0.70
   4 -12   2    2.57    0.62
   4 -12   2    3.16    0.69
   4 -12   2    3.82    0.71
  -5  12  -2   -0.34    0.48
  -5  12  -2   -0.46    0.29
  -5  12  -2   -0.40    0.31
  -5  12  -2    0.13    0.41
  -5  12  -2    0.12    0.34
   5 -12   2    0.00    0.44
   5 -12   2   -0.15    0.43
  -6  12  -2    2.65    0.61
  -6  12  -2    2.08    0.65
  -6  12  -2    2.88    0.56
  -6  12  -2    3.59    0.83
   6 -12   2    3.59    0.78
   6 -12   2    2.12    0.62
  -7  12  -2    7.46    1.05
  -7  12  -2    8.57    1.16
  -7  12  -2    9.43    0.93
   7 -12   2   11.32    1.25
   7 -12   2   10.32    1.22
  -8  12  -2    1.21    0.44
  -8  12  -2    1.48    0.67
  -8  12  -2    1.56    0.68
   8 -12   2    1.16    0.68
   8 -12   2    2.19    0.72
   8  11  -2    6.44    1.11
   8  11  -2    7.48    1.04
   8  11  -2    6.02    0.95
  -8 -11   2    8.09    1.11
  -8 -11   2    6.36    0.94
  -8 -11   2    4.97    0.82
  -8 -11   2    5.72    0.97
   7  11  -2    0.33    0.47
   7  11  -2    0.90    0.51
   7  11  -2    0.70    0.51
  -7 -11   2    0.51    0.50
  -7 -11   2    0.54    0.57
  -7 -11   2   -0.06    0.53
  -7 -11   2    0.73    0.44
   6  11  -2    5.55    0.72
   6  11  -2    8.93    1.10
   6  11  -2    6.20    0.91
   6  11  -2    8.35    1.02
  -6 -11   2    7.16    0.96
  -6 -11   2    6.13    0.93
  -6 -11   2    6.24    0.90
  -6 -11   2    6.26    0.85
   5  11  -2    5.84    0.86
   5  11  -2    4.71    0.68
   5  11  -2    5.46    0.83
  -5 -11   2    5.60    0.81
  -5 -11   2    4.39    0.73
  -5 -11   2    5.36    0.89
  -5 -11   2    4.67    0.76
  -5 -11   2    5.55    0.80
   4  11  -2    4.80    0.76
   4  11  -2    3.80    0.62
   4  11  -2    3.88    0.68
  -4 -11   2    3.98    0.67
  -4 -11   2    2.43    0.65
  -4 -11   2    4.17    0.70
  -4 -11   2    3.06    0.62
  -4 -11   2    4.25    0.79
   3  11  -2   39.17    1.75
   3  11  -2   39.60    1.55
   3  11  -2   37.56    1.62
   3  11  -2   39.65    1.68
  -3 -11   2   35.85    1.64
  -3 -11   2   40.34    1.60
  -3 -11   2   41.84    1.73
  -3 -11   2   39.49    1.81
  -3 -11   2   39.79    1.68
   2  11  -2   22.81    1.31
   2  11  -2   24.10    1.24
   2  11  -2   24.41    1.25
   2  11  -2   21.82    1.16
  -2 -11   2   25.90    1.24
  -2 -11   2   23.50    1.39
  -2 -11   2   24.30    1.28
  -2 -11   2   24.08    1.28
  -2 -11   2   24.31    1.27
   1  11  -2    1.26    0.47
   1  11  -2    0.80    0.43
   1  11  -2    1.87    0.44
   1  11  -2    1.11    0.40
   1  11  -2    1.18    0.43
  -1 -11   2    1.60    0.46
  -1 -11   2    2.39    0.49
  -1 -11   2    1.58    0.54
  -1 -11   2    1.90    0.51
  -1 -11   2    1.19    0.46
   0  11  -2   33.43    1.48
   0  11  -2   30.90    1.31
   0  11  -2   32.54    1.45
   0  11  -2   32.00    1.52
   0  11  -2   31.53    1.49
   0  11  -2   31.57    1.31
   0 -11   2   32.70    1.40
   0 -11   2   30.24    1.36
   0 -11   2   33.96    1.42
   0 -11   2   31.09    1.39
   0 -11   2   30.69    1.53
  -1  11  -2   30.73    1.50
  -1  11  -2   32.72    1.48
  -1  11  -2   36.35    1.60
  -1  11  -2   33.89    1.44
  -1  11  -2   33.82    1.47
   1 -11   2   34.83    1.34
   1 -11   2   34.89    1.63
   1 -11   2   34.08    1.49
   1 -11   2   34.19    1.40
   1 -11   2   30.54    1.36
   1 -11   2   31.10    1.35
  -2  11  -2    3.90    0.64
  -2  11  -2    5.16    0.66
  -2  11  -2    4.29    0.67
  -2  11  -2    4.69    0.73
  -2  11  -2    5.21    0.67
   2 -11   2    4.27    0.61
   2 -11   2    5.28    0.78
   2 -11   2    5.39    0.77
   2 -11   2    5.71    0.68
   2 -11   2    5.51    0.62
   2 -11   2    4.41    0.60
   2 -11   2    4.51    0.57
   2 -11   2    5.11    0.71
  -3  11  -2   22.13    1.18
  -3  11  -2   22.13    1.28
  -3  11  -2   25.01    1.22
  -3  11  -2   22.64    1.27
  -3  11  -2   23.96    1.39
   3 -11   2   24.01    1.13
   3 -11   2   23.35    1.34
   3 -11   2   21.83    1.32
   3 -11   2   22.93    1.30
   3 -11   2   21.85    1.13
   3 -11   2   23.93    1.04
   3 -11   2   24.39    1.24
  -4  11  -2    9.35    1.06
  -4  11  -2   11.34    0.89
  -4  11  -2    8.84    0.98
  -4  11  -2   10.17    0.81
  -4  11  -2    8.73    0.89
   4 -11   2    9.58    0.97
   4 -11   2    9.57    1.04
   4 -11   2    8.82    0.77
   4 -11   2    6.04    0.78
  -5  11  -2    0.02    0.33
  -5  11  -2    0.16    0.49
  -5  11  -2   -0.09    0.29
  -5  11  -2    0.01    0.29
  -5  11  -2    0.36    0.42
   5 -11   2    0.34    0.37
   5 -11   2    0.04    0.40
   5 -11   2    0.51    0.47
   5 -11   2    0.40    0.43
  -6  11  -2    0.80    0.52
  -6  11  -2   -0.08    0.35
  -6  11  -2    0.72    0.37
  -6  11  -2   -0.16    0.49
   6 -11   2    0.97    0.41
   6 -11   2    0.92    0.51
   6 -11   2    1.01    0.51
  -7  11  -2   19.34    1.41
  -7  11  -2   22.33    1.46
  -7  11  -2   20.85    1.17
   7 -11   2   19.57    1.39
   7 -11   2   20.79    1.43
   7 -11   2   19.80    1.40
  -8  11  -2    0.23    0.50
  -8  11  -2    0.60    0.58
  -8  11  -2   -0.17    0.30
   8 -11   2   -0.33    0.45
   8 -11   2   -0.13    0.46
  -9  11  -2    3.27    0.84
  -9  11  -2    3.20    0.86
  -9  11  -2    3.89    0.61
   9 -11   2    5.73    0.96
   9 -11   2    2.88    0.78
   9  10  -2    2.25    0.69
   9  10  -2    2.96    0.83
   9  10  -2    2.65    0.72
  -9 -10   2    1.33    0.51
  -9 -10   2    3.76    0.87
  -9 -10   2    2.00    0.70
  -9 -10   2    3.28    0.71
   8  10  -2   14.67    1.50
   8  10  -2   12.31    1.23
   8  10  -2   13.87    1.14
   8  10  -2   12.02    1.22
  -8 -10   2   12.57    1.10
  -8 -10   2   13.50    1.34
  -8 -10   2   14.39    1.15
  -8 -10   2   12.95    1.35
   7  10  -2    0.08    0.47
   7  10  -2    0.32    0.39
   7  10  -2    0.02    0.36
   7  10  -2    0.41    0.45
  -7 -10   2    0.37    0.50
  -7 -10   2    0.83    0.47
  -7 -10   2   -0.03    0.46
  -7 -10   2    0.46    0.41
   6  10  -2    4.96    0.74
   6  10  -2    5.17    0.82
   6  10  -2    6.23    0.74
   6  10  -2    4.94    0.78
   6  10  -2    6.60    0.73
  -6 -10   2    7.49    0.88
  -6 -10   2    5.20    0.78
  -6 -10   2    7.71    1.01
  -6 -10   2    5.26    0.75
  -6 -10   2    6.31    0.87
   5  10  -2    0.19    0.31
   5  10  -2    0.30    0.36
   5  10  -2    0.17    0.39
   5  10  -2    0.74    0.45
  -5 -10   2    0.25    0.39
  -5 -10   2   -0.06    0.36
  -5 -10   2    0.63    0.42
  -5 -10   2    0.38    0.41
  -5 -10   2    0.06    0.43
   4  10  -2   31.49    1.39
   4  10  -2   32.90    1.55
   4  10  -2   31.46    1.53
  -4 -10   2   33.30    1.52
  -4 -10   2   30.65    1.45
  -4 -10   2   32.31    1.58
  -4 -10   2   33.69    1.49
  -4 -10   2   30.19    1.46
   3  10  -2    8.11    0.85
   3  10  -2    9.53    0.73
   3  10  -2    8.65    0.75
   3  10  -2    7.79    0.83
  -3 -10   2    9.41    0.83
  -3 -10   2    8.27    0.69
  -3 -10   2    9.86    0.81
  -3 -10   2    9.48    0.82
  -3 -10   2    7.30    0.77
  -3 -10   2    7.34    0.85
   2  10  -2   33.78    1.51
   2  10  -2   32.93    1.42
   2  10  -2   34.57    1.39
   2  10  -2   33.99    1.45
  -2 -10   2   32.27    1.37
  -2 -10   2   32.98    1.54
  -2 -10   2   34.77    1.46
  -2 -10   2   30.65    1.41
  -2 -10   2   33.24    1.43
  -2 -10   2   33.31    1.53
   1  10  -2   14.75    0.89
   1  10  -2   14.92    1.01
   1  10  -2   15.12    0.80
   1  10  -2   14.52    0.97
   1  10  -2   16.26    0.96
   1  10  -2   15.13    0.95
  -1 -10   2   14.92    0.97
  -1 -10   2   14.70    0.94
  -1 -10   2   15.51    0.96
  -1 -10   2   17.02    0.95
  -1 -10   2   14.76    1.04
   0  10  -2   17.68    1.09
   0  10  -2   19.17    0.98
   0  10  -2   19.44    1.08
   0  10  -2   20.76    1.10
   0  10  -2   21.46    1.09
   0 -10   2   21.21    1.07
   0 -10   2   19.53    1.03
   0 -10   2   20.69    1.17
   0 -10   2   19.50    0.89
   0 -10   2   21.14    1.07
   0 -10   2   20.05    1.06
  -1  10  -2   75.04    2.36
  -1  10  -2   74.76    2.38
  -1  10  -2   75.04    2.46
  -1  10  -2   75.19    2.37
  -1  10  -2   72.36    2.44
   1 -10   2   76.99    2.30
   1 -10   2   76.89    2.53
   1 -10   2   80.08    2.42
   1 -10   2   79.32    2.32
   1 -10   2   79.15    2.34
   1 -10   2   73.87    2.21
  -2  10  -2   59.86    2.18
  -2  10  -2   63.15    2.15
  -2  10  -2   62.06    2.12
  -2  10  -2   61.38    2.05
  -2  10  -2   63.49    2.08
   2 -10   2   61.77    2.22
   2 -10   2   60.31    1.92
   2 -10   2   62.15    2.23
   2 -10   2   62.66    2.03
   2 -10   2   65.74    2.03
   2 -10   2   60.03    1.99
   2 -10   2   62.74    2.12
  -3  10  -2    1.35    0.44
  -3  10  -2    0.90    0.47
  -3  10  -2    1.61    0.53
  -3  10  -2    1.76    0.41
   3 -10   2    1.61    0.35
   3 -10   2    1.62    0.49
   3 -10   2    1.57    0.50
   3 -10   2    2.11    0.44
   3 -10   2    1.81    0.49
   3 -10   2    1.60    0.48
   3 -10   2    1.54    0.41
  -4  10  -2    7.64    0.82
  -4  10  -2    7.10    0.90
  -4  10  -2    7.12    0.72
  -4  10  -2    6.69    0.71
  -4  10  -2    6.16    0.79
   4 -10   2    6.19    0.80
   4 -10   2    6.39    0.84
   4 -10   2    6.75    0.72
   4 -10   2    5.94    0.67
   4 -10   2    6.64    0.77
  -5  10  -2   14.94    1.11
  -5  10  -2   16.11    1.02
  -5  10  -2   18.59    1.23
  -5  10  -2   17.32    0.99
  -5  10  -2   17.41    0.97
   5 -10   2   15.47    1.13
   5 -10   2   16.09    1.15
   5 -10   2   18.11    1.02
   5 -10   2   15.80    1.10
  -6  10  -2   22.95    1.41
  -6  10  -2   24.06    1.23
  -6  10  -2   22.62    1.41
  -6  10  -2   22.90    1.15
   6 -10   2   21.31    1.34
   6 -10   2   21.81    1.36
   6 -10   2   22.87    1.22
   6 -10   2   27.40    1.49
  -7  10  -2    3.40    0.71
  -7  10  -2    2.87    0.52
  -7  10  -2    2.67    0.68
   7 -10   2    2.09    0.61
   7 -10   2    2.49    0.58
   7 -10   2    2.84    0.65
  -8  10  -2    5.98    0.68
  -8  10  -2    5.59    0.92
  -8  10  -2    7.52    1.04
   8 -10   2    4.38    0.83
   8 -10   2    4.61    0.84
   8 -10   2    5.39    0.79
  -9  10  -2    1.06    0.61
  -9  10  -2    0.15    0.54
  -9  10  -2   -0.08    0.30
   9 -10   2    1.17    0.57
   9 -10   2    0.59    0.50
   9 -10   2    0.66    0.49
  10   9  -2   18.34    1.41
  10   9  -2   18.93    1.58
 -10  -9   2   14.65    1.52
 -10  -9   2   16.88    1.24
 -10  -9   2   17.88    1.47
   9   9  -2    5.54    0.90
   9   9  -2    7.70    1.12
   9   9  -2    6.07    0.89
  -9  -9   2    5.75    0.83
  -9  -9   2    7.49    1.06
  -9  -9   2    6.70    1.02
  -9  -9   2    7.28    0.90
   8   9  -2    7.90    0.92
   8   9  -2    8.10    0.98
   8   9  -2    9.12    1.13
   8   9  -2    6.41    0.90
  -8  -9   2    7.31    0.99
  -8  -9   2    8.79    1.11
  -8  -9   2    9.66    1.01
  -8  -9   2    7.29    0.84
   7   9  -2   40.07    1.94
   7   9  -2   37.31    1.69
   7   9  -2   37.73    1.79
   7   9  -2   40.53    1.78
  -7  -9   2   40.62    1.75
  -7  -9   2   38.48    1.85
  -7  -9   2   41.31    1.91
  -7  -9   2   41.55    1.75
   6   9  -2    1.24    0.48
   6   9  -2    0.80    0.41
   6   9  -2    1.06    0.46
   6   9  -2    0.94    0.41
   6   9  -2    1.05    0.36
  -6  -9   2    1.37    0.48
  -6  -9   2    0.57    0.41
  -6  -9   2    0.84    0.46
  -6  -9   2    1.49    0.48
  -6  -9   2    0.63    0.49
   5   9  -2    0.13    0.34
   5   9  -2    0.14    0.27
   5   9  -2   -0.15    0.25
   5   9  -2    0.58    0.38
  -5  -9   2    0.07    0.35
  -5  -9   2    0.01    0.36
  -5  -9   2    0.46    0.35
  -5  -9   2    0.18    0.42
  -5  -9   2    0.51    0.37
   4   9  -2    3.38    0.46
   4   9  -2    3.05    0.50
   4   9  -2    3.18    0.48
   4   9  -2    3.32    0.58
   4   9  -2    3.94    0.64
  -4  -9   2    2.87    0.56
  -4  -9   2    3.32    0.54
  -4  -9   2    3.40    0.64
  -4  -9   2    2.90    0.51
  -4  -9   2    3.20    0.56
   3   9  -2   41.55    1.65
   3   9  -2   39.79    1.33
   3   9  -2   39.64    1.52
   3   9  -2   41.84    1.63
   3   9  -2   40.32    1.43
  -3  -9   2   40.52    1.58
  -3  -9   2   43.38    1.65
  -3  -9   2   41.67    1.59
  -3  -9   2   40.48    1.69
  -3  -9   2   39.30    1.57
   2   9  -2    0.44    0.22
   2   9  -2    0.21    0.29
   2   9  -2    0.63    0.23
   2   9  -2    0.67    0.35
   2   9  -2    0.82    0.35
   2   9  -2    0.09    0.31
   2   9  -2    0.75    0.33
  -2  -9   2    0.53    0.35
  -2  -9   2    0.36    0.38
  -2  -9   2    1.02    0.33
  -2  -9   2    0.02    0.31
  -2  -9   2    0.25    0.25
  -2  -9   2   -0.26    0.30
  -2  -9   2    0.45    0.35
   1   9  -2    1.91    0.43
   1   9  -2    1.26    0.36
   1   9  -2    1.47    0.35
   1   9  -2    2.18    0.44
   1   9  -2    1.91    0.42
   1   9  -2    1.69    0.40
  -1  -9   2    1.71    0.39
  -1  -9   2    1.75    0.45
  -1  -9   2    2.05    0.42
  -1  -9   2    1.92    0.46
  -1  -9   2    1.22    0.30
  -1  -9   2    1.87    0.46
  -1  -9   2    1.44    0.27
  -1  -9   2    1.55    0.40
   0   9  -2   70.04    2.25
   0   9  -2   68.69    2.07
   0   9  -2   68.35    2.15
   0   9  -2   69.49    2.20
   0   9  -2   69.78    2.18
   0  -9   2   67.50    1.93
   0  -9   2   71.43    2.15
   0  -9   2   73.96    2.32
   0  -9   2   68.77    2.13
   0  -9   2   71.10    2.14
   0  -9   2   71.99    2.16
  -1   9  -2    0.64    0.31
  -1   9  -2    0.65    0.39
  -1   9  -2    0.61    0.33
  -1   9  -2    0.82    0.35
  -1   9  -2    1.25    0.37
   1  -9   2    0.46    0.32
   1  -9   2    0.97    0.31
   1  -9   2    0.46    0.29
   1  -9   2    0.12    0.32
   1  -9   2    0.86    0.35
   1  -9   2    0.78    0.33
  -2   9  -2   82.96    2.48
  -2   9  -2   82.21    2.38
  -2   9  -2   82.36    2.40
  -2   9  -2   78.50    2.45
  -2   9  -2   79.70    2.52
   2  -9   2   81.01    2.44
   2  -9   2   78.37    2.34
   2  -9   2   84.19    2.38
   2  -9   2   75.79    2.50
   2  -9   2   77.58    2.32
   2  -9   2   78.34    2.53
   2  -9   2   79.32    2.26
  -3   9  -2   36.13    1.38
  -3   9  -2   34.67    1.54
  -3   9  -2   34.71    1.51
  -3   9  -2   37.83    1.48
  -3   9  -2   36.55    1.39
   3  -9   2   33.72    1.52
   3  -9   2   35.52    1.37
   3  -9   2   37.98    1.53
   3  -9   2   36.56    1.39
   3  -9   2   37.77    1.24
   3  -9   2   39.88    1.50
   3  -9   2   36.64    1.39
   3  -9   2   36.78    1.55
  -4   9  -2   17.58    0.94
  -4   9  -2   19.34    1.04
  -4   9  -2   18.66    1.15
  -4   9  -2   15.84    1.05
  -4   9  -2   19.57    0.99
   4  -9   2   19.02    0.99
   4  -9   2   18.51    0.97
   4  -9   2   19.91    1.12
   4  -9   2   19.79    1.14
   4  -9   2   20.41    1.16
  -5   9  -2   -0.12    0.25
  -5   9  -2   -0.39    0.34
  -5   9  -2    1.06    0.47
  -5   9  -2    0.29    0.28
  -5   9  -2    0.60    0.35
   5  -9   2   -0.10    0.37
   5  -9   2    0.20    0.30
   5  -9   2    0.33    0.37
   5  -9   2   -0.19    0.33
  -6   9  -2   15.53    0.94
  -6   9  -2   15.19    1.11
  -6   9  -2   14.41    1.11
  -6   9  -2   15.14    0.89
   6  -9   2   13.16    1.08
   6  -9   2   14.64    0.99
   6  -9   2   17.42    1.16
   6  -9   2   15.80    1.11
  -7   9  -2    8.98    1.03
  -7   9  -2    8.15    0.97
  -7   9  -2    7.78    0.72
   7  -9   2    6.81    0.90
   7  -9   2    9.64    1.06
   7  -9   2    8.46    0.91
  -8   9  -2    9.88    0.76
  -8   9  -2   10.55    1.14
  -8   9  -2   10.05    1.14
   8  -9   2    9.44    1.11
   8  -9   2    9.43    1.08
   8  -9   2    8.76    0.97
  -9   9  -2    2.43    0.71
  -9   9  -2    3.90    0.53
  -9   9  -2    3.10    0.75
   9  -9   2    2.55    0.70
   9  -9   2    3.44    0.70
   9  -9   2    4.47    0.87
 -10   9  -2    6.83    1.00
 -10   9  -2    8.76    0.73
 -10   9  -2   10.16    1.22
  10  -9   2    9.59    1.23
  10  -9   2    8.82    1.05
  10  -9   2    7.44    1.09
  10   8  -2    0.64    0.58
  10   8  -2    0.57    0.55
 -10  -8   2    1.21    0.61
 -10  -8   2    0.03    0.53
 -10  -8   2    0.38    0.40
   9   8  -2   31.83    1.87
   9   8  -2   27.23    1.52
   9   8  -2   29.43    1.65
  -9  -8   2   29.85    1.50
  -9  -8   2   29.45    1.49
  -9  -8   2   30.23    1.69
  -9  -8   2   28.94    1.72
   8   8  -2   22.95    1.35
   8   8  -2   23.16    1.38
   8   8  -2   22.00    1.27
   8   8  -2   20.16    1.44
  -8  -8   2   20.78    1.38
  -8  -8   2   23.09    1.26
  -8  -8   2   21.82    1.25
  -8  -8   2   20.70    1.40
   7   8  -2   13.42    0.99
   7   8  -2   12.96    1.11
   7   8  -2   15.88    1.07
   7   8  -2   14.36    1.06
  -7  -8   2   13.30    0.98
  -7  -8   2   14.75    1.00
  -7  -8   2   12.96    1.09
  -7  -8   2   14.21    1.13
  -7  -8   2   12.39    1.10
   6   8  -2    4.41    0.53
   6   8  -2    3.90    0.61
   6   8  -2    3.35    0.58
   6   8  -2    4.05    0.69
   6   8  -2    4.03    0.65
  -6  -8   2    3.15    0.60
  -6  -8   2    3.70    0.65
  -6  -8   2    3.98    0.59
  -6  -8   2    3.63    0.68
  -6  -8   2    2.88    0.54
   5   8  -2    1.03    0.39
   5   8  -2    1.84    0.52
   5   8  -2    1.20    0.35
   5   8  -2    1.55    0.43
  -5  -8   2    0.94    0.41
  -5  -8   2    1.68    0.42
  -5  -8   2    0.77    0.36
  -5  -8   2    0.58    0.38
  -5  -8   2    0.54    0.38
   4   8  -2    8.30    0.56
   4   8  -2    7.47    0.62
   4   8  -2    7.50    0.64
   4   8  -2    8.44    0.73
   4   8  -2    8.22    0.82
  -4  -8   2    8.46    0.73
  -4  -8   2    7.49    0.74
  -4  -8   2    7.71    0.78
  -4  -8   2    7.19    0.74
  -4  -8   2    7.81    0.73
   3   8  -2   86.05    2.53
   3   8  -2   90.78    2.67
   3   8  -2   93.59    2.46
   3   8  -2   87.71    2.39
   3   8  -2   84.55    2.64
  -3  -8   2   88.37    2.62
  -3  -8   2   93.94    2.61
  -3  -8   2   89.70    2.68
  -3  -8   2   92.39    2.63
  -3  -8   2   90.45    2.63
   2   8  -2   34.60    1.08
   2   8  -2   33.99    1.24
   2   8  -2   33.58    1.29
   2   8  -2   34.16    1.32
   2   8  -2   32.58    1.34
   2   8  -2   34.57    1.08
  -2  -8   2   34.55    1.30
  -2  -8   2   35.18    1.32
  -2  -8   2   31.40    1.35
  -2  -8   2   32.17    1.29
  -2  -8   2   33.54    1.33
  -2  -8   2   33.19    0.91
   1   8  -2    9.38    0.65
   1   8  -2    7.13    0.62
   1   8  -2    7.51    0.53
   1   8  -2    9.75    0.71
   1   8  -2    7.39    0.63
   1   8  -2    8.52    0.61
  -1  -8   2    8.71    0.61
  -1  -8   2    8.88    0.50
  -1  -8   2    7.24    0.62
  -1  -8   2    7.39    0.64
  -1  -8   2    9.03    0.46
  -1  -8   2    8.36    0.72
  -1  -8   2    9.09    0.66
  -1  -8   2    9.42    0.69
   0   8  -2   16.56    0.80
   0   8  -2   15.95    0.90
   0   8  -2   17.28    0.88
   0   8  -2   17.88    0.88
   0   8  -2   17.19    0.91
   0  -8   2   17.49    0.87
   0  -8   2   17.30    0.85
   0  -8   2   16.36    0.83
   0  -8   2   16.66    0.95
   0  -8   2   16.12    0.86
   0  -8   2   17.12    0.73
   0  -8   2   17.13    0.60
   0  -8   2   15.04    0.83
  -1   8  -2   60.10    1.93
  -1   8  -2   61.01    1.87
  -1   8  -2   59.49    1.86
  -1   8  -2   61.71    1.88
  -1   8  -2   60.22    1.94
   1  -8   2   59.25    1.80
   1  -8   2   56.54    1.94
   1  -8   2   62.15    1.90
   1  -8   2   60.21    1.88
   1  -8   2   58.61    1.81
   1  -8   2   59.76    1.83
   1  -8   2   59.24    1.76
  -2   8  -2    0.68    0.36
  -2   8  -2    0.85    0.30
  -2   8  -2    0.06    0.29
  -2   8  -2    0.61    0.29
  -2   8  -2    0.44    0.26
   2  -8   2    0.20    0.28
   2  -8   2    0.38    0.28
   2  -8   2    0.41    0.23
   2  -8   2    0.50    0.31
   2  -8   2    0.03    0.28
   2  -8   2    0.76    0.30
   2  -8   2    0.53    0.27
  -3   8  -2    3.90    0.53
  -3   8  -2    3.74    0.47
  -3   8  -2    2.44    0.41
  -3   8  -2    3.22    0.54
  -3   8  -2    2.36    0.48
   3  -8   2    2.42    0.45
   3  -8   2    3.50    0.52
   3  -8   2    3.48    0.47
   3  -8   2    3.33    0.46
   3  -8   2    3.75    0.48
   3  -8   2    3.61    0.56
   3  -8   2    3.09    0.54
   3  -8   2    3.84    0.40
  -4   8  -2    2.87    0.54
  -4   8  -2    3.24    0.55
  -4   8  -2    2.65    0.46
  -4   8  -2    3.44    0.46
  -4   8  -2    2.44    0.40
   4  -8   2    2.99    0.33
   4  -8   2    3.21    0.48
   4  -8   2    3.19    0.55
   4  -8   2    2.57    0.44
   4  -8   2    2.85    0.53
   4  -8   2    2.70    0.51
  -5   8  -2   22.93    1.06
  -5   8  -2   21.90    1.22
  -5   8  -2   23.23    1.25
  -5   8  -2   22.20    0.99
  -5   8  -2   21.86    1.00
   5  -8   2   22.78    1.20
   5  -8   2   22.52    1.21
   5  -8   2   21.80    1.20
   5  -8   2   20.93    1.06
  -6   8  -2    7.06    0.66
  -6   8  -2    6.72    0.68
  -6   8  -2    8.01    0.88
  -6   8  -2    4.57    0.69
   6  -8   2    7.17    0.84
   6  -8   2    4.67    0.70
   6  -8   2    7.77    0.90
   6  -8   2    7.09    0.78
  -7   8  -2   47.45    1.94
  -7   8  -2   45.93    1.57
  -7   8  -2   47.58    2.00
   7  -8   2   46.74    1.99
   7  -8   2   45.72    1.83
   7  -8   2   45.16    1.93
  -8   8  -2   14.57    0.83
  -8   8  -2   14.40    1.11
  -8   8  -2   14.03    1.16
   8  -8   2   12.84    1.25
   8  -8   2   14.93    1.18
   8  -8   2   13.42    1.03
  -9   8  -2    1.29    0.61
  -9   8  -2    2.12    0.41
  -9   8  -2    1.99    0.63
   9  -8   2    1.89    0.60
   9  -8   2    2.06    0.59
   9  -8   2    2.46    0.67
 -10   8  -2   44.88    1.54
 -10   8  -2   43.78    2.05
 -10   8  -2   48.27    2.26
  10  -8   2   43.57    2.16
  10  -8   2   41.40    2.09
  10  -8   2   42.41    2.02
  11   7  -2   14.73    1.51
  11   7  -2   17.32    1.55
 -11  -7   2   18.25    1.49
 -11  -7   2   17.31    1.51
 -11  -7   2   19.79    1.24
  10   7  -2    6.78    1.08
  10   7  -2    8.74    1.12
 -10  -7   2    6.96    1.06
 -10  -7   2    9.06    1.14
 -10  -7   2    7.35    0.84
   9   7  -2    3.62    0.65
   9   7  -2    3.00    0.70
   9   7  -2    2.90    0.72
  -9  -7   2    2.92    0.57
  -9  -7   2    3.07    0.72
  -9  -7   2    3.65    0.77
   8   7  -2   30.33    1.68
   8   7  -2   29.74    1.54
   8   7  -2   26.09    1.39
   8   7  -2   26.95    1.36
  -8  -7   2   29.96    1.59
  -8  -7   2   27.59    1.32
  -8  -7   2   27.17    1.33
  -8  -7   2   26.73    1.51
   7   7  -2   29.33    1.41
   7   7  -2   27.00    1.34
   7   7  -2   28.55    1.38
   7   7  -2   29.23    1.56
  -7  -7   2   28.58    1.32
  -7  -7   2   27.36    1.47
  -7  -7   2   28.29    1.47
  -7  -7   2   25.93    1.44
  -7  -7   2   29.89    1.30
   6   7  -2    3.83    0.45
   6   7  -2    3.86    0.58
   6   7  -2    3.08    0.62
   6   7  -2    3.24    0.58
   6   7  -2    4.39    0.63
  -6  -7   2    4.61    0.68
  -6  -7   2    2.60    0.57
  -6  -7   2    3.25    0.51
  -6  -7   2    3.99    0.67
  -6  -7   2    3.23    0.51
   5   7  -2   22.29    1.12
   5   7  -2   24.83    1.11
   5   7  -2   21.29    1.17
   5   7  -2   22.65    0.96
   5   7  -2   21.55    1.10
  -5  -7   2   20.51    1.12
  -5  -7   2   21.26    1.15
  -5  -7   2   22.70    1.06
  -5  -7   2   22.51    1.08
  -5  -7   2   22.97    1.17
   4   7  -2    5.96    0.66
   4   7  -2    5.53    0.43
   4   7  -2    4.68    0.61
   4   7  -2    5.39    0.57
   4   7  -2    5.53    0.56
  -4  -7   2    4.30    0.53
  -4  -7   2    5.49    0.64
  -4  -7   2    4.81    0.61
  -4  -7   2    4.92    0.62
  -4  -7   2    4.26    0.54
   3   7  -2    2.83    0.48
   3   7  -2    2.74    0.28
   3   7  -2    2.81    0.43
   3   7  -2    2.80    0.43
   3   7  -2    2.84    0.42
  -3  -7   2    4.43    0.52
  -3  -7   2    3.64    0.50
  -3  -7   2    4.47    0.56
   2   7  -2  171.28    3.96
   2   7  -2  170.53    4.22
   2   7  -2  170.65    4.19
   2   7  -2  173.54    4.11
   2   7  -2  165.67    4.15
   2   7  -2  169.61    3.89
  -2  -7   2  172.90    4.29
  -2  -7   2  166.98    4.18
  -2  -7   2  165.29    4.16
  -2  -7   2  171.18    4.21
  -2  -7   2  170.90    4.21
  -2  -7   2  167.26    3.73
   1   7  -2  117.05    3.08
   1   7  -2  120.58    3.11
   1   7  -2  118.18    2.91
   1   7  -2  122.14    2.77
   1   7  -2  119.70    3.07
   1   7  -2  121.68    3.18
  -1  -7   2  116.62    3.10
  -1  -7   2  120.04    3.17
  -1  -7   2  123.68    3.09
  -1  -7   2  114.78    3.06
  -1  -7   2  117.20    3.08
  -1  -7   2  116.27    3.02
  -1  -7   2  120.33    2.79
  -1  -7   2  121.67    2.89
   0   7  -2    0.09    0.24
   0   7  -2    0.32    0.26
   0   7  -2   -0.23    0.22
   0   7  -2    0.08    0.24
   0   7  -2   -0.57    0.20
   0  -7   2    0.38    0.28
   0  -7   2   -0.07    0.19
   0  -7   2    0.15    0.15
   0  -7   2    0.20    0.25
   0  -7   2    0.71    0.31
   0  -7   2    0.40    0.25
   0  -7   2    0.46    0.29
   0  -7   2    0.52    0.26
  -1   7  -2    6.01    0.51
  -1   7  -2    6.64    0.63
  -1   7  -2    6.00    0.54
  -1   7  -2    6.50    0.54
  -1   7  -2    6.60    0.58
   1  -7   2    7.12    0.55
   1  -7   2    6.30    0.61
   1  -7   2    6.24    0.52
   1  -7   2    5.93    0.53
   1  -7   2    7.35    0.56
   1  -7   2    6.55    0.50
   1  -7   2    6.47    0.50
  -2   7  -2   14.76    0.75
  -2   7  -2   14.00    0.83
  -2   7  -2   14.78    0.85
  -2   7  -2   15.97    0.81
  -2   7  -2   15.05    0.81
  -2   7  -2   15.15    0.74
   2  -7   2   14.10    0.72
   2  -7   2   13.29    0.74
   2  -7   2   14.39    0.83
   2  -7   2   16.08    0.74
   2  -7   2   15.41    0.81
   2  -7   2   14.06    0.82
   2  -7   2   14.38    0.74
   2  -7   2   15.09    0.69
  -3   7  -2    2.75    0.43
  -3   7  -2    2.17    0.35
  -3   7  -2    2.19    0.35
  -3   7  -2    1.93    0.38
  -3   7  -2    2.37    0.45
  -3   7  -2    1.97    0.43
   3  -7   2    2.06    0.42
   3  -7   2    1.87    0.35
   3  -7   2    2.26    0.40
   3  -7   2    3.03    0.32
   3  -7   2    2.38    0.21
   3  -7   2    2.54    0.39
   3  -7   2    2.40    0.43
   3  -7   2    1.91    0.39
   3  -7   2    2.56    0.39
  -4   7  -2    0.15    0.21
  -4   7  -2    0.00    0.19
  -4   7  -2   -0.14    0.28
  -4   7  -2    0.07    0.24
  -4   7  -2    0.34    0.34
   4  -7   2    0.29    0.25
   4  -7   2    0.07    0.15
   4  -7   2   -0.12    0.12
   4  -7   2   -0.11    0.29
   4  -7   2    0.20    0.27
   4  -7   2    0.24    0.31
   4  -7   2   -0.06    0.23
  -5   7  -2   15.78    1.00
  -5   7  -2   15.35    0.78
  -5   7  -2   15.14    0.75
  -5   7  -2   16.31    0.84
   5  -7   2   16.90    0.73
   5  -7   2   15.98    0.97
   5  -7   2   15.61    0.98
   5  -7   2   14.97    0.88
   5  -7   2   15.46    0.96
  -6   7  -2   28.53    1.52
  -6   7  -2   29.86    1.43
  -6   7  -2   29.75    1.17
  -6   7  -2   27.56    1.10
   6  -7   2   29.97    1.40
   6  -7   2   26.96    1.37
   6  -7   2   29.56    1.31
   6  -7   2   29.08    1.40
  -7   7  -2    3.60    0.45
  -7   7  -2    3.70    0.67
  -7   7  -2    5.73    0.77
   7  -7   2    4.61    0.74
   7  -7   2    4.19    0.64
   7  -7   2    2.67    0.57
  -8   7  -2   30.62    1.17
  -8   7  -2   28.34    1.55
  -8   7  -2   31.22    1.54
   8  -7   2   32.32    1.60
   8  -7   2   29.04    1.45
   8  -7   2   29.06    1.56
  -9   7  -2   47.04    1.55
  -9   7  -2   48.33    2.14
  -9   7  -2   48.59    2.01
   9  -7   2   44.26    2.05
   9  -7   2   46.11    1.96
   9  -7   2   47.85    2.12
 -10   7  -2    0.12    0.27
 -10   7  -2    0.11    0.48
  10  -7   2    0.42    0.49
  10  -7   2    0.78    0.57
  10  -7   2    0.13    0.50
 -11   7  -2   16.54    0.82
 -11   7  -2   17.71    1.42
  11  -7   2   17.41    1.37
  11  -7   2   16.00    1.40
  11  -7   2   15.20    1.53
  11   6  -2    8.33    1.19
  11   6  -2    8.33    1.15
 -11  -6   2    9.28    1.22
 -11  -6   2    8.25    0.86
 -11  -6   2    5.82    1.01
  10   6  -2    8.58    1.15
  10   6  -2    7.63    1.04
 -10  -6   2    8.83    1.14
 -10  -6   2    8.95    0.88
 -10  -6   2    8.20    1.07
   9   6  -2   20.02    1.17
   9   6  -2   18.08    1.36
   9   6  -2   19.30    1.29
  -9  -6   2   17.97    1.31
  -9  -6   2   19.26    1.36
  -9  -6   2   19.15    1.08
   8   6  -2    2.27    0.54
   8   6  -2    1.47    0.46
   8   6  -2    2.15    0.60
  -8  -6   2    1.01    0.47
  -8  -6   2    2.53    0.61
  -8  -6   2    1.75    0.44
  -8  -6   2    1.85    0.42
  -8  -6   2    1.41    0.51
   7   6  -2   28.58    1.34
   7   6  -2   28.67    1.29
   7   6  -2   28.11    1.48
   7   6  -2   27.95    1.37
  -7  -6   2   29.91    1.45
  -7  -6   2   27.01    1.21
  -7  -6   2   30.55    1.47
  -7  -6   2   29.11    1.26
  -7  -6   2   26.98    1.39
   6   6  -2    0.62    0.34
   6   6  -2    0.55    0.35
   6   6  -2    0.49    0.31
   6   6  -2    0.68    0.23
   6   6  -2    0.44    0.38
  -6  -6   2    0.77    0.40
  -6  -6   2    0.33    0.37
  -6  -6   2    0.85    0.33
  -6  -6   2    0.39    0.32
  -6  -6   2    1.00    0.42
   5   6  -2    2.92    0.37
   5   6  -2    2.80    0.47
   5   6  -2    3.49    0.32
   5   6  -2    2.81    0.30
   5   6  -2    2.86    0.47
   5   6  -2    2.95    0.47
   5   6  -2    3.10    0.55
  -5  -6   2    2.05    0.39
  -5  -6   2    2.48    0.47
  -5  -6   2    2.70    0.43
  -5  -6   2    2.68    0.49
  -5  -6   2    2.46    0.47
   4   6  -2   17.34    0.79
   4   6  -2   18.13    0.91
   4   6  -2   18.34    0.70
   4   6  -2   16.73    0.94
   4   6  -2   18.77    0.87
   4   6  -2   16.96    0.99
  -4  -6   2   18.28    0.86
  -4  -6   2   17.28    0.87
  -4  -6   2   17.90    0.93
  -4  -6   2   16.74    0.93
  -4  -6   2   16.77    0.92
   3   6  -2   89.10    2.35
   3   6  -2   85.44    2.49
   3   6  -2   91.69    2.39
   3   6  -2   88.59    2.40
   3   6  -2   90.73    2.02
   3   6  -2   86.00    2.47
   3   6  -2   89.21    2.26
  -3  -6   2   90.43    2.48
  -3  -6   2   89.96    2.51
  -3  -6   2   88.47    2.48
  -3  -6   2   88.70    2.44
  -3  -6   2   84.52    2.39
   2   6  -2   18.01    0.83
   2   6  -2   17.53    0.81
   2   6  -2   20.44    0.80
   2   6  -2   16.74    0.71
   2   6  -2   16.56    0.63
   2   6  -2   18.55    0.85
  -2  -6   2   18.38    0.86
  -2  -6   2   20.14    0.91
  -2  -6   2   16.08    0.82
  -2  -6   2   19.06    0.87
  -2  -6   2   17.54    0.85
   1   6  -2   42.56    1.48
   1   6  -2   44.69    1.25
   1   6  -2   45.61    1.39
   1   6  -2   44.77    1.45
   1   6  -2   44.33    1.17
   1   6  -2   46.08    1.42
  -1  -6   2   44.82    1.15
  -1  -6   2   41.83    1.23
  -1  -6   2   45.73    1.47
  -1  -6   2   42.16    1.39
  -1  -6   2   42.42    1.37
  -1  -6   2   43.33    1.40
  -1  -6   2   43.53    1.38
   0   6  -2  128.42    3.12
   0   6  -2  127.16    3.07
   0   6  -2  130.26    3.19
   0   6  -2  127.97    3.14
   0   6  -2  123.02    3.19
   0   6  -2  126.96    3.16
   0  -6   2  124.79    2.98
   0  -6   2  131.69    3.15
   0  -6   2  123.39    3.22
   0  -6   2  127.15    2.88
   0  -6   2  120.93    3.13
   0  -6   2  122.63    3.09
   0  -6   2  126.37    3.15
   0  -6   2  126.60    3.12
  -1   6  -2    8.13    0.59
  -1   6  -2    8.37    0.56
  -1   6  -2    7.66    0.53
  -1   6  -2    7.42    0.55
  -1   6  -2    7.42    0.55
  -1   6  -2    7.77    0.61
   1  -6   2    8.63    0.58
   1  -6   2    8.50    0.53
   1  -6   2    8.26    0.58
   1  -6   2    6.98    0.53
   1  -6   2    7.81    0.31
   1  -6   2    9.09    0.63
   1  -6   2    7.85    0.56
   1  -6   2    6.22    0.49
  -2   6  -2   15.52    0.72
  -2   6  -2   14.90    0.70
  -2   6  -2   15.66    0.83
  -2   6  -2   15.36    0.75
  -2   6  -2   15.12    0.74
  -2   6  -2   16.02    0.71
  -2   6  -2   15.88    0.79
   2  -6   2   14.63    0.65
   2  -6   2   15.39    0.76
   2  -6   2   15.25    0.73
   2  -6   2   14.94    0.74
   2  -6   2   15.20    0.80
   2  -6   2   15.11    0.71
   2  -6   2   15.37    0.81
   2  -6   2   15.57    0.70
  -3   6  -2    4.12    0.52
  -3   6  -2    5.82    0.48
  -3   6  -2    5.13    0.43
  -3   6  -2    4.93    0.46
  -3   6  -2    5.02    0.42
   3  -6   2    5.27    0.55
   3  -6   2    5.82    0.32
   3  -6   2    5.21    0.50
   3  -6   2    4.65    0.52
   3  -6   2    5.12    0.50
   3  -6   2    5.09    0.35
   3  -6   2    5.13    0.56
  -4   6  -2    0.25    0.26
  -4   6  -2    1.13    0.28
  -4   6  -2    0.51    0.22
  -4   6  -2    0.73    0.34
  -4   6  -2    0.84    0.23
  -4   6  -2    0.46    0.20
   4  -6   2    0.69    0.21
   4  -6   2    0.66    0.28
   4  -6   2    0.75    0.32
   4  -6   2    0.96    0.34
   4  -6   2    1.07    0.33
   4  -6   2    0.79    0.13
   4  -6   2    1.33    0.31
  -5   6  -2   10.64    0.78
  -5   6  -2   11.27    0.63
  -5   6  -2   10.60    0.57
  -5   6  -2   11.98    0.65
  -5   6  -2   11.17    0.61
   5  -6   2    9.76    0.76
   5  -6   2    9.72    0.71
   5  -6   2    9.88    0.77
   5  -6   2   11.60    0.62
   5  -6   2   11.01    0.79
  -6   6  -2    9.77    0.57
  -6   6  -2    9.08    0.57
  -6   6  -2   10.26    0.83
  -6   6  -2    9.50    0.62
   6  -6   2    9.91    0.82
   6  -6   2   10.27    0.77
   6  -6   2    9.29    0.64
   6  -6   2    9.73    0.82
   6  -6   2   10.86    0.84
  -7   6  -2    8.65    0.91
  -7   6  -2    8.07    0.81
  -7   6  -2    7.12    0.53
   7  -6   2    7.72    0.87
   7  -6   2    9.07    0.93
   7  -6   2    7.08    0.78
   7  -6   2    7.13    0.70
  -8   6  -2    0.89    0.29
  -8   6  -2    1.28    0.49
  -8   6  -2    0.96    0.46
   8  -6   2    1.73    0.54
   8  -6   2    0.73    0.43
   8  -6   2    1.29    0.41
   8  -6   2    1.20    0.50
  -9   6  -2    1.09    0.53
  -9   6  -2    2.18    0.35
  -9   6  -2    1.72    0.51
   9  -6   2    2.95    0.63
   9  -6   2    2.13    0.59
   9  -6   2    2.16    0.56
   9  -6   2    1.52    0.58
 -10   6  -2   10.41    1.17
 -10   6  -2   11.19    0.68
  10  -6   2   11.99    1.20
  10  -6   2   13.75    1.18
  10  -6   2   12.74    1.27
 -11   6  -2    2.03    0.67
 -11   6  -2    3.44    0.80
 -11   6  -2    2.45    0.38
  11  -6   2    2.07    0.67
  11  -6   2    2.94    0.74
  11  -6   2    3.02    0.78
  11   5  -2    4.03    0.80
  11   5  -2    3.67    0.82
  11   5  -2    4.11    0.83
 -11  -5   2    3.55    0.81
 -11  -5   2    3.11    0.56
 -11  -5   2    4.96    0.91
  10   5  -2    6.70    0.95
  10   5  -2    7.40    1.10
  10   5  -2    8.79    1.05
 -10  -5   2    6.61    0.97
 -10  -5   2    6.82    0.96
 -10  -5   2    7.26    0.75
   9   5  -2   10.03    1.04
   9   5  -2    8.54    1.04
   9   5  -2    9.25    0.89
   9   5  -2    8.22    0.96
  -9  -5   2    7.86    0.99
  -9  -5   2   10.00    1.05
  -9  -5   2    6.63    0.68
   8   5  -2    8.44    0.73
   8   5  -2    7.89    0.88
   8   5  -2    8.84    0.91
   8   5  -2    7.39    0.91
  -8  -5   2    7.07    0.86
  -8  -5   2    7.58    0.66
  -8  -5   2    7.26    0.93
  -8  -5   2    6.79    0.66
  -8  -5   2    7.61    0.90
   7   5  -2    9.18    0.72
   7   5  -2    8.45    0.82
   7   5  -2    7.72    0.86
   7   5  -2    8.39    0.74
   7   5  -2    8.59    0.88
  -7  -5   2    9.12    0.95
  -7  -5   2   10.15    0.96
  -7  -5   2    8.16    0.67
  -7  -5   2    9.30    0.67
  -7  -5   2   10.06    0.97
   6   5  -2    7.17    0.62
   6   5  -2    7.21    0.65
   6   5  -2    7.39    0.42
   6   5  -2    7.83    0.77
   6   5  -2    8.26    0.68
   6   5  -2    8.49    0.77
  -6  -5   2    7.45    0.75
  -6  -5   2    7.07    0.62
  -6  -5   2    6.22    0.72
  -6  -5   2    6.98    0.74
  -6  -5   2    7.09    0.57
   5   5  -2   18.75    0.74
   5   5  -2   19.32    0.67
   5   5  -2   19.00    0.64
   5   5  -2   18.39    1.01
   5   5  -2   18.89    0.96
   5   5  -2   19.47    0.93
   5   5  -2   19.14    0.91
  -5  -5   2   18.32    0.83
  -5  -5   2   19.23    0.88
  -5  -5   2   18.19    0.97
  -5  -5   2   20.02    0.98
  -5  -5   2   18.81    0.98
   4   5  -2   25.77    1.01
   4   5  -2   22.87    0.90
   4   5  -2   23.37    0.76
   4   5  -2   23.99    0.87
   4   5  -2   23.31    0.76
   4   5  -2   22.54    0.97
   4   5  -2   23.26    1.06
   4   5  -2   22.36    0.96
  -4  -5   2   21.99    0.91
  -4  -5   2   22.24    0.94
  -4  -5   2   23.32    1.03
  -4  -5   2   22.30    1.02
  -4  -5   2   22.88    1.01
  -4  -5   2   24.67    0.94
   3   5  -2    6.66    0.49
   3   5  -2    7.41    0.43
   3   5  -2    6.84    0.52
   3   5  -2    5.87    0.48
   3   5  -2    7.36    0.59
   3   5  -2    8.32    0.57
  -3  -5   2    6.39    0.52
  -3  -5   2    7.28    0.57
  -3  -5   2    6.38    0.54
  -3  -5   2    7.15    0.58
  -3  -5   2    7.93    0.59
   2   5  -2   81.50    2.10
   2   5  -2   83.54    2.20
   2   5  -2   82.86    2.25
   2   5  -2   81.58    2.25
   2   5  -2   83.25    2.12
   2   5  -2   84.92    1.94
   2   5  -2   81.73    2.17
   2   5  -2   86.33    2.27
  -2  -5   2   87.01    2.28
  -2  -5   2   84.75    2.23
  -2  -5   2   82.19    2.19
  -2  -5   2   83.59    2.22
  -2  -5   2   82.85    2.24
   1   5  -2  136.05    3.31
   1   5  -2  140.22    3.31
   1   5  -2  137.87    3.14
   1   5  -2  136.73    3.39
   1   5  -2  142.79    3.18
   1   5  -2  131.01    3.31
   1   5  -2  139.34    3.34
   1   5  -2  138.57    3.34
  -1  -5   2  140.45    3.34
  -1  -5   2  140.31    3.36
  -1  -5   2  141.53    3.09
  -1  -5   2  138.08    3.34
  -1  -5   2  134.82    3.31
  -1  -5   2  135.22    3.38
   0   5  -2  124.33    2.99
   0   5  -2  123.56    2.89
   0   5  -2  119.06    2.95
   0   5  -2  120.03    2.93
   0   5  -2  120.04    2.93
   0   5  -2  115.47    2.97
   0  -5   2  119.68    2.73
   0  -5   2  120.59    2.81
   0  -5   2  120.11    2.90
   0  -5   2  120.85    2.93
   0  -5   2  122.70    2.96
   0  -5   2  121.30    2.95
   0  -5   2  121.64    2.96
   0  -5   2  117.37    3.00
  -1   5  -2   42.80    1.30
  -1   5  -2   46.76    1.37
  -1   5  -2   45.19    1.33
  -1   5  -2   45.85    1.35
  -1   5  -2   46.51    1.43
  -1   5  -2   44.08    1.35
   1  -5   2   45.03    1.29
   1  -5   2   44.73    1.30
   1  -5   2   43.13    1.39
   1  -5   2   45.22    1.32
   1  -5   2   43.90    1.06
   1  -5   2   47.46    1.36
   1  -5   2   44.70    1.33
   1  -5   2   43.06    1.33
  -2   5  -2    0.67    0.25
  -2   5  -2    0.74    0.29
  -2   5  -2    1.17    0.26
  -2   5  -2    0.25    0.23
  -2   5  -2    0.20    0.21
  -2   5  -2   -0.02    0.29
  -2   5  -2    0.75    0.33
   2  -5   2    1.11    0.26
   2  -5   2    0.13    0.24
   2  -5   2    0.34    0.14
   2  -5   2    0.82    0.26
   2  -5   2    0.28    0.12
   2  -5   2    0.49    0.24
   2  -5   2    0.38    0.30
   2  -5   2    1.31    0.34
   2  -5   2    0.90    0.28
  -3   5  -2   20.83    0.86
  -3   5  -2   18.16    0.73
  -3   5  -2   17.39    0.69
  -3   5  -2   17.43    0.74
  -3   5  -2   17.14    0.86
  -3   5  -2   16.77    0.70
   3  -5   2   17.53    0.84
   3  -5   2   17.79    0.83
   3  -5   2   16.66    0.58
   3  -5   2   17.36    0.78
   3  -5   2   17.31    0.62
   3  -5   2   17.97    0.77
  -4   5  -2   66.27    1.76
  -4   5  -2   67.21    1.80
  -4   5  -2   66.07    1.98
  -4   5  -2   68.45    2.05
  -4   5  -2   67.30    1.84
  -4   5  -2   65.81    1.79
   4  -5   2   67.31    2.02
   4  -5   2   67.25    1.79
   4  -5   2   64.90    2.00
   4  -5   2   67.34    2.03
   4  -5   2   67.19    1.94
  -5   5  -2   19.98    0.76
  -5   5  -2   18.71    0.73
  -5   5  -2   20.71    1.02
  -5   5  -2   18.54    0.76
  -5   5  -2   17.92    0.78
  -5   5  -2   17.92    0.91
   5  -5   2   20.13    0.99
   5  -5   2   19.55    1.00
   5  -5   2   20.68    1.01
   5  -5   2   19.82    0.84
   5  -5   2   19.15    0.92
   5  -5   2   19.94    0.75
  -6   5  -2    9.04    0.52
  -6   5  -2    7.90    0.72
  -6   5  -2   10.40    0.70
  -6   5  -2    8.36    0.51
  -6   5  -2    8.78    0.54
  -6   5  -2    8.63    0.50
   6  -5   2    7.55    0.75
   6  -5   2    9.08    0.73
   6  -5   2    7.56    0.76
   6  -5   2    9.65    0.68
   6  -5   2    8.49    0.55
   6  -5   2    9.09    0.75
  -7   5  -2   46.01    1.81
  -7   5  -2   45.52    1.90
  -7   5  -2   46.26    1.40
   7  -5   2   46.07    1.66
   7  -5   2   45.06    1.72
   7  -5   2   47.01    1.82
   7  -5   2   45.97    1.79
  -8   5  -2    3.47    0.65
  -8   5  -2    3.28    0.56
  -8   5  -2    2.53    0.36
   8  -5   2    3.00    0.54
   8  -5   2    2.77    0.62
   8  -5   2    3.10    0.62
   8  -5   2    2.50    0.53
  -9   5  -2    0.24    0.42
  -9   5  -2    0.80    0.27
  -9   5  -2    1.31    0.47
   9  -5   2    0.91    0.44
   9  -5   2    1.16    0.48
   9  -5   2    1.09    0.52
   9  -5   2    0.95    0.43
 -10   5  -2   31.97    1.69
 -10   5  -2   32.41    1.13
  10  -5   2   30.01    1.57
  10  -5   2   30.42    1.68
  10  -5   2   31.57    1.64
  10  -5   2   32.20    1.73
 -11   5  -2   -0.48    0.41
 -11   5  -2    0.17    0.46
 -11   5  -2   -0.06    0.23
  11  -5   2   -0.11    0.42
  11  -5   2    0.02    0.47
  11  -5   2   -0.40    0.42
  11  -5   2    0.40    0.49
  12   4  -2    2.83    0.79
  12   4  -2    2.64    0.81
  12   4  -2    3.60    0.85
 -12  -4   2    3.50    0.87
 -12  -4   2    2.85    0.54
 -12  -4   2    2.63    0.83
  11   4  -2   33.48    1.89
  11   4  -2   33.86    1.80
  11   4  -2   32.08    1.90
 -11  -4   2   32.01    1.83
 -11  -4   2   37.38    2.02
 -11  -4   2   34.35    1.41
  10   4  -2    0.17    0.43
  10   4  -2    0.41    0.48
  10   4  -2    0.28    0.47
 -10  -4   2   -0.03    0.46
 -10  -4   2    0.61    0.32
 -10  -4   2    0.78    0.49
   9   4  -2   10.63    1.10
   9   4  -2    9.34    1.00
   9   4  -2   13.30    1.01
   9   4  -2   10.41    0.83
  -9  -4   2   11.22    1.12
  -9  -4   2   11.46    0.75
  -9  -4   2   11.55    1.03
   8   4  -2   62.84    2.08
   8   4  -2   67.20    2.24
   8   4  -2   62.92    2.34
   8   4  -2   64.30    2.30
  -8  -4   2   61.92    1.92
  -8  -4   2   60.92    2.23
  -8  -4   2   59.56    2.28
  -8  -4   2   60.88    2.29
   7   4  -2   12.70    0.95
   7   4  -2   11.19    0.91
   7   4  -2   11.55    0.77
   7   4  -2   11.48    0.84
  -7  -4   2   11.79    0.92
  -7  -4   2   11.55    0.86
  -7  -4   2   11.40    0.90
  -7  -4   2   12.48    0.70
  -7  -4   2   13.39    0.74
   6   4  -2    0.40    0.34
   6   4  -2    0.51    0.34
   6   4  -2    0.29    0.12
   6   4  -2    0.14    0.27
   6   4  -2    0.91    0.30
   6   4  -2    0.24    0.18
   6   4  -2    0.43    0.29
  -6  -4   2    0.28    0.32
  -6  -4   2    0.47    0.24
  -6  -4   2    0.80    0.25
  -6  -4   2    0.11    0.33
  -6  -4   2    0.82    0.35
   5   4  -2    3.54    0.48
   5   4  -2    3.94    0.32
   5   4  -2    4.82    0.54
   5   4  -2    3.89    0.46
   5   4  -2    3.78    0.46
   5   4  -2    4.20    0.55
   5   4  -2    3.90    0.31
  -5  -4   2    3.47    0.49
  -5  -4   2    3.11    0.45
  -5  -4   2    4.05    0.51
  -5  -4   2    3.67    0.40
  -5  -4   2    4.16    0.44
  -5  -4   2    3.98    0.41
   4   4  -2    4.28    0.47
   4   4  -2    3.78    0.34
   4   4  -2    4.08    0.29
   4   4  -2    4.50    0.47
   4   4  -2    4.67    0.48
   4   4  -2    3.82    0.49
   4   4  -2    4.50    0.31
  -4  -4   2    5.29    0.55
  -4  -4   2    4.98    0.55
  -4  -4   2    4.48    0.42
  -4  -4   2    4.15    0.43
  -4  -4   2    5.30    0.56
  -4  -4   2    3.83    0.38
   3   4  -2   63.02    1.88
   3   4  -2   67.28    1.81
   3   4  -2   67.10    1.75
   3   4  -2   64.18    1.82
   3   4  -2   65.22    1.62
   3   4  -2   65.70    1.71
  -3  -4   2   64.32    1.77
  -3  -4   2   61.80    1.85
  -3  -4   2   62.95    1.73
  -3  -4   2   63.18    1.75
  -3  -4   2   68.40    1.86
  -3  -4   2   64.69    1.85
   2   4  -2   24.06    0.84
   2   4  -2   22.25    0.79
   2   4  -2   23.83    0.82
   2   4  -2   23.64    0.77
   2   4  -2   24.11    0.90
   2   4  -2   24.53    0.88
   2   4  -2   24.80    0.89
   2   4  -2   23.69    0.61
  -2  -4   2   22.05    0.87
  -2  -4   2   25.11    0.89
  -2  -4   2   24.52    0.90
  -2  -4   2   23.75    0.83
  -2  -4   2   24.38    0.86
   1   4  -2   84.88    1.95
   1   4  -2   81.92    2.05
   1   4  -2   82.67    1.93
   1   4  -2   80.06    2.10
   1   4  -2   85.41    2.10
   1   4  -2   80.04    2.06
  -1  -4   2   80.70    1.85
  -1  -4   2   82.26    2.08
  -1  -4   2   80.32    2.07
  -1  -4   2   81.45    2.09
  -1  -4   2   84.67    2.07
  -1  -4   2   82.65    2.12
   0   4  -2  129.80    3.02
   0   4  -2  127.65    2.94
   0   4  -2  122.49    2.97
   0   4  -2  126.06    2.99
   0   4  -2  127.56    3.02
   0   4  -2  126.61    2.99
   0  -4   2  125.30    2.87
   0  -4   2  125.94    2.99
   0  -4   2  124.76    2.82
   0  -4   2  125.16    2.94
   0  -4   2  124.49    2.97
   0  -4   2  129.91    3.02
   0  -4   2  123.55    3.03
  -1   4  -2  320.61    7.01
  -1   4  -2  318.26    7.01
  -1   4  -2  319.40    7.06
  -1   4  -2  317.18    7.00
  -1   4  -2  312.14    7.03
  -1   4  -2  322.53    7.04
   1  -4   2  323.35    7.03
   1  -4   2  308.98    7.03
   1  -4   2  319.37    6.80
   1  -4   2  312.61    6.97
   1  -4   2  319.76    7.00
   1  -4   2  319.86    7.03
   1  -4   2  309.38    7.08
   1  -4   2  325.85    7.11
   1  -4   2  318.44    7.00
  -2   4  -2  137.88    3.19
  -2   4  -2  138.86    3.17
  -2   4  -2  138.73    3.19
  -2   4  -2  131.71    3.19
  -2   4  -2  138.49    3.32
  -2   4  -2  135.05    3.25
   2  -4   2  135.80    3.05
   2  -4   2  136.32    3.24
   2  -4   2  136.90    3.26
   2  -4   2  135.29    3.27
   2  -4   2  134.65    3.27
   2  -4   2  133.13    3.29
   2  -4   2  135.61    3.01
   2  -4   2  135.87    3.31
   2  -4   2  137.58    3.23
   2  -4   2  140.50    3.28
   2  -4   2  133.52    3.10
  -3   4  -2    0.14    0.16
  -3   4  -2    0.25    0.16
  -3   4  -2   -0.06    0.22
  -3   4  -2    0.29    0.19
  -3   4  -2    0.38    0.24
  -3   4  -2   -0.25    0.16
  -3   4  -2    0.02    0.21
   3  -4   2    0.04    0.24
   3  -4   2   -0.34    0.22
   3  -4   2    0.00    0.17
   3  -4   2   -0.02    0.11
   3  -4   2    0.08    0.23
   3  -4   2    0.26    0.23
   3  -4   2   -0.03    0.20
  -4   4  -2   71.40    1.80
  -4   4  -2   69.16    1.82
  -4   4  -2   67.73    1.98
  -4   4  -2   69.53    1.80
  -4   4  -2   69.83    2.06
  -4   4  -2   69.79    1.76
   4  -4   2   70.81    2.05
   4  -4   2   69.35    2.04
   4  -4   2   68.85    1.96
   4  -4   2   67.98    2.02
   4  -4   2   69.88    1.87
   4  -4   2   72.34    1.78
  -5   4  -2  117.98    2.78
  -5   4  -2  119.76    2.82
  -5   4  -2  118.86    3.07
  -5   4  -2  115.87    3.16
  -5   4  -2  116.82    2.85
  -5   4  -2  112.56    2.80
   5  -4   2  115.42    3.14
   5  -4   2  117.57    3.13
   5  -4   2  115.62    3.00
   5  -4   2  116.91    3.15
   5  -4   2  119.01    2.87
   5  -4   2  119.43    3.09
  -6   4  -2   35.08    1.07
  -6   4  -2   33.32    1.03
  -6   4  -2   32.59    1.08
  -6   4  -2   34.76    1.29
  -6   4  -2   34.65    1.06
  -6   4  -2   35.15    1.40
   6  -4   2   35.01    1.40
   6  -4   2   34.27    1.18
   6  -4   2   32.51    1.32
   6  -4   2   33.04    1.38
   6  -4   2   34.42    1.30
  -7   4  -2    5.16    0.67
  -7   4  -2    5.52    0.43
  -7   4  -2    5.85    0.58
  -7   4  -2    5.56    0.43
   7  -4   2    5.54    0.71
   7  -4   2    5.36    0.65
   7  -4   2    7.06    0.75
   7  -4   2    4.42    0.62
   7  -4   2    5.49    0.55
  -8   4  -2   34.98    1.40
  -8   4  -2   32.20    1.09
  -8   4  -2   32.34    1.48
   8  -4   2   32.50    1.55
   8  -4   2   33.59    1.50
   8  -4   2   34.46    1.49
   8  -4   2   29.83    1.48
   8  -4   2   34.48    1.47
  -9   4  -2   41.23    1.83
  -9   4  -2   42.85    1.83
  -9   4  -2   42.79    1.32
   9  -4   2   40.04    1.76
   9  -4   2   40.89    1.85
   9  -4   2   40.11    1.77
   9  -4   2   40.93    1.84
 -10   4  -2    2.72    0.38
 -10   4  -2    2.31    0.62
 -10   4  -2    2.32    0.57
  10  -4   2    3.08    0.69
  10  -4   2    3.05    0.70
  10  -4   2    4.06    0.75
  10  -4   2    3.21    0.67
 -11   4  -2   17.90    1.40
 -11   4  -2   19.42    0.85
 -11   4  -2   20.79    1.37
  11  -4   2   20.49    1.38
  11  -4   2   21.41    1.42
  11  -4   2   19.71    1.41
  12   3  -2   13.19    1.46
  12   3  -2   13.88    1.50
  12   3  -2   13.99    1.42
 -12  -3   2   10.51    0.79
 -12  -3   2   14.60    1.46
 -12  -3   2   13.24    1.44
  11   3  -2   14.61    1.29
  11   3  -2   13.52    1.30
  11   3  -2   15.33    1.30
 -11  -3   2   12.76    0.83
 -11  -3   2   16.62    1.35
 -11  -3   2   17.02    1.32
  10   3  -2   49.26    2.18
  10   3  -2   50.86    2.21
  10   3  -2   49.02    2.07
 -10  -3   2   49.28    2.19
 -10  -3   2   48.38    1.64
 -10  -3   2   49.13    2.11
   9   3  -2   49.65    2.12
   9   3  -2   54.54    2.14
   9   3  -2   48.90    1.82
   9   3  -2   48.82    1.99
  -9  -3   2   51.68    2.14
  -9  -3   2   52.95    2.14
  -9  -3   2   49.90    1.63
  -9  -3   2   53.13    2.06
   8   3  -2    6.38    0.77
   8   3  -2    6.68    0.83
   8   3  -2    6.86    0.70
   8   3  -2    5.97    0.74
  -8  -3   2    6.50    0.83
  -8  -3   2    5.41    0.71
  -8  -3   2    5.26    0.52
  -8  -3   2    5.87    0.82
   7   3  -2   41.79    1.71
   7   3  -2   43.23    1.52
   7   3  -2   42.42    1.28
   7   3  -2   42.52    1.61
   7   3  -2   42.91    1.71
  -7  -3   2   45.90    1.67
  -7  -3   2   45.69    1.76
  -7  -3   2   41.41    1.32
  -7  -3   2   38.42    1.33
  -7  -3   2   43.94    1.70
   6   3  -2    5.26    0.55
   6   3  -2    4.93    0.56
   6   3  -2    4.86    0.36
   6   3  -2    5.00    0.62
   6   3  -2    4.44    0.59
  -6  -3   2    4.18    0.40
  -6  -3   2    4.81    0.42
  -6  -3   2    5.53    0.65
  -6  -3   2    5.53    0.60
  -6  -3   2    5.32    0.41
  -6  -3   2    4.21    0.31
  -6  -3   2    5.41    0.64
   5   3  -2    1.63    0.23
   5   3  -2    2.04    0.17
   5   3  -2    1.19    0.33
   5   3  -2    1.81    0.36
   5   3  -2    1.87    0.33
   5   3  -2    1.86    0.34
   5   3  -2    1.25    0.35
  -5  -3   2    1.97    0.28
  -5  -3   2    1.37    0.17
  -5  -3   2    1.88    0.30
  -5  -3   2    1.55    0.39
  -5  -3   2    1.98    0.28
  -5  -3   2    0.84    0.30
  -5  -3   2    1.93    0.38
   4   3  -2   17.12    0.83
   4   3  -2   16.26    0.72
   4   3  -2   14.37    0.56
   4   3  -2   15.87    0.70
   4   3  -2   16.07    0.74
   4   3  -2   14.06    0.52
   4   3  -2   15.93    0.77
  -4  -3   2   14.48    0.62
  -4  -3   2   16.59    0.77
  -4  -3   2   14.99    0.43
  -4  -3   2   15.53    0.80
  -4  -3   2   15.31    0.65
  -4  -3   2   13.90    0.62
   3   3  -2    8.83    0.46
   3   3  -2    8.74    0.38
   3   3  -2    8.52    0.50
   3   3  -2    8.54    0.54
   3   3  -2    8.40    0.51
   3   3  -2    8.80    0.56
   3   3  -2    9.03    0.40
   3   3  -2    8.37    0.42
   3   3  -2    9.02    0.52
  -3  -3   2    8.86    0.47
  -3  -3   2    8.39    0.54
  -3  -3   2    8.40    0.52
  -3  -3   2    8.03    0.45
  -3  -3   2    7.72    0.53
  -3  -3   2    8.82    0.48
   2   3  -2    6.59    0.43
   2   3  -2    5.06    0.36
   2   3  -2    5.81    0.40
   2   3  -2    5.75    0.32
   2   3  -2    5.27    0.35
   2   3  -2    5.70    0.41
   2   3  -2    6.20    0.38
  -2  -3   2    5.20    0.37
  -2  -3   2    6.44    0.42
  -2  -3   2    6.22    0.43
  -2  -3   2    5.71    0.38
  -2  -3   2    6.10    0.41
  -2  -3   2    5.93    0.37
   1   3  -2    4.53    0.34
   1   3  -2    3.80    0.34
   1   3  -2    4.02    0.35
   1   3  -2    4.11    0.30
   1   3  -2    3.99    0.30
   1   3  -2    3.93    0.28
   1   3  -2    4.18    0.18
   1   3  -2    4.79    0.23
   1   3  -2    4.19    0.33
  -1  -3   2    5.25    0.37
  -1  -3   2    4.91    0.35
  -1  -3   2    4.31    0.33
  -1  -3   2    3.80    0.33
  -1  -3   2    5.10    0.37
   0   3  -2  569.46   12.10
   0   3  -2  555.39   12.09
   0   3  -2  573.28   12.03
   0   3  -2  551.37   12.08
   0   3  -2  559.41   12.06
   0   3  -2  562.09   12.07
   0  -3   2  566.82   12.07
   0  -3   2  563.11   12.08
   0  -3   2  566.58   11.98
   0  -3   2  562.79   12.02
   0  -3   2  550.32   12.10
   0  -3   2  544.32   12.05
   0  -3   2  568.24   12.10
   0  -3   2  568.61   11.95
  -1   3  -2   41.39    1.11
  -1   3  -2   40.96    1.11
  -1   3  -2   43.20    1.12
  -1   3  -2   41.52    1.15
  -1   3  -2   41.80    1.16
  -1   3  -2   41.06    1.09
   1  -3   2   41.19    1.17
   1  -3   2   40.77    1.10
   1  -3   2   41.76    1.12
   1  -3   2   41.01    0.98
   1  -3   2   42.37    1.13
   1  -3   2   41.34    1.16
   1  -3   2   38.44    1.12
   1  -3   2   39.92    1.07
   1  -3   2   39.21    1.13
  -2   3  -2   11.50    0.47
  -2   3  -2   11.43    0.48
  -2   3  -2   12.40    0.46
  -2   3  -2   11.28    0.47
  -2   3  -2   11.86    0.54
  -2   3  -2   14.13    0.57
   2  -3   2   11.79    0.45
   2  -3   2   12.08    0.42
   2  -3   2   11.99    0.53
   2  -3   2   12.17    0.53
   2  -3   2   12.34    0.42
   2  -3   2   12.22    0.56
   2  -3   2   11.94    0.55
  -3   3  -2    0.26    0.25
  -3   3  -2    0.15    0.21
  -3   3  -2    0.24    0.16
  -3   3  -2    0.02    0.18
  -3   3  -2    0.42    0.17
  -3   3  -2    0.19    0.16
  -3   3  -2    0.13    0.14
   3  -3   2    0.00    0.18
   3  -3   2    0.08    0.23
   3  -3   2    0.55    0.24
   3  -3   2   -0.05    0.22
   3  -3   2    0.16    0.16
   3  -3   2    0.10    0.20
  -4   3  -2  161.25    3.91
  -4   3  -2  157.48    3.61
  -4   3  -2  156.79    3.61
  -4   3  -2  156.29    3.57
  -4   3  -2  154.49    3.79
  -4   3  -2  158.59    3.63
   4  -3   2  161.62    3.90
   4  -3   2  160.74    3.79
   4  -3   2  157.34    3.88
   4  -3   2  158.17    3.89
   4  -3   2  159.48    3.84
   4  -3   2  163.31    3.68
  -5   3  -2    1.50    0.24
  -5   3  -2    1.22    0.36
  -5   3  -2    2.24    0.27
  -5   3  -2    1.37    0.22
  -5   3  -2    1.53    0.22
  -5   3  -2    1.43    0.31
   5  -3   2    1.65    0.30
   5  -3   2    2.29    0.38
   5  -3   2    1.82    0.37
   5  -3   2    1.99    0.36
   5  -3   2    1.52    0.37
  -6   3  -2   53.57    1.83
  -6   3  -2   56.69    1.49
  -6   3  -2   55.34    1.53
  -6   3  -2   55.86    1.51
  -6   3  -2   57.38    1.52
  -6   3  -2   57.79    1.73
   6  -3   2   57.52    1.86
   6  -3   2   57.95    1.84
   6  -3   2   57.44    1.71
   6  -3   2   56.19    1.63
   6  -3   2   58.66    1.90
   6  -3   2   55.59    1.87
  -7   3  -2   13.40    0.88
  -7   3  -2   13.72    0.61
  -7   3  -2   11.41    0.62
  -7   3  -2   16.17    0.78
  -7   3  -2   11.65    0.57
   7  -3   2   13.04    0.70
   7  -3   2   12.92    0.90
   7  -3   2   12.53    0.86
   7  -3   2   12.96    0.88
   7  -3   2   12.44    0.88
   7  -3   2   12.12    0.75
  -8   3  -2   -0.38    0.28
  -8   3  -2    0.32    0.35
  -8   3  -2   -0.07    0.17
   8  -3   2    0.59    0.39
   8  -3   2    0.55    0.40
   8  -3   2    0.21    0.27
   8  -3   2    0.69    0.41
   8  -3   2   -0.18    0.30
   8  -3   2   -0.19    0.31
  -9   3  -2   84.68    2.75
  -9   3  -2   88.63    2.93
  -9   3  -2   88.11    2.25
  -9   3  -2   85.90    2.89
   9  -3   2   85.74    2.78
   9  -3   2   83.88    2.80
   9  -3   2   84.21    2.85
   9  -3   2   80.07    2.80
   9  -3   2   82.80    2.81
 -10   3  -2   35.02    1.77
 -10   3  -2   33.99    1.17
 -10   3  -2   36.50    1.66
  10  -3   2   29.97    1.63
  10  -3   2   34.60    1.72
  10  -3   2   36.42    1.76
 -11   3  -2   12.07    1.06
 -11   3  -2   12.78    1.32
 -11   3  -2   11.25    0.67
  11  -3   2   12.97    1.31
  11  -3   2   13.61    1.18
  11  -3   2   11.71    1.23
 -12   3  -2    0.77    0.55
  12  -3   2    0.22    0.51
  12  -3   2    0.12    0.48
  12  -3   2   -0.27    0.44
  12   2  -2   23.90    1.66
  12   2  -2   19.68    1.53
  12   2  -2   21.89    1.54
 -12  -2   2   20.56    1.59
 -12  -2   2   21.90    1.01
 -12  -2   2   21.55    1.57
  11   2  -2   14.29    1.26
  11   2  -2   14.71    1.23
  11   2  -2   15.46    1.28
 -11  -2   2   14.70    1.30
 -11  -2   2   16.40    1.26
 -11  -2   2   14.08    0.80
  10   2  -2    3.23    0.63
  10   2  -2    3.93    0.72
  10   2  -2    4.01    0.76
 -10  -2   2    4.39    0.77
 -10  -2   2    4.59    0.88
 -10  -2   2    4.09    0.47
   9   2  -2   76.48    2.40
   9   2  -2   74.54    2.69
   9   2  -2   77.04    2.71
   9   2  -2   78.44    2.62
  -9  -2   2   78.57    2.73
  -9  -2   2   80.54    2.67
  -9  -2   2   77.89    2.71
  -9  -2   2   74.44    2.12
   8   2  -2   21.12    1.14
   8   2  -2   17.72    1.16
   8   2  -2   19.19    1.00
   8   2  -2   21.19    1.21
  -8  -2   2   19.97    1.18
  -8  -2   2   20.94    1.18
  -8  -2   2   20.59    1.20
  -8  -2   2   19.39    0.83
   7   2  -2    1.22    0.28
   7   2  -2    1.39    0.35
   7   2  -2    1.07    0.41
   7   2  -2    0.94    0.39
   7   2  -2    1.78    0.42
  -7  -2   2    1.61    0.42
  -7  -2   2    0.82    0.24
  -7  -2   2    1.06    0.23
  -7  -2   2    0.99    0.37
  -7  -2   2    1.12    0.24
  -7  -2   2    1.14    0.25
  -7  -2   2    1.02    0.43
   6   2  -2    0.56    0.31
   6   2  -2    0.49    0.27
   6   2  -2    0.39    0.30
   6   2  -2    0.47    0.28
   6   2  -2    0.25    0.19
  -6  -2   2    0.58    0.30
  -6  -2   2    0.82    0.32
  -6  -2   2    0.36    0.16
  -6  -2   2    0.31    0.17
  -6  -2   2    0.44    0.19
  -6  -2   2    0.06    0.25
  -6  -2   2    0.24    0.16
   5   2  -2   92.37    2.24
   5   2  -2   91.13    2.56
   5   2  -2   91.89    2.41
   5   2  -2   91.38    2.54
   5   2  -2   89.14    2.46
  -5  -2   2   90.14    2.53
  -5  -2   2   91.43    2.23
  -5  -2   2   90.22    2.18
  -5  -2   2   92.78    2.50
  -5  -2   2   92.71    2.56
  -5  -2   2   90.33    2.20
  -5  -2   2   91.37    2.24
   4   2  -2   18.59    0.85
   4   2  -2   20.36    0.90
   4   2  -2   19.79    0.66
   4   2  -2   19.80    0.82
   4   2  -2   19.94    0.80
  -4  -2   2   17.42    0.66
  -4  -2   2   20.39    0.88
  -4  -2   2   18.28    0.68
  -4  -2   2   19.51    0.83
  -4  -2   2   19.10    0.65
  -4  -2   2   20.07    0.87
  -4  -2   2   18.68    0.59
   3   2  -2  137.51    3.10
   3   2  -2  135.57    3.29
   3   2  -2  142.35    3.29
   3   2  -2  139.83    3.17
   3   2  -2  138.46    3.35
   3   2  -2  145.99    3.13
   3   2  -2  140.93    3.32
   3   2  -2  144.02    3.40
  -3  -2   2  137.63    3.37
  -3  -2   2  136.79    3.32
  -3  -2   2  145.90    3.38
  -3  -2   2  139.33    3.06
  -3  -2   2  145.51    3.18
  -3  -2   2  137.16    3.20
  -3  -2   2  140.38    3.20
   2   2  -2   85.37    2.17
   2   2  -2   94.69    2.18
   2   2  -2   89.85    2.08
   2   2  -2   92.87    1.97
   2   2  -2   95.21    2.24
   2   2  -2   93.11    2.11
   2   2  -2   92.99    2.18
   2   2  -2   90.80    2.07
   2   2  -2   89.47    2.06
   2   2  -2   89.01    2.18
  -2  -2   2   90.05    2.12
  -2  -2   2   88.47    2.09
  -2  -2   2   87.22    2.17
  -2  -2   2   87.28    2.20
  -2  -2   2   93.05    2.12
  -2  -2   2   86.81    1.97
  -2  -2   2   88.33    2.22
   1   2  -2    2.11    0.23
   1   2  -2    1.85    0.13
   1   2  -2    1.69    0.21
   1   2  -2    2.58    0.23
   1   2  -2    2.24    0.21
   1   2  -2    1.98    0.20
   1   2  -2    1.66    0.22
   1   2  -2    1.90    0.21
  -1  -2   2    2.29    0.23
  -1  -2   2    2.05    0.24
  -1  -2   2    2.54    0.22
  -1  -2   2    2.51    0.25
  -1  -2   2    2.17    0.22
  -1  -2   2    2.29    0.25
   0   2  -2   88.13    2.00
   0   2  -2   86.02    2.01
   0   2  -2   86.90    2.05
   0   2  -2   88.70    1.96
   0   2  -2   90.13    2.06
   0   2  -2   87.43    2.03
   0  -2   2   85.70    2.01
   0  -2   2   86.39    2.02
   0  -2   2   84.63    1.96
   0  -2   2   88.08    2.06
   0  -2   2   86.96    2.05
   0  -2   2   87.54    1.97
  -1   2  -2   40.12    1.08
  -1   2  -2   39.13    1.06
  -1   2  -2   39.91    1.07
  -1   2  -2   38.63    1.00
  -1   2  -2   40.74    1.02
  -1   2  -2   38.56    0.88
  -1   2  -2   40.58    1.02
  -1   2  -2   40.62    1.01
   1  -2   2   39.83    1.06
   1  -2   2   39.99    1.04
   1  -2   2   39.26    1.06
   1  -2   2   39.41    1.07
   1  -2   2   38.60    1.06
   1  -2   2   39.90    1.01
   1  -2   2   40.04    1.06
   1  -2   2   39.70    0.99
   1  -2   2   40.66    0.96
  -2   2  -2   26.72    0.74
  -2   2  -2   27.16    0.76
  -2   2  -2   29.57    0.77
  -2   2  -2   26.70    0.86
  -2   2  -2   27.89    0.74
  -2   2  -2   28.26    0.84
   2  -2   2   25.55    0.83
   2  -2   2   27.81    0.87
   2  -2   2   28.53    0.81
   2  -2   2   26.88    0.85
   2  -2   2   27.57    0.70
   2  -2   2   27.82    0.78
   2  -2   2   27.78    0.72
  -3   2  -2    6.77    0.34
  -3   2  -2    7.32    0.33
  -3   2  -2    6.91    0.32
  -3   2  -2    7.35    0.42
  -3   2  -2    7.14    0.35
  -3   2  -2    6.69    0.46
   3  -2   2    7.51    0.38
   3  -2   2    7.41    0.47
   3  -2   2    7.18    0.36
   3  -2   2    7.02    0.47
   3  -2   2    6.92    0.44
  -4   2  -2    4.76    0.29
  -4   2  -2    5.80    0.34
  -4   2  -2    5.77    0.52
  -4   2  -2    5.49    0.32
  -4   2  -2    5.67    0.34
  -4   2  -2    5.06    0.41
   4  -2   2    5.35    0.51
   4  -2   2    5.81    0.54
   4  -2   2    4.48    0.36
   4  -2   2    6.15    0.52
   4  -2   2    6.12    0.52
   4  -2   2    4.95    0.41
  -5   2  -2  148.32    3.64
  -5   2  -2  158.26    3.49
  -5   2  -2  152.41    3.45
  -5   2  -2  152.41    3.49
  -5   2  -2  157.28    3.50
  -5   2  -2  147.91    3.78
   5  -2   2  151.73    3.84
   5  -2   2  151.84    3.58
   5  -2   2  151.08    3.68
   5  -2   2  152.41    3.79
   5  -2   2  150.46    3.79
   5  -2   2  155.82    3.83
  -6   2  -2    8.49    0.44
  -6   2  -2    7.58    0.52
  -6   2  -2    8.11    0.63
  -6   2  -2    8.70    0.45
  -6   2  -2    7.92    0.41
  -6   2  -2    8.46    0.43
   6  -2   2    7.69    0.65
   6  -2   2    8.87    0.67
   6  -2   2    8.11    0.67
   6  -2   2    8.56    0.67
   6  -2   2    9.90    0.62
   6  -2   2    7.40    0.49
  -7   2  -2    1.07    0.24
  -7   2  -2    1.04    0.23
  -7   2  -2    1.18    0.37
  -7   2  -2    1.24    0.28
  -7   2  -2    1.39    0.24
   7  -2   2    1.20    0.35
   7  -2   2    1.86    0.43
   7  -2   2    0.86    0.37
   7  -2   2    0.36    0.34
   7  -2   2    1.21    0.39
   7  -2   2    1.39    0.31
  -8   2  -2   52.31    1.50
  -8   2  -2   51.33    1.67
  -8   2  -2   55.24    2.04
  -8   2  -2   55.40    2.05
  -8   2  -2   56.22    1.91
   8  -2   2   46.74    1.87
   8  -2   2   50.53    1.94
   8  -2   2   49.11    1.94
   8  -2   2   52.25    1.83
   8  -2   2   53.69    1.67
   8  -2   2   50.49    1.94
  -9   2  -2    0.32    0.34
  -9   2  -2    0.30    0.39
  -9   2  -2    0.15    0.42
  -9   2  -2    0.10    0.21
   9  -2   2   -0.03    0.34
   9  -2   2    0.07    0.35
   9  -2   2    0.44    0.42
   9  -2   2   -0.19    0.39
 -10   2  -2   31.48    1.50
 -10   2  -2   30.45    1.09
 -10   2  -2   30.54    1.65
  10  -2   2   30.54    1.75
  10  -2   2   27.56    1.57
  10  -2   2   30.46    1.61
  10  -2   2   30.89    1.62
 -11   2  -2    2.37    0.68
 -11   2  -2    2.39    0.37
  11  -2   2    1.87    0.63
  11  -2   2    2.97    0.72
  11  -2   2    2.08    0.68
 -12   2  -2    0.50    0.57
  12  -2   2    0.12    0.50
  12  -2   2    0.90    0.59
  12  -2   2    0.14    0.46
  12   1  -2   -0.07    0.46
  12   1  -2    0.26    0.55
  12   1  -2    0.06    0.47
 -12  -1   2   -0.06    0.54
 -12  -1   2    0.50    0.56
 -12  -1   2    0.05    0.25
  11   1  -2    1.79    0.65
  11   1  -2    2.04    0.65
  11   1  -2    1.61    0.56
 -11  -1   2    2.00    0.36
 -11  -1   2    2.39    0.68
 -11  -1   2    2.81    0.70
  10   1  -2   18.38    1.29
  10   1  -2   18.73    1.28
  10   1  -2   19.39    1.26
 -10  -1   2   20.20    1.35
 -10  -1   2   18.01    0.81
 -10  -1   2   18.48    1.26
   9   1  -2    0.88    0.44
   9   1  -2    0.69    0.42
   9   1  -2   -0.06    0.37
   9   1  -2   -0.03    0.30
  -9  -1   2    0.58    0.43
  -9  -1   2    0.10    0.21
  -9  -1   2    0.03    0.37
  -9  -1   2    0.45    0.41
   8   1  -2   29.15    1.43
   8   1  -2   28.92    1.36
   8   1  -2   28.87    1.36
   8   1  -2   29.39    1.12
   8   1  -2   31.05    1.25
   8   1  -2   26.30    1.38
  -8  -1   2   33.05    1.48
  -8  -1   2   29.49    0.98
  -8  -1   2   28.74    1.43
  -8  -1   2   29.02    1.12
  -8  -1   2   28.74    1.37
   7   1  -2    3.92    0.42
   7   1  -2    3.77    0.59
   7   1  -2    2.93    0.51
   7   1  -2    2.13    0.48
   7   1  -2    2.41    0.48
   7   1  -2    3.47    0.47
  -7  -1   2    2.34    0.49
  -7  -1   2    3.65    0.34
  -7  -1   2    2.98    0.30
  -7  -1   2    3.16    0.35
  -7  -1   2    4.26    0.59
  -7  -1   2    4.12    0.60
  -7  -1   2    3.40    0.40
   6   1  -2   13.05    0.78
   6   1  -2   14.39    0.85
   6   1  -2   13.61    0.72
   6   1  -2   14.72    0.81
   6   1  -2   15.46    0.67
   6   1  -2   14.28    0.85
  -6  -1   2   14.36    0.60
  -6  -1   2   14.17    0.84
  -6  -1   2   14.61    0.57
  -6  -1   2   16.17    0.87
  -6  -1   2   16.07    0.84
  -6  -1   2   13.35    0.63
  -6  -1   2   14.14    0.56
  -6  -1   2   14.89    0.53
   5   1  -2    2.01    0.33
   5   1  -2    2.18    0.27
   5   1  -2    1.93    0.28
   5   1  -2    1.73    0.34
   5   1  -2    2.07    0.39
   5   1  -2    2.08    0.36
  -5  -1   2    1.77    0.34
  -5  -1   2    2.01    0.26
  -5  -1   2    2.28    0.23
  -5  -1   2    2.61    0.41
  -5  -1   2    2.67    0.40
   4   1  -2  240.77    5.41
   4   1  -2  234.18    5.45
   4   1  -2  237.63    5.31
   4   1  -2  234.07    5.29
   4   1  -2  241.80    5.46
   4   1  -2  234.52    5.50
   4   1  -2  238.02    5.52
  -4  -1   2  240.98    5.52
  -4  -1   2  242.35    5.51
  -4  -1   2  229.54    5.44
  -4  -1   2  237.98    5.26
  -4  -1   2  239.57    5.20
  -4  -1   2  239.70    5.15
   3   1  -2    2.05    0.22
   3   1  -2    1.45    0.24
   3   1  -2    2.06    0.32
   3   1  -2    1.77    0.28
   3   1  -2    1.80    0.28
   3   1  -2    1.86    0.22
   3   1  -2    1.59    0.26
  -3  -1   2    1.92    0.30
  -3  -1   2    1.80    0.18
  -3  -1   2    1.75    0.16
  -3  -1   2    2.07    0.28
  -3  -1   2    1.91    0.19
  -3  -1   2    1.42    0.18
  -3  -1   2    1.75    0.28
   2   1  -2  274.31    6.10
   2   1  -2  279.93    6.09
   2   1  -2  279.36    6.06
   2   1  -2  281.11    5.87
   2   1  -2  271.34    6.05
   2   1  -2  275.36    6.04
   2   1  -2  274.74    5.94
   2   1  -2  278.81    5.99
   2   1  -2  285.51    5.87
  -2  -1   2  274.70    6.04
  -2  -1   2  273.95    6.08
  -2  -1   2  275.64    5.94
  -2  -1   2  264.78    5.94
  -2  -1   2  274.68    5.92
  -2  -1   2  283.20    6.10
   1   1  -2  182.75    3.83
   1   1  -2  174.25    3.76
   1   1  -2  180.47    3.81
   1   1  -2  174.56    3.89
   1   1  -2  176.33    3.77
   1   1  -2  174.30    3.88
   1   1  -2  175.79    3.88
   1   1  -2  183.70    3.89
   1   1  -2  173.92    3.84
  -1  -1   2  174.29    3.77
  -1  -1   2  176.01    3.83
  -1  -1   2  173.68    3.85
  -1  -1   2  181.27    3.83
  -1  -1   2  176.08    3.88
  -1  -1   2  178.50    3.90
  -1  -1   2  172.40    3.76
  -1  -1   2  176.26    3.82
   0   1  -2   79.32    1.75
   0   1  -2   77.17    1.70
   0   1  -2   78.68    1.77
   0   1  -2   76.25    1.74
   0   1  -2   76.96    1.70
   0   1  -2   78.71    1.76
   0   1  -2   77.26    1.75
   0   1  -2   77.97    1.75
   0  -1   2   76.62    1.70
   0  -1   2   77.94    1.75
   0  -1   2   79.79    1.79
   0  -1   2   78.88    1.76
   0  -1   2   78.84    1.76
   0  -1   2   79.82    1.75
   0  -1   2   78.22    1.70
   0  -1   2   77.97    1.78
   0  -1   2   79.48    1.74
  -1   1  -2  812.65   17.63
  -1   1  -2  819.99   17.79
  -1   1  -2  826.46   17.54
  -1   1  -2  822.68   17.46
  -1   1  -2  817.05   17.29
  -1   1  -2  827.64   17.43
  -1   1  -2  800.85   17.38
   1  -1   2  804.84   17.34
   1  -1   2  816.67   17.47
   1  -1   2  823.63   17.49
   1  -1   2  817.88   17.46
   1  -1   2  793.52   17.58
   1  -1   2  828.88   17.40
   1  -1   2  810.36   17.53
   1  -1   2  818.38   17.40
   1  -1   2  825.11   17.47
  -2   1  -2   23.63    0.64
  -2   1  -2   21.95    0.61
  -2   1  -2   22.56    0.74
  -2   1  -2   23.14    0.63
  -2   1  -2   22.43    0.57
   2  -1   2   22.08    0.72
   2  -1   2   23.35    0.60
   2  -1   2   21.90    0.73
   2  -1   2   22.20    0.65
   2  -1   2   23.75    0.61
   2  -1   2   22.60    0.57
   2  -1   2   22.27    0.72
   2  -1   2   23.59    0.73
   2  -1   2   23.07    0.70
  -3   1  -2   88.00    2.00
  -3   1  -2   88.78    2.22
  -3   1  -2   88.49    2.11
  -3   1  -2   88.83    2.06
  -3   1  -2   90.10    2.05
  -3   1  -2   90.71    2.03
   3  -1   2   89.29    2.15
   3  -1   2   87.40    2.06
   3  -1   2   87.38    2.23
   3  -1   2   88.42    2.23
   3  -1   2   88.30    2.22
   3  -1   2   88.86    2.24
  -4   1  -2    2.57    0.25
  -4   1  -2    2.06    0.33
  -4   1  -2    3.08    0.25
  -4   1  -2    2.08    0.24
  -4   1  -2    2.49    0.28
  -4   1  -2    2.23    0.22
   4  -1   2    1.87    0.34
   4  -1   2    2.27    0.26
   4  -1   2    2.57    0.37
   4  -1   2    1.97    0.35
   4  -1   2    2.28    0.33
   4  -1   2    2.22    0.37
  -5   1  -2   42.87    1.24
  -5   1  -2   42.89    1.38
  -5   1  -2   44.57    1.18
  -5   1  -2   42.91    1.14
  -5   1  -2   41.84    1.15
  -5   1  -2   44.65    1.18
   5  -1   2   43.07    1.45
   5  -1   2   39.45    1.41
   5  -1   2   42.06    1.23
   5  -1   2   41.29    1.42
   5  -1   2   44.29    1.38
   5  -1   2   45.46    1.48
  -6   1  -2    1.07    0.21
  -6   1  -2    0.98    0.24
  -6   1  -2    1.35    0.23
  -6   1  -2    1.42    0.23
  -6   1  -2    1.11    0.20
  -6   1  -2    0.83    0.33
  -6   1  -2    1.29    0.32
   6  -1   2    1.47    0.27
   6  -1   2    1.16    0.33
   6  -1   2    1.15    0.36
   6  -1   2    1.28    0.36
   6  -1   2    1.65    0.38
   6  -1   2    1.61    0.38
  -7   1  -2    0.91    0.37
  -7   1  -2    1.07    0.23
  -7   1  -2    0.76    0.22
  -7   1  -2    0.61    0.22
  -7   1  -2    0.16    0.31
  -7   1  -2    0.38    0.29
  -7   1  -2    0.48    0.19
   7  -1   2    0.67    0.35
   7  -1   2    0.42    0.32
   7  -1   2    0.78    0.38
   7  -1   2    0.76    0.34
   7  -1   2    1.01    0.27
  -8   1  -2   26.75    1.19
  -8   1  -2   24.50    0.93
  -8   1  -2   24.82    1.33
  -8   1  -2   25.67    1.32
   8  -1   2   27.26    1.35
   8  -1   2   26.36    1.24
   8  -1   2   24.32    1.03
   8  -1   2   25.52    1.29
   8  -1   2   24.69    1.28
  -9   1  -2   31.68    1.57
  -9   1  -2   31.92    1.60
  -9   1  -2   31.71    1.11
  -9   1  -2   30.44    1.36
   9  -1   2   30.58    1.46
   9  -1   2   33.14    1.54
   9  -1   2   28.36    1.51
   9  -1   2   34.35    1.60
 -10   1  -2    0.27    0.35
 -10   1  -2    1.47    0.59
 -10   1  -2    1.10    0.30
  10  -1   2    0.74    0.48
  10  -1   2    0.62    0.47
  10  -1   2    0.89    0.43
  10  -1   2    0.87    0.48
 -11   1  -2    3.13    0.79
  11  -1   2    2.14    0.68
  11  -1   2    3.51    0.73
  11  -1   2    3.74    0.78
 -12   1  -2   12.44    1.39
 -12   1  -2   13.46    1.43
 -12   1  -2   11.18    0.72
  12  -1   2   13.91    1.40
  12  -1   2   12.55    1.31
  12  -1   2   10.53    1.23
  12   0  -2    6.06    1.01
  12   0  -2    7.13    1.03
  12   0  -2    6.84    1.00
 -12   0   2    7.25    1.10
 -12   0   2    7.04    0.51
 -12   0   2    8.59    1.12
  11   0  -2    0.05    0.44
  11   0  -2    0.30    0.45
  11   0  -2    0.20    0.44
 -11   0   2    0.06    0.20
 -11   0   2    0.05    0.45
 -11   0   2   -0.24    0.42
  10   0  -2   10.71    1.06
  10   0  -2   11.32    0.99
  10   0  -2   11.16    1.01
  10   0  -2    8.26    1.01
 -10   0   2   10.12    0.55
 -10   0   2   10.65    1.13
 -10   0   2   10.21    1.07
   9   0  -2   27.72    1.43
   9   0  -2   28.23    1.48
   9   0  -2   28.10    1.44
   9   0  -2   29.41    1.51
   9   0  -2   29.68    1.46
   9   0  -2   31.94    1.33
  -9   0   2   32.83    1.53
  -9   0   2   30.99    0.99
  -9   0   2   31.88    1.29
  -9   0   2   28.24    1.50
  -9   0   2   28.58    1.50
   8   0  -2    7.44    0.80
   8   0  -2    7.32    0.69
   8   0  -2    7.35    0.61
   8   0  -2    7.80    0.79
   8   0  -2    7.26    0.81
   8   0  -2    7.75    0.80
  -8   0   2    6.32    0.40
  -8   0   2    8.20    0.82
  -8   0   2    7.86    0.44
  -8   0   2    7.09    0.61
  -8   0   2    8.13    0.84
   7   0  -2   15.04    0.89
   7   0  -2   15.95    0.92
   7   0  -2   16.33    0.98
   7   0  -2   14.25    0.91
   7   0  -2   16.25    0.82
   7   0  -2   14.11    0.74
  -7   0   2   15.14    0.93
  -7   0   2   15.79    0.57
  -7   0   2   15.56    0.69
  -7   0   2   14.71    0.90
  -7   0   2   15.00    0.77
   6   0  -2    1.92    0.38
   6   0  -2    2.86    0.46
   6   0  -2    2.06    0.40
   6   0  -2    2.32    0.34
   6   0  -2    2.87    0.47
   6   0  -2    3.01    0.43
   6   0  -2    2.22    0.37
   6   0  -2    3.09    0.41
  -6   0   2    2.92    0.46
  -6   0   2    2.75    0.32
  -6   0   2    2.51    0.23
  -6   0   2    2.29    0.20
  -6   0   2    2.40    0.23
  -6   0   2    2.53    0.42
  -6   0   2    2.21    0.33
   5   0  -2   99.46    2.62
   5   0  -2  100.21    2.68
   5   0  -2   98.45    2.67
   5   0  -2  101.64    2.65
   5   0  -2  100.51    2.50
   5   0  -2   99.14    2.54
   5   0  -2  100.65    2.55
   5   0  -2  105.33    2.65
  -5   0   2   97.00    2.49
  -5   0   2  100.03    2.69
  -5   0   2   98.66    2.27
  -5   0   2   99.70    2.44
  -5   0   2   97.33    2.27
  -5   0   2   97.98    2.63
   4   0  -2   86.45    2.19
   4   0  -2   86.86    2.16
   4   0  -2   87.19    2.26
   4   0  -2   88.82    2.26
   4   0  -2   87.36    2.30
   4   0  -2   86.60    2.26
   4   0  -2   86.78    2.30
   4   0  -2   86.85    2.21
  -4   0   2   87.53    1.96
  -4   0   2   87.19    2.26
  -4   0   2   85.30    1.96
  -4   0   2   87.35    2.16
  -4   0   2   90.06    2.31
   3   0  -2   62.14    1.64
   3   0  -2   60.68    1.55
   3   0  -2   61.66    1.58
   3   0  -2   62.47    1.61
   3   0  -2   62.10    1.59
   3   0  -2   60.39    1.59
   3   0  -2   63.75    1.65
   3   0  -2   61.35    1.55
  -3   0   2   60.33    1.37
  -3   0   2   60.23    1.53
  -3   0   2   60.33    1.63
  -3   0   2   61.33    1.37
  -3   0   2   60.29    1.59
   2   0  -2    9.86    0.40
   2   0  -2    9.31    0.42
   2   0  -2   10.06    0.40
   2   0  -2   10.42    0.44
   2   0  -2    9.88    0.41
   2   0  -2   10.00    0.44
   2   0  -2   10.96    0.45
   2   0  -2   10.07    0.45
   2   0  -2    9.98    0.42
  -2   0   2    9.59    0.42
  -2   0   2   10.18    0.26
  -2   0   2   10.29    0.42
   1   0  -2    3.53    0.21
   1   0  -2    3.89    0.20
   1   0  -2    3.87    0.18
   1   0  -2    3.95    0.19
   1   0  -2    3.86    0.20
   1   0  -2    3.96    0.22
   1   0  -2    3.93    0.23
   1   0  -2    3.76    0.18
   1   0  -2    3.75    0.19
  -1   0   2    3.65    0.20
  -1   0   2    3.68    0.17
  -1   0   2    3.89    0.20
  -1   0   2    3.83    0.13
  -1   0   2    3.75    0.22
  -1   0   2    3.68    0.13
   0   0  -2  395.90    8.19
   0   0  -2  406.06    8.19
   0   0  -2  406.53    8.20
   0   0  -2  376.31    8.33
   0   0  -2  363.08    8.30
   0   0  -2  400.79    8.19
   0   0   2  406.70    8.35
   0   0   2  405.58    8.19
   0   0   2  398.87    8.26
   0   0   2  347.45    8.18
   0   0   2  389.02    8.25
   0   0   2  323.79    8.17
   0   0   2  390.34    8.25
  -1   0  -2    3.20    0.16
  -1   0  -2    3.46    0.20
  -1   0  -2    3.49    0.22
  -1   0  -2    3.37    0.19
  -1   0  -2    3.51    0.20
   1   0   2    3.57    0.22
   1   0   2    3.59    0.21
   1   0   2    3.45    0.18
   1   0   2    3.47    0.21
   1   0   2    3.79    0.20
   1   0   2    3.26    0.12
   1   0   2    3.81    0.19
  -2   0  -2   54.29    1.30
  -2   0  -2   52.87    1.35
  -2   0  -2   53.69    1.24
  -2   0  -2   53.56    1.28
  -2   0  -2   53.60    1.25
  -2   0  -2   54.84    1.30
   2   0   2   54.44    1.41
   2   0   2   53.14    1.25
   2   0   2   51.98    1.38
   2   0   2   55.15    1.25
   2   0   2   54.24    1.37
   2   0   2   53.14    1.37
   2   0   2   53.96    1.38
  -3   0  -2   23.03    0.78
  -3   0  -2   25.10    0.68
  -3   0  -2   24.38    0.72
  -3   0  -2   25.18    0.72
  -3   0  -2   24.48    0.69
   3   0   2   23.22    0.82
   3   0   2   24.68    0.70
   3   0   2   24.41    0.87
   3   0   2   25.01    0.61
   3   0   2   24.37    0.84
   3   0   2   24.88    0.61
   3   0   2   24.31    0.84
  -4   0  -2   57.71    1.59
  -4   0  -2   60.06    1.47
  -4   0  -2   60.57    1.44
  -4   0  -2   55.80    1.43
  -4   0  -2   58.81    1.48
   4   0   2   55.43    1.65
   4   0   2   59.99    1.50
   4   0   2   55.69    1.66
   4   0   2   58.25    1.66
   4   0   2   56.00    1.69
  -5   0  -2    8.93    0.43
  -5   0  -2    9.34    0.56
  -5   0  -2   10.54    0.49
  -5   0  -2    9.38    0.44
  -5   0  -2   10.26    0.47
   5   0   2    9.03    0.62
   5   0   2    9.51    0.65
   5   0   2    9.33    0.63
   5   0   2    9.09    0.49
   5   0   2    8.74    0.63
  -6   0  -2   60.12    1.58
  -6   0  -2   58.48    1.59
  -6   0  -2   56.09    1.54
  -6   0  -2   55.74    1.92
  -6   0  -2   59.62    1.91
  -6   0  -2   59.75    1.52
  -6   0  -2   58.78    1.74
   6   0   2   60.68    1.65
   6   0   2   56.36    1.89
   6   0   2   58.18    1.86
   6   0   2   58.99    1.88
   6   0   2   56.42    1.83
  -7   0  -2   48.23    1.38
  -7   0  -2   47.55    1.57
  -7   0  -2   49.93    1.79
  -7   0  -2   42.29    1.73
  -7   0  -2   47.61    1.36
  -7   0  -2   46.96    1.37
  -7   0  -2   49.22    1.41
   7   0   2   48.79    1.78
   7   0   2   47.39    1.69
   7   0   2   45.32    1.71
   7   0   2   48.02    1.47
   7   0   2   45.73    1.69
  -8   0  -2    0.07    0.26
  -8   0  -2    0.92    0.44
  -8   0  -2   -0.40    0.34
  -8   0  -2    0.34    0.24
   8   0   2    0.50    0.37
   8   0   2    0.29    0.34
   8   0   2    0.72    0.38
   8   0   2    0.48    0.29
   8   0   2    0.64    0.37
  -9   0  -2   23.73    1.42
  -9   0  -2   23.68    1.38
  -9   0  -2   24.82    0.97
  -9   0  -2   22.75    1.12
   9   0   2   22.25    1.34
   9   0   2   22.45    1.30
   9   0   2   23.20    1.29
   9   0   2   25.00    1.33
 -10   0  -2   10.13    1.07
  10   0   2   10.72    1.15
  10   0   2    9.51    1.03
  10   0   2   10.81    0.97
  10   0   2    8.23    0.99
 -11   0  -2   -0.08    0.24
 -11   0  -2   -0.55    0.41
 -11   0  -2   -0.01    0.44
  11   0   2    0.04    0.46
  11   0   2   -0.20    0.39
  11   0   2   -0.17    0.39
  11   0   2   -0.21    0.44
 -12   0  -2    0.32    0.30
 -12   0  -2    0.44    0.58
 -12   0  -2    0.46    0.56
  12   0   2    0.63    0.56
  12   0   2    0.36    0.52
  12  -1  -2   15.41    1.34
  12  -1  -2   16.36    1.32
  12  -1  -2   15.93    1.31
  12  -1  -2   14.10    1.30
 -12   1   2   14.98    0.64
 -12   1   2   14.02    1.27
 -12   1   2   16.24    1.57
  11  -1  -2   13.88    1.31
  11  -1  -2   14.37    1.23
  11  -1  -2   11.21    1.17
  11  -1  -2   14.23    1.16
 -11   1   2   13.01    0.60
 -11   1   2   13.90    1.15
 -11   1   2   12.63    1.28
  10  -1  -2    2.78    0.65
  10  -1  -2    5.06    0.78
  10  -1  -2    4.09    0.73
  10  -1  -2    3.49    0.66
 -10   1   2    3.36    0.34
 -10   1   2    4.05    0.74
 -10   1   2    3.53    0.69
   9  -1  -2   29.38    1.27
   9  -1  -2   29.86    1.45
   9  -1  -2   29.58    1.47
   9  -1  -2   28.69    1.28
   9  -1  -2   29.64    1.51
   9  -1  -2   31.95    1.50
  -9   1   2   33.83    0.98
  -9   1   2   30.13    1.31
  -9   1   2   28.26    1.46
  -9   1   2   30.50    1.50
   8  -1  -2   17.63    0.92
   8  -1  -2   17.55    1.03
   8  -1  -2   16.35    1.03
   8  -1  -2   17.20    1.07
   8  -1  -2   16.44    1.02
   8  -1  -2   17.03    0.90
   8  -1  -2   16.23    1.02
  -8   1   2   15.32    0.80
  -8   1   2   17.07    0.61
  -8   1   2   15.67    0.90
  -8   1   2   18.16    1.08
  -8   1   2   17.01    0.61
  -8   1   2   16.46    1.03
   7  -1  -2    0.20    0.25
   7  -1  -2   -0.34    0.21
   7  -1  -2    0.33    0.30
   7  -1  -2    0.06    0.25
   7  -1  -2    0.21    0.29
   7  -1  -2    0.11    0.27
   7  -1  -2    0.30    0.31
   7  -1  -2   -0.05    0.28
  -7   1   2    0.28    0.30
  -7   1   2   -0.28    0.25
  -7   1   2    0.34    0.14
  -7   1   2    0.09    0.12
  -7   1   2    0.20    0.22
  -7   1   2    0.16    0.24
   6  -1  -2   23.32    0.98
   6  -1  -2   23.75    1.03
   6  -1  -2   23.26    1.04
   6  -1  -2   23.23    0.95
   6  -1  -2   22.83    1.02
   6  -1  -2   22.28    1.03
   6  -1  -2   23.44    0.93
   6  -1  -2   23.11    1.01
  -6   1   2   22.81    0.94
  -6   1   2   22.71    0.88
  -6   1   2   20.56    1.00
  -6   1   2   22.37    0.65
  -6   1   2   21.30    0.99
  -6   1   2   23.17    0.65
   5  -1  -2    4.52    0.45
   5  -1  -2    3.84    0.44
   5  -1  -2    5.08    0.53
   5  -1  -2    5.02    0.53
   5  -1  -2    5.20    0.48
   5  -1  -2    4.87    0.52
   5  -1  -2    5.02    0.46
   5  -1  -2    5.04    0.50
  -5   1   2    4.49    0.50
  -5   1   2    4.14    0.44
  -5   1   2    4.50    0.23
  -5   1   2    4.25    0.22
  -5   1   2    4.34    0.41
   4  -1  -2   84.04    2.19
   4  -1  -2   85.18    2.22
   4  -1  -2   85.93    2.23
   4  -1  -2   81.77    2.20
   4  -1  -2   83.05    2.19
   4  -1  -2   84.26    2.22
   4  -1  -2   84.00    2.15
   4  -1  -2   85.48    2.17
  -4   1   2   82.87    2.16
  -4   1   2   86.97    2.24
  -4   1   2   86.42    2.13
   3  -1  -2   15.57    0.63
   3  -1  -2   16.01    0.62
   3  -1  -2   15.07    0.63
   3  -1  -2   14.91    0.60
   3  -1  -2   16.57    0.62
   3  -1  -2   15.08    0.62
   3  -1  -2   15.64    0.63
  -3   1   2   18.69    0.66
   2  -1  -2   74.81    1.79
   2  -1  -2   71.09    1.77
   2  -1  -2   75.11    1.78
   2  -1  -2   72.77    1.76
   2  -1  -2   71.65    1.78
   2  -1  -2   74.00    1.78
   2  -1  -2   75.05    1.77
   2  -1  -2   70.47    1.74
   1  -1  -2  112.59    2.42
   1  -1  -2  108.99    2.39
   1  -1  -2  109.69    2.46
   1  -1  -2  110.73    2.46
   1  -1  -2  107.19    2.45
   1  -1  -2  108.44    2.42
   1  -1  -2  108.34    2.45
  -1   1   2  110.53    2.45
  -1   1   2  106.89    2.36
  -1   1   2  108.46    2.34
  -1   1   2  108.10    2.39
  -1   1   2  110.43    2.37
  -1   1   2  107.74    2.34
   0  -1  -2    9.28    0.31
   0  -1  -2    9.32    0.29
   0  -1  -2    8.98    0.30
   0  -1  -2    9.41    0.29
   0  -1  -2    9.38    0.30
   0  -1  -2    9.23    0.24
   0   1   2    8.47    0.31
   0   1   2    8.99    0.30
   0   1   2    8.61    0.29
   0   1   2    9.06    0.31
  -1  -1  -2   14.24    0.46
  -1  -1  -2   13.49    0.44
  -1  -1  -2   14.00    0.48
  -1  -1  -2   13.73    0.46
  -1  -1  -2   15.36    0.48
   1   1   2   13.86    0.46
   1   1   2   14.42    0.49
   1   1   2   14.98    0.49
   1   1   2   14.29    0.43
   1   1   2   13.96    0.44
   1   1   2   15.42    0.46
  -2  -1  -2   21.58    0.65
  -2  -1  -2   20.88    0.51
  -2  -1  -2   21.07    0.72
  -2  -1  -2   21.11    0.65
  -2  -1  -2   21.55    0.64
  -2  -1  -2   20.72    0.63
   2   1   2   21.82    0.62
   2   1   2   21.05    0.70
   2   1   2   21.12    0.72
   2   1   2   21.01    0.59
   2   1   2   22.76    0.65
   2   1   2   19.83    0.67
   2   1   2   21.51    0.61
  -3  -1  -2   22.59    0.83
  -3  -1  -2   22.24    0.72
  -3  -1  -2   23.80    0.73
  -3  -1  -2   22.69    0.72
  -3  -1  -2   22.29    0.85
  -3  -1  -2   23.67    0.71
   3   1   2   22.56    0.67
   3   1   2   23.03    0.85
   3   1   2   22.87    0.82
   3   1   2   22.25    0.79
   3   1   2   23.57    0.62
   3   1   2   22.19    0.69
   3   1   2   23.03    0.84
   3   1   2   23.27    0.65
  -4  -1  -2   75.32    1.87
  -4  -1  -2   72.91    2.06
  -4  -1  -2   75.03    1.91
  -4  -1  -2   74.92    2.10
  -4  -1  -2   75.78    1.88
  -4  -1  -2   75.05    1.70
  -4  -1  -2   73.32    1.84
   4   1   2   72.08    2.07
   4   1   2   75.69    1.78
   4   1   2   78.87    2.09
   4   1   2   71.88    1.86
   4   1   2   75.00    1.71
   4   1   2   74.85    2.04
   4   1   2   75.74    2.03
  -5  -1  -2    2.31    0.21
  -5  -1  -2    1.70    0.29
  -5  -1  -2    3.16    0.45
  -5  -1  -2    3.48    0.47
  -5  -1  -2    2.40    0.28
  -5  -1  -2    2.72    0.29
  -5  -1  -2    2.15    0.28
   5   1   2    1.93    0.37
   5   1   2    2.19    0.39
   5   1   2    2.34    0.42
   5   1   2    2.61    0.31
   5   1   2    2.13    0.38
  -6  -1  -2    0.07    0.28
  -6  -1  -2    0.15    0.18
  -6  -1  -2    0.21    0.18
  -6  -1  -2    0.20    0.16
  -6  -1  -2    0.05    0.13
  -6  -1  -2   -0.10    0.17
  -6  -1  -2    0.23    0.29
   6   1   2   -0.15    0.25
   6   1   2   -0.12    0.25
   6   1   2    0.03    0.18
   6   1   2   -0.28    0.24
   6   1   2   -0.12    0.24
  -7  -1  -2   20.34    1.12
  -7  -1  -2   20.44    1.10
  -7  -1  -2   21.30    0.91
  -7  -1  -2   19.61    0.82
  -7  -1  -2   19.50    0.80
   7   1   2   21.82    1.08
   7   1   2   20.11    1.09
   7   1   2   21.14    1.09
   7   1   2   19.07    1.06
   7   1   2   20.44    0.87
  -8  -1  -2   55.52    1.79
  -8  -1  -2   56.25    2.09
  -8  -1  -2   56.61    1.69
  -8  -1  -2   58.82    2.17
   8   1   2   58.96    2.09
   8   1   2   54.99    1.75
   8   1   2   55.26    2.03
   8   1   2   57.71    2.03
   8   1   2   52.95    2.08
  -9  -1  -2   18.66    1.25
  -9  -1  -2   17.98    1.23
   9   1   2   18.43    1.19
   9   1   2   17.14    1.15
   9   1   2   17.86    1.21
   9   1   2   17.58    1.16
 -10  -1  -2   22.14    1.44
 -10  -1  -2   22.56    1.47
 -10  -1  -2   22.30    1.02
  10   1   2   22.72    1.40
  10   1   2   24.37    1.42
  10   1   2   21.73    1.41
 -11  -1  -2   -0.22    0.45
 -11  -1  -2    0.27    0.49
 -11  -1  -2   -0.22    0.27
  11   1   2    0.64    0.52
  11   1   2    0.02    0.42
  11   1   2   -0.12    0.42
 -12  -1  -2   11.43    0.81
 -12  -1  -2   15.56    1.62
 -12  -1  -2   12.01    1.36
  12   1   2   12.26    1.35
  12   1   2   13.29    1.24
  12   1   2   11.85    1.30
  12  -2  -2    1.42    0.58
  12  -2  -2    0.62    0.53
  12  -2  -2    0.71    0.53
 -12   2   2    1.23    0.60
 -12   2   2    1.22    0.59
  11  -2  -2   21.20    1.39
  11  -2  -2   24.04    1.51
  11  -2  -2   22.54    1.44
  11  -2  -2   22.70    1.39
 -11   2   2   22.06    1.46
 -11   2   2   20.60    1.42
  10  -2  -2   27.11    1.45
  10  -2  -2   26.06    1.47
  10  -2  -2   22.41    1.32
  10  -2  -2   25.72    1.47
 -10   2   2   25.63    1.45
 -10   2   2   23.26    1.26
   9  -2  -2    0.70    0.37
   9  -2  -2    1.07    0.45
   9  -2  -2    0.90    0.44
   9  -2  -2    0.90    0.46
   9  -2  -2    1.21    0.47
   9  -2  -2    1.16    0.47
  -9   2   2    0.96    0.19
  -9   2   2    1.05    0.46
  -9   2   2    0.57    0.43
  -9   2   2    1.23    0.42
  -9   2   2    0.90    0.20
   8  -2  -2   41.40    1.65
   8  -2  -2   42.76    1.55
   8  -2  -2   39.57    1.66
   8  -2  -2   39.50    1.67
   8  -2  -2   40.70    1.61
   8  -2  -2   41.58    1.68
   8  -2  -2   41.03    1.51
   8  -2  -2   41.29    1.64
  -8   2   2   42.60    1.44
  -8   2   2   45.42    1.74
  -8   2   2   42.38    1.11
  -8   2   2   42.70    1.70
  -8   2   2   42.81    1.59
  -8   2   2   42.36    1.48
  -8   2   2   41.02    1.11
   7  -2  -2    0.19    0.26
   7  -2  -2    0.54    0.33
   7  -2  -2    0.42    0.33
   7  -2  -2    0.31    0.32
   7  -2  -2    0.32    0.30
   7  -2  -2    1.31    0.39
   7  -2  -2    0.54    0.33
   7  -2  -2    0.56    0.29
  -7   2   2    0.76    0.15
  -7   2   2   -0.10    0.25
  -7   2   2    0.73    0.25
  -7   2   2    0.27    0.28
  -7   2   2    0.81    0.29
  -7   2   2    0.78    0.15
  -7   2   2    0.51    0.34
   6  -2  -2    0.16    0.25
   6  -2  -2   -0.15    0.22
   6  -2  -2    0.03    0.21
   6  -2  -2   -0.39    0.21
   6  -2  -2   -0.12    0.24
   6  -2  -2    0.62    0.27
   6  -2  -2   -0.19    0.19
   6  -2  -2   -0.49    0.20
  -6   2   2    0.29    0.11
  -6   2   2    0.39    0.11
  -6   2   2   -0.02    0.18
  -6   2   2   -0.08    0.21
  -6   2   2    0.22    0.23
  -6   2   2    0.37    0.20
   5  -2  -2   22.94    0.91
   5  -2  -2   25.12    0.97
   5  -2  -2   22.72    0.95
   5  -2  -2   24.53    0.94
   5  -2  -2   23.85    0.95
   5  -2  -2   24.55    0.98
   5  -2  -2   23.25    0.97
  -5   2   2   23.31    0.61
  -5   2   2   24.16    0.91
  -5   2   2   23.02    0.61
  -5   2   2   21.79    0.94
  -5   2   2   22.22    0.84
   4  -2  -2   45.57    1.38
   4  -2  -2   46.96    1.41
   4  -2  -2   46.43    1.38
   4  -2  -2   47.09    1.39
   4  -2  -2   47.56    1.43
   4  -2  -2   46.11    1.43
   4  -2  -2   44.89    1.41
   4  -2  -2   48.22    1.38
  -4   2   2   46.85    1.08
  -4   2   2   45.23    1.07
  -4   2   2   44.94    1.35
  -4   2   2   45.09    1.31
  -4   2   2   47.46    1.42
   3  -2  -2   64.59    1.69
   3  -2  -2   65.00    1.67
   3  -2  -2   63.54    1.66
   3  -2  -2   66.84    1.75
   3  -2  -2   62.95    1.71
   3  -2  -2   63.30    1.72
   3  -2  -2   63.35    1.70
   3  -2  -2   66.21    1.69
  -3   2   2   63.44    1.45
  -3   2   2   66.73    1.46
  -3   2   2   66.48    1.71
  -3   2   2   61.65    1.65
   2  -2  -2   65.63    1.73
   2  -2  -2   70.72    1.72
   2  -2  -2   69.99    1.66
   2  -2  -2   66.15    1.74
   2  -2  -2   69.20    1.74
   2  -2  -2   66.38    1.71
   2  -2  -2   69.92    1.71
   2  -2  -2   71.70    1.66
  -2   2   2   67.64    1.57
  -2   2   2   68.91    1.71
  -2   2   2   68.87    1.56
  -2   2   2   69.56    1.74
  -2   2   2   69.53    1.52
   1  -2  -2   18.52    0.60
   1  -2  -2   18.48    0.58
   1  -2  -2   17.53    0.57
   1  -2  -2   17.43    0.61
   1  -2  -2   17.61    0.47
   1  -2  -2   17.96    0.53
   1  -2  -2   17.56    0.59
   1  -2  -2   18.42    0.50
   1  -2  -2   17.81    0.49
   1  -2  -2   16.60    0.49
  -1   2   2   18.30    0.53
  -1   2   2   17.91    0.48
  -1   2   2   17.36    0.61
  -1   2   2   18.31    0.52
  -1   2   2   17.83    0.46
  -1   2   2   18.22    0.54
   0  -2  -2    2.87    0.23
   0  -2  -2    2.78    0.23
   0  -2  -2    3.05    0.25
   0  -2  -2    2.85    0.23
   0  -2  -2    2.78    0.18
   0  -2  -2    2.67    0.24
   0  -2  -2    2.94    0.17
   0   2   2    2.53    0.22
   0   2   2    2.72    0.17
   0   2   2    2.55    0.22
   0   2   2    2.57    0.19
   0   2   2    2.77    0.23
   0   2   2    2.93    0.26
  -1  -2  -2  270.23    5.94
  -1  -2  -2  264.65    5.91
  -1  -2  -2  271.47    5.88
  -1  -2  -2  271.98    5.93
  -1  -2  -2  272.14    5.96
  -1  -2  -2  268.85    5.95
   1   2   2  271.86    5.94
   1   2   2  271.82    5.94
   1   2   2  278.65    5.93
   1   2   2  279.12    5.83
   1   2   2  271.69    5.87
   1   2   2  270.06    5.92
   1   2   2  273.72    5.94
   1   2   2  273.76    5.94
   1   2   2  272.98    5.84
  -2  -2  -2   56.60    1.49
  -2  -2  -2   58.79    1.45
  -2  -2  -2   54.43    1.44
  -2  -2  -2   56.28    1.36
  -2  -2  -2   55.01    1.43
   2   2   2   54.57    1.48
   2   2   2   56.66    1.41
   2   2   2   56.28    1.41
   2   2   2   56.72    1.43
   2   2   2   56.13    1.43
  -3  -2  -2   79.78    1.91
  -3  -2  -2   80.47    1.99
  -3  -2  -2   78.75    1.97
  -3  -2  -2   81.53    1.99
  -3  -2  -2   77.96    2.09
  -3  -2  -2   82.93    2.12
   3   2   2   77.35    1.95
   3   2   2   83.08    1.98
   3   2   2   76.29    2.09
   3   2   2   81.78    2.03
   3   2   2   80.53    2.14
   3   2   2   81.12    1.95
   3   2   2   78.57    1.92
  -4  -2  -2    3.72    0.36
  -4  -2  -2    4.22    0.48
  -4  -2  -2    4.81    0.38
  -4  -2  -2    4.48    0.51
  -4  -2  -2    3.84    0.33
  -4  -2  -2    4.68    0.37
   4   2   2    4.09    0.34
   4   2   2    4.55    0.47
   4   2   2    3.55    0.41
   4   2   2    4.27    0.29
   4   2   2    2.89    0.42
   4   2   2    3.95    0.23
   4   2   2    4.84    0.37
  -5  -2  -2   77.52    2.08
  -5  -2  -2   82.39    2.35
  -5  -2  -2   79.81    2.06
  -5  -2  -2   81.53    2.08
  -5  -2  -2   77.83    2.10
  -5  -2  -2   79.01    2.35
   5   2   2   85.23    1.92
   5   2   2   81.60    2.34
   5   2   2   79.24    2.24
   5   2   2   84.12    2.37
   5   2   2   81.61    2.11
   5   2   2   80.64    1.89
  -6  -2  -2   13.12    0.64
  -6  -2  -2   13.34    0.64
  -6  -2  -2   13.86    0.65
  -6  -2  -2   13.51    0.66
  -6  -2  -2   14.01    0.87
   6   2   2   13.42    0.86
   6   2   2   14.41    0.83
   6   2   2   13.81    0.87
   6   2   2   14.60    0.69
  -7  -2  -2   21.10    1.15
  -7  -2  -2   20.90    0.88
  -7  -2  -2   20.80    0.88
  -7  -2  -2   21.98    1.17
   7   2   2   20.75    1.16
   7   2   2   21.85    0.93
   7   2   2   21.30    1.16
   7   2   2   20.17    1.06
  -8  -2  -2  125.56    3.27
  -8  -2  -2  133.80    3.59
  -8  -2  -2  125.93    3.75
  -8  -2  -2  126.30    3.70
   8   2   2  130.90    3.64
   8   2   2  127.11    3.32
   8   2   2  127.41    3.70
   8   2   2  125.71    3.73
  -9  -2  -2   20.58    1.36
  -9  -2  -2   22.32    1.33
  -9  -2  -2   21.12    1.00
  -9  -2  -2   23.11    1.39
   9   2   2   21.11    1.26
   9   2   2   21.51    1.32
   9   2   2   19.05    1.28
 -10  -2  -2   -0.18    0.42
 -10  -2  -2    0.26    0.46
 -10  -2  -2    0.28    0.29
  10   2   2    0.53    0.47
  10   2   2   -0.08    0.40
  10   2   2    0.24    0.41
 -11  -2  -2    6.49    0.68
 -11  -2  -2    5.51    0.96
 -11  -2  -2    5.12    0.94
  11   2   2    5.44    0.90
  11   2   2    5.44    0.95
  11   2   2    4.99    0.85
 -12  -2  -2    1.37    0.68
 -12  -2  -2    1.50    0.67
 -12  -2  -2    0.93    0.40
  12   2   2    1.31    0.66
  12   2   2    0.62    0.54
  12   2   2    1.19    0.59
  12  -3  -2   13.38    1.35
  12  -3  -2   13.74    1.38
  12  -3  -2   15.30    1.47
 -12   3   2   14.23    1.27
 -12   3   2   14.39    1.44
  11  -3  -2    7.05    0.97
  11  -3  -2    5.61    0.86
  11  -3  -2    7.07    0.98
 -11   3   2    7.76    0.98
 -11   3   2    6.58    0.95
  10  -3  -2   16.90    1.19
  10  -3  -2   16.77    1.20
  10  -3  -2   15.02    1.17
  10  -3  -2   13.26    1.05
  10  -3  -2   15.51    1.15
 -10   3   2   14.26    1.14
 -10   3   2   13.86    1.02
 -10   3   2   16.38    0.58
   9  -3  -2   64.57    2.36
   9  -3  -2   64.88    2.35
   9  -3  -2   66.57    2.27
   9  -3  -2   64.74    2.32
   9  -3  -2   65.68    2.34
   9  -3  -2   61.80    2.11
  -9   3   2   66.93    2.30
  -9   3   2   68.03    2.38
  -9   3   2   65.97    2.37
  -9   3   2   66.06    1.64
  -9   3   2   63.69    2.11
  -9   3   2   65.45    1.63
   8  -3  -2   17.73    1.01
   8  -3  -2   16.99    1.06
   8  -3  -2   17.44    1.07
   8  -3  -2   18.53    0.96
   8  -3  -2   18.88    1.09
   8  -3  -2   16.31    1.05
   8  -3  -2   15.21    1.00
   8  -3  -2   15.48    0.98
  -8   3   2   17.21    1.04
  -8   3   2   17.37    0.85
  -8   3   2   17.10    1.03
  -8   3   2   17.58    0.94
  -8   3   2   17.36    0.59
   7  -3  -2   13.75    0.90
   7  -3  -2   16.37    0.92
   7  -3  -2   13.62    0.88
   7  -3  -2   13.15    0.91
   7  -3  -2   15.05    0.83
   7  -3  -2   14.13    0.90
   7  -3  -2   15.80    0.89
   7  -3  -2   16.02    0.89
  -7   3   2   14.79    0.90
  -7   3   2   15.85    0.77
  -7   3   2   15.19    0.52
  -7   3   2   16.33    0.53
  -7   3   2   15.66    0.91
  -7   3   2   14.71    0.81
   6  -3  -2  101.04    2.84
   6  -3  -2  105.39    2.91
   6  -3  -2  103.66    2.92
   6  -3  -2  103.37    2.84
   6  -3  -2  104.65    2.91
   6  -3  -2  103.35    2.81
   6  -3  -2  107.78    2.86
   6  -3  -2  106.74    2.80
  -6   3   2  104.41    2.40
  -6   3   2  108.82    2.92
  -6   3   2  105.82    2.70
  -6   3   2  104.93    2.81
  -6   3   2  103.87    2.39
   5  -3  -2    3.04    0.41
   5  -3  -2    2.41    0.37
   5  -3  -2    2.73    0.41
   5  -3  -2    2.95    0.39
   5  -3  -2    2.10    0.39
   5  -3  -2    3.07    0.46
   5  -3  -2    3.06    0.45
   5  -3  -2    2.70    0.42
  -5   3   2    1.48    0.38
  -5   3   2    2.41    0.33
  -5   3   2    2.27    0.38
  -5   3   2    2.53    0.22
  -5   3   2    2.62    0.22
   4  -3  -2   29.17    1.06
   4  -3  -2   28.98    1.02
   4  -3  -2   27.96    0.99
   4  -3  -2   27.72    1.05
   4  -3  -2   28.67    0.99
   4  -3  -2   27.86    1.07
   4  -3  -2   30.41    1.01
  -4   3   2   28.10    0.97
  -4   3   2   28.70    0.78
  -4   3   2   28.81    0.78
  -4   3   2   28.52    1.04
   3  -3  -2  170.72    3.88
   3  -3  -2  172.13    3.99
   3  -3  -2  170.08    3.94
   3  -3  -2  168.16    3.84
   3  -3  -2  166.74    3.95
   3  -3  -2  169.28    3.99
   3  -3  -2  169.37    3.90
   3  -3  -2  164.69    3.99
  -3   3   2  169.71    3.73
  -3   3   2  168.66    3.67
  -3   3   2  168.43    3.73
  -3   3   2  167.80    3.91
  -3   3   2  166.53    3.97
   2  -3  -2    5.31    0.39
   2  -3  -2    5.19    0.31
   2  -3  -2    6.25    0.30
   2  -3  -2    5.64    0.41
   2  -3  -2    5.05    0.37
   2  -3  -2    5.97    0.21
   2  -3  -2    5.29    0.38
   2  -3  -2    6.24    0.21
  -2   3   2    5.63    0.30
  -2   3   2    4.99    0.30
  -2   3   2    5.74    0.24
  -2   3   2    5.22    0.40
  -2   3   2    5.51    0.39
  -2   3   2    5.70    0.31
  -2   3   2    5.28    0.28
   1  -3  -2  129.24    3.00
   1  -3  -2  126.67    2.90
   1  -3  -2  132.22    2.94
   1  -3  -2  125.70    2.85
   1  -3  -2  126.74    3.02
   1  -3  -2  126.97    2.99
   1  -3  -2  133.08    2.86
   1  -3  -2  124.40    2.97
   1  -3  -2  126.08    2.85
  -1   3   2  131.46    2.86
  -1   3   2  133.80    2.95
  -1   3   2  127.76    3.02
  -1   3   2  127.41    2.94
  -1   3   2  132.90    2.93
  -1   3   2  130.15    2.77
  -1   3   2  128.26    3.01
   0  -3  -2   10.54    0.49
   0  -3  -2   10.10    0.46
   0  -3  -2    9.72    0.41
   0  -3  -2   10.32    0.38
   0  -3  -2   10.38    0.44
   0  -3  -2   10.34    0.37
   0   3   2   10.26    0.46
   0   3   2   10.27    0.45
   0   3   2    9.78    0.37
   0   3   2   10.46    0.45
   0   3   2    9.78    0.35
   0   3   2   11.21    0.49
  -1  -3  -2   88.83    2.09
  -1  -3  -2   91.12    2.13
  -1  -3  -2   91.37    2.12
  -1  -3  -2   92.94    2.19
  -1  -3  -2   87.04    2.18
  -1  -3  -2   88.79    2.05
  -1  -3  -2   90.15    2.17
   1   3   2   87.08    2.18
   1   3   2   88.76    2.17
   1   3   2   90.63    2.08
   1   3   2   90.02    2.12
   1   3   2   86.78    2.16
   1   3   2   89.46    2.10
  -2  -3  -2   12.87    0.58
  -2  -3  -2   13.39    0.59
  -2  -3  -2   12.64    0.60
  -2  -3  -2   14.16    0.59
  -2  -3  -2   12.32    0.55
  -2  -3  -2   13.44    0.47
   2   3   2   13.14    0.57
   2   3   2   13.34    0.57
   2   3   2   13.21    0.58
   2   3   2   13.75    0.42
   2   3   2   13.47    0.55
   2   3   2   13.38    0.57
   2   3   2   12.82    0.52
  -3  -3  -2   40.03    1.28
  -3  -3  -2   40.41    1.20
  -3  -3  -2   40.50    1.23
  -3  -3  -2   42.33    1.31
  -3  -3  -2   42.15    1.31
  -3  -3  -2   40.15    1.08
  -3  -3  -2   40.77    1.21
   3   3   2   39.73    1.27
   3   3   2   38.09    1.32
   3   3   2   41.70    1.17
   3   3   2   39.71    1.20
   3   3   2   39.43    1.19
   3   3   2   44.01    1.22
  -4  -3  -2   73.29    1.95
  -4  -3  -2   73.10    2.07
  -4  -3  -2   72.92    1.93
  -4  -3  -2   67.49    2.06
  -4  -3  -2   71.26    1.79
  -4  -3  -2   71.83    1.92
  -4  -3  -2   75.61    2.10
   4   3   2   71.08    1.92
   4   3   2   73.30    1.84
   4   3   2   73.44    1.99
   4   3   2   75.81    2.15
   4   3   2   72.74    2.06
   4   3   2   71.89    1.90
  -5  -3  -2    0.85    0.20
  -5  -3  -2    0.40    0.24
  -5  -3  -2    0.72    0.32
  -5  -3  -2    0.65    0.31
  -5  -3  -2    0.33    0.21
  -5  -3  -2    0.31    0.19
  -5  -3  -2    0.11    0.28
   5   3   2    0.26    0.25
   5   3   2    0.58    0.11
   5   3   2    0.70    0.30
   5   3   2    0.40    0.17
   5   3   2    0.29    0.28
   5   3   2    0.32    0.22
   5   3   2    0.72    0.21
  -6  -3  -2   20.14    0.85
  -6  -3  -2   19.54    0.87
  -6  -3  -2   18.73    1.05
  -6  -3  -2   19.01    0.75
  -6  -3  -2   20.75    1.04
  -6  -3  -2   19.11    1.04
   6   3   2   22.35    0.89
   6   3   2   19.42    0.82
   6   3   2   18.76    1.05
   6   3   2   21.21    1.00
   6   3   2   19.89    0.62
   6   3   2   22.63    1.10
  -7  -3  -2  131.95    3.69
  -7  -3  -2  135.76    3.70
  -7  -3  -2  124.57    3.26
  -7  -3  -2  126.63    3.16
  -7  -3  -2  127.48    3.30
  -7  -3  -2  124.58    3.58
   7   3   2  130.92    3.32
   7   3   2  127.02    3.63
   7   3   2  126.72    3.51
   7   3   2  128.47    3.67
  -8  -3  -2   11.36    0.96
  -8  -3  -2   11.60    0.97
  -8  -3  -2   11.74    0.98
  -8  -3  -2   10.62    0.72
  -8  -3  -2    9.99    0.74
   8   3   2    8.98    0.89
   8   3   2   10.57    0.72
   8   3   2    9.98    0.91
   8   3   2   11.38    0.97
  -9  -3  -2   11.12    1.01
  -9  -3  -2   12.21    0.80
  -9  -3  -2   11.76    1.19
   9   3   2   12.72    1.06
   9   3   2   12.67    1.01
   9   3   2   11.25    1.15
 -10  -3  -2   14.39    0.91
 -10  -3  -2   14.66    1.28
 -10  -3  -2   14.64    1.21
  10   3   2   13.83    1.18
  10   3   2   13.65    1.15
  10   3   2   14.54    1.13
 -11  -3  -2   -0.33    0.47
 -11  -3  -2    0.05    0.32
 -11  -3  -2   -0.04    0.49
  11   3   2    0.17    0.48
  11   3   2   -0.06    0.43
  11   3   2    0.75    0.56
 -12  -3  -2    7.66    1.31
 -12  -3  -2    6.68    0.86
 -12  -3  -2    6.10    1.03
  12   3   2    6.24    1.17
  12   3   2    7.66    1.12
  12   3   2    5.68    0.99
  12  -4  -2    0.47    0.49
  12  -4  -2   -0.29    0.47
  12  -4  -2    0.20    0.47
 -12   4   2    0.18    0.46
 -12   4   2    0.60    0.54
  11  -4  -2    5.45    0.87
  11  -4  -2    5.19    0.86
  11  -4  -2    5.52    0.88
  11  -4  -2    5.90    0.91
 -11   4   2    5.40    0.82
 -11   4   2    5.15    0.87
  10  -4  -2    4.66    0.77
  10  -4  -2    5.48    0.78
  10  -4  -2    6.83    0.91
  10  -4  -2    5.64    0.81
 -10   4   2    5.79    0.79
 -10   4   2    5.54    0.81
   9  -4  -2   49.93    1.97
   9  -4  -2   49.26    1.82
   9  -4  -2   51.16    2.05
   9  -4  -2   53.60    2.08
   9  -4  -2   51.66    1.91
   9  -4  -2   50.39    2.05
   9  -4  -2   51.19    1.98
  -9   4   2   51.48    1.34
  -9   4   2   51.79    1.41
  -9   4   2   49.40    1.84
  -9   4   2   53.21    2.03
  -9   4   2   50.82    1.99
   8  -4  -2   11.62    0.83
   8  -4  -2   10.23    0.76
   8  -4  -2   10.28    0.83
   8  -4  -2   10.33    0.97
   8  -4  -2   10.41    0.97
   8  -4  -2   12.14    0.91
   8  -4  -2   11.01    0.89
  -8   4   2   10.99    0.48
  -8   4   2   10.01    0.76
  -8   4   2   10.80    0.87
  -8   4   2   10.13    0.46
  -8   4   2    9.63    0.67
  -8   4   2   10.42    0.84
   7  -4  -2   24.52    1.22
   7  -4  -2   22.34    1.17
   7  -4  -2   23.78    1.14
   7  -4  -2   24.02    1.09
   7  -4  -2   22.28    1.13
   7  -4  -2   25.19    1.10
   7  -4  -2   25.35    1.21
   7  -4  -2   24.07    1.14
  -7   4   2   24.68    0.76
  -7   4   2   24.63    0.77
  -7   4   2   26.71    1.23
  -7   4   2   25.10    1.02
  -7   4   2   25.41    1.14
   6  -4  -2    1.12    0.30
   6  -4  -2    1.05    0.36
   6  -4  -2    1.09    0.34
   6  -4  -2    0.69    0.33
   6  -4  -2    0.84    0.31
   6  -4  -2    0.74    0.30
   6  -4  -2    1.19    0.38
   6  -4  -2    0.92    0.33
  -6   4   2    1.10    0.19
  -6   4   2    0.32    0.34
  -6   4   2    1.28    0.19
  -6   4   2    1.04    0.35
  -6   4   2    0.86    0.26
   5  -4  -2   95.04    2.63
   5  -4  -2   95.05    2.50
   5  -4  -2   95.74    2.68
   5  -4  -2   93.78    2.54
   5  -4  -2   96.08    2.63
   5  -4  -2   96.41    2.67
   5  -4  -2   96.81    2.52
  -5   4   2   92.46    2.60
  -5   4   2   93.70    2.25
  -5   4   2   94.49    2.49
  -5   4   2   97.74    2.70
  -5   4   2   95.81    2.26
  -5   4   2   96.39    2.19
   4  -4  -2    1.12    0.29
   4  -4  -2    1.09    0.26
   4  -4  -2    0.77    0.26
   4  -4  -2    0.54    0.29
   4  -4  -2    1.13    0.29
   4  -4  -2    1.66    0.30
   4  -4  -2    0.86    0.33
  -4   4   2    0.90    0.25
  -4   4   2    0.88    0.17
  -4   4   2    0.81    0.19
  -4   4   2    0.89    0.23
  -4   4   2    0.59    0.31
  -4   4   2    0.82    0.29
  -4   4   2    0.52    0.17
   3  -4  -2   43.74    1.41
   3  -4  -2   45.18    1.41
   3  -4  -2   44.23    1.39
   3  -4  -2   43.44    1.26
   3  -4  -2   43.73    1.20
  -3   4   2   42.51    1.15
  -3   4   2   43.41    1.40
  -3   4   2   44.86    1.12
  -3   4   2   44.30    1.20
  -3   4   2   45.66    1.36
  -3   4   2   46.33    1.26
  -3   4   2   44.67    1.20
   2  -4  -2  281.51    6.16
   2  -4  -2  286.95    6.36
   2  -4  -2  278.67    6.33
   2  -4  -2  281.39    6.07
   2  -4  -2  275.03    6.32
   2  -4  -2  273.36    6.36
   2  -4  -2  274.16    6.16
   2  -4  -2  287.90    6.11
   2  -4  -2  280.80    6.33
  -2   4   2  277.78    6.33
  -2   4   2  283.57    6.21
  -2   4   2  286.91    6.38
  -2   4   2  287.57    6.22
  -2   4   2  285.01    6.18
  -2   4   2  279.78    6.17
   1  -4  -2   43.02    1.08
   1  -4  -2   42.31    1.17
   1  -4  -2   40.41    1.18
   1  -4  -2   41.32    1.13
   1  -4  -2   40.15    1.22
   1  -4  -2   41.01    1.07
   1  -4  -2   41.04    1.25
  -1   4   2   42.03    1.18
  -1   4   2   43.39    1.25
  -1   4   2   42.43    1.24
  -1   4   2   41.78    1.18
  -1   4   2   41.30    1.08
  -1   4   2   40.67    1.15
   0  -4  -2   76.21    1.81
   0  -4  -2   76.33    1.96
   0  -4  -2   74.37    1.85
   0  -4  -2   75.13    1.91
   0  -4  -2   77.40    1.94
   0  -4  -2   76.76    1.83
   0   4   2   75.34    1.73
   0   4   2   74.49    1.97
   0   4   2   74.25    1.92
   0   4   2   74.87    1.92
   0   4   2   78.27    1.82
[truncated: 3,555,963 more chars]
