# Supplementary material for: (η4-Tri­methyl­ene­methane)(1,1,1-tris­{[bis­(4-meth­oxy­phen­yl)phosphan­yl]meth­yl}ethane)ruthenium(II) diethyl ether hemisolvate
Source: IUCrdata. 2025 Jun 17;10(Pt 6):x250524. doi: 10.1107/S2414314625005243 (PMC12230594; doi:10.1107/S2414314625005243)
Supplement: Supplementary file 2 [file x-10-x250524-Isup2.hkl]

data_I                                                                          
_shelx_title ' AX2836 in P-1'                                                   
_shelx_refln_list_code          4                                               
_shelx_F_calc_maximum      221.05                                               
_exptl_crystal_F_000      1042.00                                               
_reflns_d_resolution_high  0.7448                                               
                                                                                
loop_                                                                           
 _space_group_symop_operation_xyz                                               
 'x, y, z'                                                                      
 '-x, -y, -z'                                                                   
                                                                                
_cell_length_a     9.1504                                                       
_cell_length_b    11.6521                                                       
_cell_length_c    24.8681                                                       
_cell_angle_alpha  95.453                                                       
_cell_angle_beta   98.296                                                       
_cell_angle_gamma  90.372                                                       
                                                                                
_shelx_F_squared_multiplier     1.000                                           
                                                                                
loop_                                                                           
 _refln_index_h                                                                 
 _refln_index_k                                                                 
 _refln_index_l                                                                 
 _refln_F_squared_calc                                                          
 _refln_F_squared_meas                                                          
 _refln_F_squared_sigma                                                         
 _refln_observed_status                                                         
   1   0   0         10.22          2.05         1.12 o                         
   2   0   0      18007.50      20299.86       116.46 o                         
   3   0   0         37.44         57.11         2.63 o                         
   4   0   0       2357.90       2493.07        18.48 o                         
   5   0   0       5767.07       6472.76        42.42 o                         
   6   0   0        371.75        408.03         7.73 o                         
   7   0   0        630.42        682.42        11.67 o                         
   8   0   0        166.53        180.77         8.42 o                         
   9   0   0       1788.77       1714.04        28.17 o                         
  10   0   0        815.74        735.73        20.23 o                         
  11   0   0          0.70          4.78         7.62 o                         
  12   0   0        105.35        106.22        12.36 o                         
 -12   1   0        396.76        416.83        19.27 o                         
 -11   1   0        458.65        510.72        18.66 o                         
 -10   1   0        139.32        137.76        13.75 o                         
  -9   1   0       2213.45       2183.66        29.48 o                         
  -8   1   0       1712.76       1710.21        20.46 o                         
  -7   1   0         44.44         86.96         4.88 o                         
  -6   1   0        135.02        121.30         4.51 o                         
  -5   1   0       1099.85       1182.52        12.78 o                         
  -4   1   0        465.31        659.04         8.79 o                         
  -3   1   0        336.13        299.10         5.05 o                         
  -2   1   0        432.26        443.24         8.71 o                         
  -1   1   0      36100.71      38989.20       215.24 o                         
   0   1   0       2853.79       2925.06        18.17 o                         
   1   1   0      12045.80      12269.41        63.97 o                         
   2   1   0        314.82        349.91         4.34 o                         
   3   1   0          0.98          0.81         1.63 o                         
   4   1   0      12862.88      13785.37        85.59 o                         
   5   1   0       2323.87       2318.13        19.21 o                         
   6   1   0         20.50         30.53         3.53 o                         
   7   1   0        878.78        877.49        13.30 o                         
   8   1   0       3325.60       3207.34        35.53 o                         
   9   1   0          6.89         31.36         9.22 o                         
  10   1   0       1084.60       1097.99        30.05 o                         
  11   1   0          0.94         -2.33         7.74 o                         
  12   1   0         54.45         55.79        10.98 o                         
 -12   2   0         73.26         95.05        13.63 o                         
 -11   2   0        344.39        363.73        25.12 o                         
 -10   2   0       1544.58       1598.21        28.14 o                         
  -9   2   0        368.65        331.62        18.22 o                         
  -8   2   0       1580.52       1594.63        20.25 o                         
  -7   2   0        162.11        168.02         6.22 o                         
  -6   2   0       1439.70       1532.52        14.42 o                         
  -5   2   0       6459.33       6634.24        43.24 o                         
  -4   2   0       7389.72       7688.55        49.93 o                         
  -3   2   0       4447.28       4907.38        32.61 o                         
  -2   2   0       5199.81       5310.40        36.95 o                         
  -1   2   0          8.89         -2.24         1.50 o                         
   0   2   0       6609.93       6864.11        42.07 o                         
   1   2   0       8159.16       9525.09        58.17 o                         
   2   2   0       2861.23       2866.35        18.47 o                         
   3   2   0       1113.18       1046.79         9.59 o                         
   4   2   0        450.92        410.71         6.45 o                         
   5   2   0       3135.17       3155.69        24.44 o                         
   6   2   0       1033.54       1067.83        12.15 o                         
   7   2   0         16.52         49.94         4.78 o                         
   8   2   0       2199.14       2273.60        31.26 o                         
   9   2   0       3299.06       3224.19        40.80 o                         
  10   2   0       1767.48       1600.07        32.82 o                         
  11   2   0        439.96        424.22        21.70 o                         
  12   2   0        521.96        528.79        24.36 o                         
 -11   3   0        412.91        397.44        21.38 o                         
 -10   3   0       1119.17       1109.70        23.47 o                         
  -9   3   0       2913.65       2957.34        35.39 o                         
  -8   3   0       1300.03       1264.82        19.83 o                         
  -7   3   0       1545.35       1569.98        17.44 o                         
  -6   3   0        794.22        838.78        10.54 o                         
  -5   3   0       1071.87       1227.65        13.16 o                         
  -4   3   0       4647.47       4900.83        32.99 o                         
  -3   3   0        328.85        306.73         5.51 o                         
  -2   3   0       3764.09       3982.27        25.97 o                         
  -1   3   0       6121.13       6628.73        40.64 o                         
   0   3   0      14401.85      14969.17        87.06 o                         
   1   3   0      12684.01      13790.65        87.41 o                         
   2   3   0         10.87         16.34         2.24 o                         
   3   3   0       4459.33       4384.36        28.17 o                         
   4   3   0        767.67        662.44         9.08 o                         
   5   3   0        151.10        160.84         4.88 o                         
   6   3   0        395.82        475.57         8.88 o                         
   7   3   0       6229.37       6084.26        53.03 o                         
   8   3   0          0.17         87.18         9.26 o                         
   9   3   0       1316.05       1275.56        24.36 o                         
  10   3   0       1359.67       1221.65        29.28 o                         
  11   3   0         75.75         58.43        11.26 o                         
 -11   4   0       1337.11       1444.71        28.04 o                         
 -10   4   0        184.54        206.33        12.06 o                         
  -9   4   0       2255.74       2331.17        31.99 o                         
  -8   4   0       1558.99       1639.20        22.48 o                         
  -7   4   0        252.08        267.87        10.12 o                         
  -6   4   0        648.24        561.53        10.16 o                         
  -5   4   0       9078.91       9596.73        65.99 o                         
  -4   4   0         48.76         66.45         6.09 o                         
  -3   4   0        562.03        723.16         9.40 o                         
  -2   4   0       8535.00       8883.25        52.62 o                         
  -1   4   0        396.81        492.47         6.81 o                         
   0   4   0       7905.33       8018.13        52.01 o                         
   1   4   0       9065.92       9050.60        62.21 o                         
   2   4   0       2637.38       2653.97        20.40 o                         
   3   4   0          8.78         10.25         2.89 o                         
   4   4   0        252.48        236.59         4.88 o                         
   5   4   0        243.31        228.41         5.70 o                         
   6   4   0       1683.12       1665.61        17.96 o                         
   7   4   0        945.42        983.42        19.42 o                         
   8   4   0       1177.63       1139.92        20.39 o                         
   9   4   0        338.08        294.28        15.06 o                         
  10   4   0        630.57        652.69        23.33 o                         
  11   4   0        732.68        772.40        26.43 o                         
 -11   5   0         90.59         90.95         9.81 o                         
 -10   5   0        629.44        639.93        29.74 o                         
  -9   5   0        100.13         92.93         8.37 o                         
  -8   5   0        694.22        661.80        15.98 o                         
  -7   5   0       2611.63       2558.60        26.28 o                         
  -6   5   0        812.68        808.72        12.68 o                         
  -5   5   0         61.41         61.49         4.45 o                         
  -4   5   0       2744.55       2928.15        26.97 o                         
  -3   5   0       7165.46       7614.80        48.72 o                         
  -2   5   0        355.89        391.59        10.12 o                         
  -1   5   0       8785.85       8444.76        55.11 o                         
   0   5   0       7844.20       8089.53        57.35 o                         
   1   5   0       1969.28       2248.35        19.07 o                         
   2   5   0       1634.26       1595.71        15.96 o                         
   3   5   0       1308.69       1270.63        13.43 o                         
   4   5   0        153.46        188.08         8.08 o                         
   5   5   0       1820.79       1789.48        19.20 o                         
   6   5   0         12.59         20.39         4.40 o                         
   7   5   0       1965.62       1993.01        27.67 o                         
   8   5   0       2517.36       2581.20        33.15 o                         
   9   5   0        442.09        474.24        19.32 o                         
  10   5   0         84.15         67.91        11.12 o                         
  11   5   0        283.06        282.96        18.85 o                         
 -11   6   0        438.58        420.02        20.64 o                         
 -10   6   0       1967.06       2095.66        39.82 o                         
  -9   6   0        194.15        200.26        13.44 o                         
  -8   6   0        314.56        282.61        12.45 o                         
  -7   6   0         79.98         78.18         6.91 o                         
  -6   6   0        167.28        156.23         8.59 o                         
  -5   6   0        445.19        381.28         9.39 o                         
  -4   6   0        229.95        221.32         7.15 o                         
  -3   6   0        983.89       1007.29        11.69 o                         
  -2   6   0       1167.29        997.88        10.79 o                         
  -1   6   0        329.36        324.72         7.33 o                         
   0   6   0      11672.35      12122.87        90.40 o                         
   1   6   0       1786.97       1722.60        17.19 o                         
   2   6   0       1638.17       1694.67        17.33 o                         
   3   6   0       5557.07       5838.87        43.17 o                         
   4   6   0       1261.85       1192.92        15.71 o                         
   5   6   0        555.60        560.58        12.16 o                         
   6   6   0        644.66        597.25        13.23 o                         
   7   6   0       2577.90       2543.99        32.20 o                         
   8   6   0        173.00        229.71        11.05 o                         
   9   6   0       1308.25       1244.12        28.88 o                         
  10   6   0         93.33         57.86        11.48 o                         
  11   6   0        207.39        202.06        18.91 o                         
 -10   7   0        118.28        114.94        11.76 o                         
  -9   7   0       5498.90       5506.71        79.82 o                         
  -8   7   0        202.28        222.80        14.83 o                         
  -7   7   0          3.48         18.22         6.13 o                         
  -6   7   0       1110.01       1077.32        19.86 o                         
  -5   7   0       1763.41       1693.54        24.72 o                         
  -4   7   0          5.78         12.82         3.75 o                         
  -3   7   0         45.97         29.19         3.63 o                         
  -2   7   0       5102.46       5226.70        34.55 o                         
  -1   7   0       1554.77       1406.60        17.34 o                         
   0   7   0        171.85        173.53         5.80 o                         
   1   7   0       2285.99       2173.90        21.51 o                         
   2   7   0       2085.69       2015.84        20.32 o                         
   3   7   0          0.46         50.81         5.22 o                         
   4   7   0        932.31        928.46        14.98 o                         
   5   7   0       2458.31       2465.37        29.72 o                         
   6   7   0        120.27        201.48         9.52 o                         
   7   7   0       1207.30       1206.96        21.94 o                         
   8   7   0       3972.06       4004.74        54.56 o                         
   9   7   0         32.47         58.79         9.71 o                         
  10   7   0        673.53        721.04        29.63 o                         
 -10   8   0       3230.10       3346.88        51.88 o                         
  -9   8   0         14.60         28.90         8.80 o                         
  -8   8   0        278.80        289.05        15.88 o                         
  -7   8   0        102.01        108.92         9.46 o                         
  -6   8   0        768.50        730.46        17.29 o                         
  -5   8   0       3558.55       3472.90        37.48 o                         
  -4   8   0        894.66        898.95        15.34 o                         
  -3   8   0       1894.06       1832.04        24.39 o                         
  -2   8   0        209.88        180.10         6.71 o                         
  -1   8   0       5924.60       5910.87        47.79 o                         
   0   8   0        154.85        171.76         6.44 o                         
   1   8   0        119.74        134.37         7.66 o                         
   2   8   0        389.14        382.40         8.96 o                         
   3   8   0       2527.93       2537.81        27.47 o                         
   4   8   0        743.57        627.29        13.31 o                         
   5   8   0         75.12         75.17         7.41 o                         
   6   8   0        665.00        677.52        15.97 o                         
   7   8   0        865.00        896.70        19.73 o                         
   8   8   0       1211.83       1322.54        26.16 o                         
   9   8   0       1653.37       1627.15        32.80 o                         
  10   8   0          0.44         15.28        13.64 o                         
 -10   9   0         98.78        127.13        13.29 o                         
  -9   9   0        904.23        925.20        25.93 o                         
  -8   9   0         81.55         73.74        10.22 o                         
  -7   9   0        464.45        481.94        17.83 o                         
  -6   9   0       1935.47       1870.23        30.79 o                         
  -5   9   0        335.64        341.79        13.12 o                         
  -4   9   0        242.12        239.00        10.44 o                         
  -3   9   0        117.44        139.29         7.31 o                         
  -2   9   0       2445.73       2469.49        24.72 o                         
  -1   9   0       1432.94       1401.03        18.30 o                         
   0   9   0       2363.92       2366.74        26.20 o                         
   1   9   0       1009.26        903.25        14.24 o                         
   2   9   0         19.50         14.16         4.63 o                         
   3   9   0        613.42        603.27        13.26 o                         
   4   9   0        127.89        119.79         8.63 o                         
   5   9   0          4.71          4.96         5.63 o                         
   6   9   0          2.93          0.26         5.66 o                         
   7   9   0       2088.51       2056.27        47.27 o                         
   8   9   0        614.61        711.68        23.25 o                         
   9   9   0        398.04        428.83        21.07 o                         
  -9  10   0         83.28         70.95        12.86 o                         
  -8  10   0        449.46        408.73        20.46 o                         
  -7  10   0         88.34         85.59         9.70 o                         
  -6  10   0        139.54        126.93        10.59 o                         
  -5  10   0       1011.38       1002.59        19.79 o                         
  -4  10   0        856.15        830.78        17.68 o                         
  -3  10   0          2.56         33.13         5.20 o                         
  -2  10   0       5351.36       5107.32        41.19 o                         
  -1  10   0       1499.08       1499.64        19.91 o                         
   0  10   0         33.51         67.31         6.09 o                         
   1  10   0       2385.12       2357.95        27.66 o                         
   2  10   0          4.19         18.13         6.08 o                         
   3  10   0        101.90        123.74         8.84 o                         
   4  10   0       2545.35       2570.93        35.27 o                         
   5  10   0         47.28         54.23         8.38 o                         
   6  10   0         99.24        113.85         9.18 o                         
   7  10   0        622.92        670.78        23.49 o                         
   8  10   0       1506.55       1508.99        30.13 o                         
   9  10   0         35.17         60.91        12.64 o                         
  -8  11   0        104.91         84.03        13.40 o                         
  -7  11   0        367.66        344.48        19.29 o                         
  -6  11   0        119.64        107.57        11.45 o                         
  -5  11   0        114.75         88.64         9.53 o                         
  -4  11   0        713.24        719.38        18.81 o                         
  -3  11   0       2166.97       2112.94        27.71 o                         
  -2  11   0        250.32        328.03        13.40 o                         
  -1  11   0       1148.98       1176.14        20.82 o                         
   0  11   0       2326.04       2323.69        34.00 o                         
   1  11   0         17.23         34.01         6.65 o                         
   2  11   0        548.77        542.91        15.51 o                         
   3  11   0        524.94        509.02        19.14 o                         
   4  11   0          4.59          0.15         7.28 o                         
   5  11   0        150.36        137.38        12.15 o                         
   6  11   0       1728.43       1750.67        33.25 o                         
   7  11   0        111.16        177.43        14.59 o                         
   8  11   0        506.78        532.26        23.55 o                         
  -7  12   0         72.06         73.85        12.66 o                         
  -6  12   0        613.38        609.61        25.40 o                         
  -5  12   0         40.93         36.55         8.59 o                         
  -4  12   0         96.02         91.11         9.78 o                         
  -3  12   0         69.80         92.87         9.27 o                         
  -2  12   0        549.44        583.96        15.98 o                         
  -1  12   0        653.61        656.12        17.31 o                         
   0  12   0       1132.90       1120.83        36.36 o                         
   1  12   0        406.57        417.07        20.50 o                         
   2  12   0         16.06         48.70         9.46 o                         
   3  12   0        465.96        431.22        18.53 o                         
   4  12   0        488.22        467.37        21.45 o                         
   5  12   0        657.99        666.97        24.45 o                         
   6  12   0        507.52        496.52        23.27 o                         
   7  12   0       1151.89       1253.90        33.90 o                         
  -6  13   0        996.94        979.10        27.01 o                         
  -5  13   0        227.24        208.71        13.90 o                         
  -4  13   0        224.45        219.92        13.83 o                         
  -3  13   0          4.64         15.66         7.28 o                         
  -2  13   0       1452.26       1285.79        24.35 o                         
  -1  13   0         80.62         67.44         8.77 o                         
   0  13   0         17.83         13.27         8.58 o                         
   1  13   0         85.13         91.62        10.69 o                         
   2  13   0        217.67        186.30        14.88 o                         
   3  13   0          2.81          8.49         9.15 o                         
   4  13   0          4.28          5.06         9.37 o                         
   5  13   0        639.53        694.75        28.47 o                         
   6  13   0        134.24        156.08        17.22 o                         
  -5  14   0        147.80        176.57        14.05 o                         
  -4  14   0        540.35        563.88        21.58 o                         
  -3  14   0        705.49        692.11        22.14 o                         
  -2  14   0        439.50        470.04        19.53 o                         
  -1  14   0       1950.98       2018.95        36.79 o                         
   0  14   0         43.06         68.52        12.25 o                         
   1  14   0         42.78         46.18        10.64 o                         
   2  14   0        230.78        221.13        18.63 o                         
   3  14   0         66.44         95.30        12.42 o                         
   4  14   0          0.24         -0.93        10.84 o                         
   5  14   0          0.35         33.03        12.37 o                         
  -3  15   0        738.94        861.63        25.28 o                         
  -2  15   0        817.30        896.01        29.64 o                         
  -1  15   0        182.66        173.82        14.47 o                         
   0  15   0        520.33        520.65        24.18 o                         
   1  15   0        635.84        628.44        28.64 o                         
   2  15   0         18.84         52.82        14.77 o                         
   3  15   0        345.19        356.79        27.20 o                         
  -3 -15   1          0.90         10.29        13.03 o                         
  -2 -15   1        779.44        829.20        44.25 o                         
  -1 -15   1        321.05        314.60        22.27 o                         
   0 -15   1        165.45        217.84        16.02 o                         
   1 -15   1       1214.52       1213.20        32.02 o                         
   2 -15   1        758.08        750.59        28.52 o                         
   3 -15   1       1204.75       1340.61        31.59 o                         
  -5 -14   1        708.39        676.96        37.90 o                         
  -4 -14   1        211.37        234.96        26.01 o                         
  -3 -14   1         99.43        101.63        22.22 o                         
  -2 -14   1         19.75         33.46        11.31 o                         
  -1 -14   1        434.37        376.20        22.70 o                         
   0 -14   1        150.09        166.74        14.54 o                         
   1 -14   1         17.82         42.00         9.40 o                         
   2 -14   1       1409.38       1435.53        36.73 o                         
   3 -14   1        343.84        370.95        17.94 o                         
   4 -14   1        323.91        319.09        19.56 o                         
   5 -14   1        339.56        355.44        19.35 o                         
  -6 -13   1        341.59        333.56        21.17 o                         
  -5 -13   1         10.92         25.65        11.19 o                         
  -4 -13   1        253.37        293.42        19.56 o                         
  -3 -13   1        468.42        448.54        21.54 o                         
  -2 -13   1        104.34        104.37        13.24 o                         
  -1 -13   1        194.27        180.78        14.45 o                         
   0 -13   1        122.32        110.50        16.47 o                         
   1 -13   1        745.99        795.95        19.59 o                         
   2 -13   1        130.29        128.83        10.30 o                         
   3 -13   1        399.11        323.24        14.93 o                         
   4 -13   1          9.26         11.85         7.74 o                         
   5 -13   1          0.94         -3.77         7.65 o                         
   6 -13   1        219.35        253.20        17.72 o                         
  -7 -12   1         24.74         44.09        12.04 o                         
  -6 -12   1       1177.21       1220.14        31.44 o                         
  -5 -12   1        142.13        155.19        14.57 o                         
  -4 -12   1         12.83         17.11         8.71 o                         
  -3 -12   1         52.92         66.75         9.79 o                         
  -2 -12   1       1026.27       1025.83        28.91 o                         
  -1 -12   1         86.47         93.52         9.80 o                         
   0 -12   1        768.55        744.10        18.89 o                         
   1 -12   1       2005.41       1954.40        29.06 o                         
   2 -12   1       1630.69       1663.83        27.92 o                         
   3 -12   1        269.63        224.77        12.35 o                         
   4 -12   1          0.91          4.70         7.04 o                         
   5 -12   1         66.36         57.87         9.24 o                         
   6 -12   1         15.71         26.27         9.36 o                         
   7 -12   1        183.21        183.07        20.33 o                         
  -8 -11   1        500.48        563.48        24.13 o                         
  -7 -11   1       1946.46       1931.41        37.19 o                         
  -6 -11   1        121.09        123.74        10.97 o                         
  -5 -11   1        149.49        146.30        11.46 o                         
  -4 -11   1        326.36        298.62        15.54 o                         
  -3 -11   1        423.86        451.93        16.36 o                         
  -2 -11   1        107.78        140.19         9.66 o                         
  -1 -11   1       3377.82       3173.97        33.66 o                         
   0 -11   1         13.76         38.63         6.99 o                         
   1 -11   1          0.67         25.87         5.86 o                         
   2 -11   1       6401.82       6504.52        58.01 o                         
   3 -11   1         19.45         23.89         5.85 o                         
   4 -11   1        640.38        578.42        16.79 o                         
   5 -11   1        333.49        282.75        14.39 o                         
   6 -11   1        691.94        695.88        22.22 o                         
   7 -11   1          5.65         34.30        10.87 o                         
   8 -11   1        125.49         89.57        13.57 o                         
  -9 -10   1         65.59         71.35        11.73 o                         
  -8 -10   1         92.83         96.73        10.73 o                         
  -7 -10   1        346.62        393.54        17.34 o                         
  -6 -10   1        135.26        146.10         9.87 o                         
  -5 -10   1        213.98        186.09        11.40 o                         
  -4 -10   1        673.07        735.16        18.50 o                         
  -3 -10   1       3018.11       3079.37        39.52 o                         
  -2 -10   1       6378.75       6226.49        58.45 o                         
  -1 -10   1         82.19         72.53         7.05 o                         
   0 -10   1        650.65        675.32        13.38 o                         
   1 -10   1       3478.15       3579.73        34.54 o                         
   2 -10   1          3.79         43.23         5.36 o                         
   3 -10   1       3648.48       3516.39        32.12 o                         
   4 -10   1         18.53         20.36         6.72 o                         
   5 -10   1          9.56         36.45         7.18 o                         
   6 -10   1        724.37        681.65        19.25 o                         
   7 -10   1       1392.72       1321.54        28.18 o                         
   8 -10   1          5.88         -1.28         8.37 o                         
   9 -10   1        363.01        369.98        21.38 o                         
  -9  -9   1        220.66        257.44        16.79 o                         
  -8  -9   1       1274.18       1290.40        26.91 o                         
  -7  -9   1       1150.74       1075.07        23.80 o                         
  -6  -9   1        809.40        801.21        17.43 o                         
  -5  -9   1         87.32         90.77         8.26 o                         
  -4  -9   1        750.54        798.66        16.74 o                         
  -3  -9   1         99.98        110.93         7.41 o                         
  -2  -9   1         19.78         11.51         4.53 o                         
  -1  -9   1       1603.76       1500.79        16.95 o                         
   0  -9   1        137.89        160.94         7.42 o                         
   1  -9   1        847.75        877.23        14.35 o                         
   2  -9   1       2267.14       2223.59        24.39 o                         
   3  -9   1       1324.74       1325.17        16.72 o                         
   4  -9   1        764.19        770.06        15.20 o                         
   5  -9   1       1780.93       1797.96        27.60 o                         
   6  -9   1        281.85        283.31        13.22 o                         
   7  -9   1        791.54        787.57        21.42 o                         
   8  -9   1        221.67        233.61        15.63 o                         
   9  -9   1          8.77          5.57         8.68 o                         
  10  -9   1        668.14        742.98        25.29 o                         
 -10  -8   1        612.44        535.24        27.94 o                         
  -9  -8   1        107.46        139.15        12.36 o                         
  -8  -8   1       2416.56       2390.08        35.98 o                         
  -7  -8   1       1062.27       1155.17        22.41 o                         
  -6  -8   1         75.43         87.33         7.55 o                         
  -5  -8   1        998.66        921.00        17.88 o                         
  -4  -8   1        485.22        511.01        12.06 o                         
  -3  -8   1        711.21        819.17        14.49 o                         
  -2  -8   1        672.43        619.21        10.46 o                         
  -1  -8   1        110.99        120.91         5.26 o                         
   0  -8   1       1486.57       1554.92        16.28 o                         
   1  -8   1        542.76        545.54        10.45 o                         
   2  -8   1       1850.17       1846.87        19.92 o                         
   3  -8   1        250.50        297.43         8.96 o                         
   4  -8   1         33.16         34.20         5.74 o                         
   5  -8   1       1362.66       1434.98        22.85 o                         
   6  -8   1        914.03        874.24        20.03 o                         
   7  -8   1         91.95         80.79         8.73 o                         
   8  -8   1        909.70        829.69        23.12 o                         
   9  -8   1       2540.86       2598.44        43.41 o                         
  10  -8   1         24.42         40.49        10.15 o                         
 -10  -7   1        341.76        365.56        22.90 o                         
  -9  -7   1       1227.75       1238.13        28.30 o                         
  -8  -7   1        432.84        486.39        21.61 o                         
  -7  -7   1       2554.45       2581.69        33.34 o                         
  -6  -7   1       1917.50       1913.54        25.00 o                         
  -5  -7   1         21.44         33.19         5.95 o                         
  -4  -7   1         85.62         99.33         6.42 o                         
  -3  -7   1       8821.31       8923.28        66.81 o                         
  -2  -7   1       1203.83       1259.64        16.03 o                         
  -1  -7   1         38.82        111.36         7.40 o                         
   0  -7   1       2372.90       2368.19        20.79 o                         
   1  -7   1       1781.44       1769.03        17.38 o                         
   2  -7   1       1091.07       1012.44        12.51 o                         
   3  -7   1         15.01         36.19         3.29 o                         
   4  -7   1        304.22        306.96         8.65 o                         
   5  -7   1         21.06         13.09         4.78 o                         
   6  -7   1       1377.06       1354.42        22.44 o                         
   7  -7   1       2947.34       2857.39        38.48 o                         
   8  -7   1       3589.82       3560.89        69.09 o                         
   9  -7   1         19.86         48.83         9.27 o                         
  10  -7   1       1698.52       1688.84        34.08 o                         
 -11  -6   1        389.99        368.83        27.84 o                         
 -10  -6   1        137.72        173.77        16.45 o                         
  -9  -6   1         24.78         48.91        10.03 o                         
  -8  -6   1       4101.35       3960.18        47.46 o                         
  -7  -6   1        308.38        352.36        13.24 o                         
  -6  -6   1       1123.18       1042.26        23.99 o                         
  -5  -6   1         29.56         41.18         4.67 o                         
  -4  -6   1       2209.20       2304.83        23.58 o                         
  -3  -6   1        463.78        352.13         8.69 o                         
  -2  -6   1       4626.37       4521.79        34.50 o                         
  -1  -6   1       1151.79       1004.73        11.85 o                         
   0  -6   1        500.38        794.45        25.13 o                         
   1  -6   1       4671.68       4430.60        33.04 o                         
   2  -6   1          2.71          7.06         2.84 o                         
   3  -6   1       1105.85       1074.34        13.69 o                         
   4  -6   1       2151.93       2477.68        23.77 o                         
   5  -6   1        387.30        331.23         8.69 o                         
   6  -6   1        208.07        200.11         9.13 o                         
   7  -6   1        207.62        199.26        11.48 o                         
   8  -6   1        843.85        788.49        22.73 o                         
   9  -6   1        494.37        530.77        18.38 o                         
  10  -6   1        414.92        453.08        36.06 o                         
  11  -6   1        205.46        203.85        14.37 o                         
 -11  -5   1        827.06        801.81        27.32 o                         
 -10  -5   1        451.88        462.23        21.95 o                         
  -9  -5   1        238.31        229.96        13.89 o                         
  -8  -5   1       1311.19       1240.46        21.93 o                         
  -7  -5   1       2512.75       2532.64        29.49 o                         
  -6  -5   1         15.20         16.32         4.28 o                         
  -5  -5   1        811.85        746.41        11.01 o                         
  -4  -5   1       2152.05       2103.52        19.06 o                         
  -3  -5   1       2425.54       2348.80        22.08 o                         
  -2  -5   1         13.48         16.59         3.00 o                         
  -1  -5   1        848.99        792.65        10.32 o                         
   0  -5   1       4613.68       4622.96        32.36 o                         
   1  -5   1        437.32        491.11        12.70 o                         
   2  -5   1      13027.01      13059.16        71.90 o                         
   3  -5   1        439.69        452.63         8.70 o                         
   4  -5   1        758.34        780.73        11.19 o                         
   5  -5   1       2874.99       2887.82        25.22 o                         
   6  -5   1       1238.82       1199.69        14.81 o                         
   7  -5   1        158.56        140.64         7.60 o                         
   8  -5   1       1475.00       1424.10        26.99 o                         
   9  -5   1       1513.73       1432.19        32.08 o                         
  10  -5   1        296.24        286.10        15.45 o                         
  11  -5   1        548.32        576.02        19.72 o                         
 -11  -4   1          6.73         -2.94         8.99 o                         
 -10  -4   1        704.75        670.29        23.23 o                         
  -9  -4   1        695.33        712.67        20.07 o                         
  -8  -4   1        286.21        415.59        13.74 o                         
  -7  -4   1       3689.98       3550.12        38.20 o                         
  -6  -4   1         19.09          8.74         3.15 o                         
  -5  -4   1         62.16         87.64         3.98 o                         
  -4  -4   1        339.09        338.35         6.39 o                         
  -3  -4   1       3235.92       3169.61        27.23 o                         
  -2  -4   1       4871.41       4926.20        35.60 o                         
  -1  -4   1        665.40        571.18         7.55 o                         
   0  -4   1      14863.78      15119.55        92.60 o                         
   1  -4   1       6508.69       6529.44        41.21 o                         
   2  -4   1        122.78         80.64         5.79 o                         
   3  -4   1         47.08         34.81         3.30 o                         
   4  -4   1       2710.66       2615.76        23.15 o                         
   5  -4   1         72.83         59.07         5.69 o                         
   6  -4   1        964.27        941.33        12.40 o                         
   7  -4   1       1780.00       1730.25        22.41 o                         
   8  -4   1        157.07        171.69         9.49 o                         
   9  -4   1        739.12        832.07        19.97 o                         
  10  -4   1       2503.39       2533.06        38.20 o                         
  11  -4   1         57.61         70.90        10.34 o                         
 -11  -3   1       1937.32       2045.90        41.39 o                         
 -10  -3   1        171.29        214.74        14.85 o                         
  -9  -3   1        158.53        156.39        11.46 o                         
  -8  -3   1       6360.17       6139.63        62.54 o                         
  -7  -3   1        227.26        274.94        10.78 o                         
  -6  -3   1       2224.19       2175.59        20.83 o                         
  -5  -3   1        791.51        718.77        11.66 o                         
  -4  -3   1       4707.02       4995.26        33.72 o                         
  -3  -3   1        678.48        681.29         7.49 o                         
  -2  -3   1        359.21        365.77         7.78 o                         
  -1  -3   1       4564.36       4710.74        33.43 o                         
   0  -3   1       9877.90      10450.94        61.85 o                         
   1  -3   1        460.28        546.86         7.75 o                         
   2  -3   1         29.89         63.47         6.66 o                         
   3  -3   1       2183.21       2443.40        19.54 o                         
   4  -3   1        394.76        391.21         6.99 o                         
   5  -3   1       9145.41       9506.52        64.72 o                         
   6  -3   1        681.74        596.59         9.03 o                         
   7  -3   1        474.91        460.99         9.65 o                         
   8  -3   1       3497.14       3551.68        35.94 o                         
   9  -3   1       1610.61       1651.79        25.09 o                         
  10  -3   1        674.53        693.84        23.11 o                         
  11  -3   1        980.62       1053.43        26.68 o                         
 -12  -2   1        271.99        309.01        25.69 o                         
 -11  -2   1         74.11         82.12        11.41 o                         
 -10  -2   1        601.02        643.66        21.97 o                         
  -9  -2   1       2103.35       2149.82        31.68 o                         
  -8  -2   1       2647.34       2760.92        35.06 o                         
  -7  -2   1       3486.56       3544.47        30.62 o                         
  -6  -2   1        132.49        140.28         5.04 o                         
  -5  -2   1        997.38       1132.99        12.72 o                         
  -4  -2   1       2412.16       2127.81        16.64 o                         
  -3  -2   1       4388.40       4522.99        30.51 o                         
  -2  -2   1        340.60        357.29         4.36 o                         
  -1  -2   1        209.00        256.99         4.65 o                         
   0  -2   1       6167.71       6574.29        37.77 o                         
   1  -2   1         39.05         18.22         1.89 o                         
   2  -2   1       1715.92       1835.66        12.57 o                         
   3  -2   1        785.54        939.05         9.38 o                         
   4  -2   1        442.59        437.14         8.32 o                         
   5  -2   1       1329.31       1323.53        13.44 o                         
   6  -2   1       2312.02       2357.59        22.32 o                         
   7  -2   1       2897.18       2883.05        26.96 o                         
   8  -2   1       1151.19       1094.93        15.39 o                         
   9  -2   1       1938.38       1879.49        28.16 o                         
  10  -2   1        760.63        750.09        19.51 o                         
  11  -2   1        536.28        497.56        20.70 o                         
  12  -2   1        323.22        332.22        17.60 o                         
 -12  -1   1         32.06         24.25         9.68 o                         
 -11  -1   1         79.40         70.71        10.63 o                         
 -10  -1   1        261.08        225.70        14.10 o                         
  -9  -1   1       2872.71       2853.32        37.08 o                         
  -8  -1   1        288.09        356.63        10.65 o                         
  -7  -1   1        218.68        222.88         6.55 o                         
  -6  -1   1       2185.14       2339.21        21.21 o                         
  -5  -1   1       3955.67       4098.11        31.27 o                         
  -4  -1   1         24.26         14.17         6.15 o                         
  -3  -1   1       4742.22       4911.58        33.93 o                         
  -2  -1   1       1131.97       1238.48         8.95 o                         
  -1  -1   1       1990.66       1884.98        11.40 o                         
   0  -1   1      26445.81      26729.58       134.90 o                         
   1  -1   1       6808.08       6943.51        37.86 o                         
   2  -1   1       5362.81       5885.77        36.99 o                         
   3  -1   1       6192.32       6341.45        39.24 o                         
   4  -1   1       2004.51       2359.41        18.51 o                         
   5  -1   1         87.18         68.33         3.81 o                         
   6  -1   1       1100.32       1269.78        14.03 o                         
   7  -1   1       1561.51       1444.46        15.87 o                         
   8  -1   1        605.51        586.57        19.37 o                         
   9  -1   1        184.40        181.59        10.37 o                         
  10  -1   1        870.40        815.21        20.66 o                         
  11  -1   1        450.93        474.02        24.15 o                         
  12  -1   1        317.10        324.61        17.83 o                         
 -12   0   1        118.87        100.41        11.81 o                         
 -11   0   1        626.77        583.68        22.54 o                         
 -10   0   1         87.69         88.16         9.45 o                         
  -9   0   1        925.08        876.92        17.53 o                         
  -8   0   1       1510.31       1535.08        20.61 o                         
  -7   0   1        277.74        269.03         7.38 o                         
  -6   0   1        241.48        272.58         6.74 o                         
  -5   0   1       4094.59       4121.16        27.88 o                         
  -4   0   1       6366.67       6775.21        43.09 o                         
  -3   0   1        533.97        476.73         6.01 o                         
  -2   0   1       6666.01       7192.26        44.62 o                         
  -1   0   1      21252.51      22061.66       141.60 o                         
   1   0   1      35687.68      38482.91       205.41 o                         
   2   0   1       4941.02       5090.52        30.78 o                         
   3   0   1        911.18        972.98         9.05 o                         
   4   0   1       5648.56       6292.98        41.72 o                         
   5   0   1       7081.80       7679.65        51.08 o                         
   6   0   1         57.27         63.24         3.89 o                         
   7   0   1          1.36         12.88         3.41 o                         
   8   0   1       3970.07       3921.06        40.87 o                         
   9   0   1        580.44        529.27        17.68 o                         
  10   0   1         22.28         23.12         8.37 o                         
  11   0   1        109.58        117.01        11.39 o                         
  12   0   1        294.04        263.13        18.24 o                         
 -12   1   1        241.64        258.71        15.48 o                         
 -11   1   1        326.55        288.24        14.48 o                         
 -10   1   1       1425.22       1344.43        27.49 o                         
  -9   1   1        169.08        169.12         9.16 o                         
  -8   1   1       2969.57       2942.77        25.45 o                         
  -7   1   1        915.54        962.52        12.44 o                         
  -6   1   1       1208.33       1183.83        11.79 o                         
  -5   1   1        286.88        247.22         5.74 o                         
  -4   1   1       4711.44       5097.03        36.21 o                         
  -3   1   1        174.70        190.93         6.39 o                         
  -2   1   1      12698.55      13832.48        95.61 o                         
  -1   1   1       2033.24       2278.34        15.64 o                         
   0   1   1       9215.60      10138.86        52.65 o                         
   1   1   1        877.39        746.57         6.61 o                         
   2   1   1        235.84        219.17         3.63 o                         
   3   1   1       8017.62       8212.81        49.66 o                         
   4   1   1       1681.46       1735.64        14.86 o                         
   5   1   1       1648.56       1504.36        14.17 o                         
   6   1   1       2469.39       2417.86        20.79 o                         
   7   1   1        805.45        791.80        11.92 o                         
   8   1   1        379.95        439.63        14.32 o                         
   9   1   1       3214.77       3379.54        44.98 o                         
  10   1   1        563.62        582.47        21.73 o                         
  11   1   1         20.07          9.35         8.88 o                         
  12   1   1        252.36        257.79        17.19 o                         
 -12   2   1       1359.20       1272.81        28.44 o                         
 -11   2   1        540.73        541.52        29.73 o                         
 -10   2   1        578.19        590.14        17.45 o                         
  -9   2   1       1553.23       1614.68        22.61 o                         
  -8   2   1        226.72        244.71         7.30 o                         
  -7   2   1       3549.41       3528.29        27.92 o                         
  -6   2   1          2.47          7.79         2.69 o                         
  -5   2   1       1190.22       1167.46        12.16 o                         
  -4   2   1        107.73         94.38         4.93 o                         
  -3   2   1        750.36        854.72         9.68 o                         
  -2   2   1       6960.30       7132.11        44.74 o                         
  -1   2   1      18563.33      20181.01       101.91 o                         
   0   2   1      13898.83      14968.62        89.41 o                         
   1   2   1      23163.96      24235.63       149.85 o                         
   2   2   1       1391.10       1276.30         9.73 o                         
   3   2   1       2723.28       2971.43        22.39 o                         
   4   2   1       1501.95       1160.16        11.85 o                         
   5   2   1        524.31        468.48         7.95 o                         
   6   2   1         89.66        112.49         5.61 o                         
   7   2   1       3400.99       3426.66        37.13 o                         
   8   2   1        923.96        849.59        18.49 o                         
   9   2   1       4682.18       4749.54        57.61 o                         
  10   2   1        696.05        683.01        22.89 o                         
  11   2   1          0.49          3.71         8.70 o                         
 -12   3   1          4.30         13.59        11.55 o                         
 -11   3   1       1218.23       1236.10        34.55 o                         
 -10   3   1        462.74        462.94        15.15 o                         
  -9   3   1        400.61        401.93        11.85 o                         
  -8   3   1       5228.95       5512.33        42.65 o                         
  -7   3   1        255.58        262.70         7.07 o                         
  -6   3   1          7.29         13.50         3.18 o                         
  -5   3   1       4158.42       4015.57        30.07 o                         
  -4   3   1      10067.43      10680.70        65.66 o                         
  -3   3   1        456.19        509.84        10.51 o                         
  -2   3   1         25.33         52.49         2.27 o                         
  -1   3   1       5693.67       5526.11        34.33 o                         
   0   3   1        971.57        996.52         9.48 o                         
   1   3   1      31011.80      33699.23       208.27 o                         
   2   3   1       3737.02       3810.02        26.38 o                         
   3   3   1          0.80          3.46         2.00 o                         
   4   3   1        220.91        256.89         6.48 o                         
   5   3   1       4402.82       4432.39        32.41 o                         
   6   3   1        516.05        509.02         8.33 o                         
   7   3   1        888.76        903.50        15.37 o                         
   8   3   1       6974.66       6648.34        62.66 o                         
   9   3   1        365.38        366.73        17.01 o                         
  10   3   1        412.30        475.58        24.48 o                         
  11   3   1        671.65        663.35        24.57 o                         
 -11   4   1        132.36        117.62         9.87 o                         
 -10   4   1       1039.78       1036.58        22.04 o                         
  -9   4   1        207.43        235.21        10.34 o                         
  -8   4   1        283.71        290.02         8.65 o                         
  -7   4   1       1769.06       1726.11        18.84 o                         
  -6   4   1       2778.45       2824.01        26.38 o                         
  -5   4   1         15.25          7.83         4.23 o                         
  -4   4   1       7183.96       7653.66        49.34 o                         
  -3   4   1      11296.77      12164.17        79.75 o                         
  -2   4   1       1710.51       1786.53        24.84 o                         
  -1   4   1       3708.49       3899.42        27.09 o                         
   0   4   1       8548.23       8853.34        58.00 o                         
   1   4   1        401.13        294.14         6.15 o                         
   2   4   1        602.78        630.36         8.34 o                         
   3   4   1        232.28        212.38         6.20 o                         
   4   4   1        757.45        839.79        10.32 o                         
   5   4   1       1769.62       1718.49        15.88 o                         
   6   4   1          2.66          2.98         3.41 o                         
   7   4   1       3109.11       2930.51        33.83 o                         
   8   4   1        187.59        172.02         9.89 o                         
   9   4   1        496.67        457.84        19.82 o                         
  10   4   1        114.30        147.00        13.62 o                         
  11   4   1          2.74         -2.12         9.15 o                         
 -11   5   1        257.48        294.00        18.96 o                         
 -10   5   1        817.13        815.18        21.44 o                         
  -9   5   1       1196.80       1213.69        22.08 o                         
  -8   5   1        323.63        370.37        12.33 o                         
  -7   5   1        485.45        522.23        11.16 o                         
  -6   5   1         33.98         45.50         4.99 o                         
  -5   5   1        723.34        677.59        10.71 o                         
  -4   5   1        696.20        835.66        11.05 o                         
  -3   5   1       6638.35       7046.13        46.37 o                         
  -2   5   1      13183.87      13224.68        79.99 o                         
  -1   5   1       1783.66       1986.93        18.18 o                         
   0   5   1       6221.77       6446.13        42.77 o                         
   1   5   1       3365.35       3207.47        26.10 o                         
   2   5   1          6.07          0.09         2.81 o                         
   3   5   1          0.90         15.57         3.06 o                         
   4   5   1       2679.21       2671.55        21.13 o                         
   5   5   1         83.78         63.48         4.63 o                         
   6   5   1       1963.12       1987.30        22.56 o                         
   7   5   1        271.42        294.91        11.11 o                         
   8   5   1       2653.30       2640.69        33.66 o                         
   9   5   1        733.51        682.76        22.61 o                         
  10   5   1         44.39         43.16        10.71 o                         
  11   5   1          6.34          6.84         9.73 o                         
 -11   6   1        496.52        512.04        18.95 o                         
 -10   6   1       1201.56       1293.41        29.79 o                         
  -9   6   1       1735.34       1712.91        29.32 o                         
  -8   6   1        110.06        107.06         8.58 o                         
  -7   6   1         19.12          4.17         5.00 o                         
  -6   6   1        125.74        105.34         6.58 o                         
  -5   6   1        340.79        343.39        13.24 o                         
  -4   6   1       3307.89       3283.72        27.09 o                         
  -3   6   1       3049.09       2862.47        22.40 o                         
  -2   6   1         44.44         33.49         3.20 o                         
  -1   6   1       3611.37       3130.41        25.61 o                         
   0   6   1       1108.62       1446.05        15.08 o                         
   1   6   1       2218.56       2425.37        21.85 o                         
   2   6   1       5816.87       5920.48        47.17 o                         
   3   6   1        437.00        343.72         7.37 o                         
   4   6   1       1379.79       1406.33        16.16 o                         
   5   6   1       2346.51       2351.91        27.86 o                         
   6   6   1        524.53        550.90        15.08 o                         
   7   6   1         81.14         98.76         7.93 o                         
   8   6   1       2673.72       2733.47        33.38 o                         
   9   6   1          2.81         11.10         8.90 o                         
  10   6   1        126.57        106.83        13.35 o                         
  11   6   1         73.45         70.96        12.87 o                         
 -11   7   1         36.37         30.81         8.99 o                         
 -10   7   1       2564.51       2759.98        44.31 o                         
  -9   7   1         83.99        123.75        10.76 o                         
  -8   7   1       1757.80       1723.00        29.60 o                         
  -7   7   1       1877.02       1982.11        28.68 o                         
  -6   7   1       2810.23       2876.28        35.19 o                         
  -5   7   1         30.92         38.35         5.58 o                         
  -4   7   1       1205.35       1317.67        17.28 o                         
  -3   7   1        836.65        881.83        11.20 o                         
  -2   7   1        877.93        758.78         9.81 o                         
  -1   7   1       4506.02       4748.72        36.64 o                         
   0   7   1       2366.66       2345.90        22.51 o                         
   1   7   1         70.95        103.72         4.98 o                         
   2   7   1         24.07         35.40         3.94 o                         
   3   7   1       6023.37       6071.98        45.73 o                         
   4   7   1        431.30        391.26        10.34 o                         
   5   7   1        518.22        456.25        12.88 o                         
   6   7   1       6732.37       6654.76        73.50 o                         
   7   7   1        581.89        584.97        16.21 o                         
   8   7   1        225.38        312.58        14.50 o                         
   9   7   1       1156.32       1186.95        30.21 o                         
  10   7   1          0.43          8.09        10.85 o                         
 -10   8   1        469.85        528.41        21.43 o                         
  -9   8   1       2131.52       2162.67        67.35 o                         
  -8   8   1        398.06        428.23        17.24 o                         
  -7   8   1          9.60         27.99         7.59 o                         
  -6   8   1       1094.91       1135.43        22.43 o                         
  -5   8   1       1125.82       1083.26        18.52 o                         
  -4   8   1         15.22          8.95         4.92 o                         
  -3   8   1        350.66        360.65         8.98 o                         
  -2   8   1       2305.28       2310.55        21.61 o                         
  -1   8   1         35.15         47.76         4.68 o                         
   0   8   1       2156.19       2119.45        20.70 o                         
   1   8   1         60.89         54.60         4.55 o                         
   2   8   1       1117.51       1005.34        13.91 o                         
   3   8   1          3.82         20.42         4.87 o                         
   4   8   1        642.53        595.16        14.17 o                         
   5   8   1       2422.61       2359.09        44.01 o                         
   6   8   1        452.38        428.61        14.17 o                         
   7   8   1       1861.96       1865.66        28.64 o                         
   8   8   1       1031.54       1037.97        23.55 o                         
   9   8   1        167.18        179.29        15.56 o                         
  10   8   1        343.13        384.31        26.56 o                         
 -10   9   1        602.82        587.09        23.40 o                         
  -9   9   1         74.92         76.46        11.42 o                         
  -8   9   1         98.23        114.61        11.30 o                         
  -7   9   1        620.01        615.15        17.72 o                         
  -6   9   1          0.80         22.95         6.97 o                         
  -5   9   1       1428.35       1356.64        27.44 o                         
  -4   9   1         52.13         46.43         6.33 o                         
  -3   9   1        763.95        628.70        12.93 o                         
  -2   9   1       3561.86       3632.88        32.08 o                         
  -1   9   1       2603.44       2628.26        29.43 o                         
   0   9   1       1286.94       1229.47        19.47 o                         
   1   9   1        150.57        222.18         8.49 o                         
   2   9   1        439.96        454.25        17.82 o                         
   3   9   1       1048.43        974.76        16.49 o                         
   4   9   1        395.20        364.66        13.08 o                         
   5   9   1        544.20        464.15        14.83 o                         
   6   9   1         63.02         63.12         7.57 o                         
   7   9   1        471.94        429.81        17.62 o                         
   8   9   1       1833.91       1939.03        33.31 o                         
   9   9   1         97.69         76.47        12.58 o                         
  -9  10   1        101.47         90.11        14.42 o                         
  -8  10   1         19.93         20.00         9.74 o                         
  -7  10   1        176.52        187.42        20.78 o                         
  -6  10   1        758.61        718.79        20.82 o                         
  -5  10   1          7.92         22.16         6.46 o                         
  -4  10   1         21.00         25.96         6.26 o                         
  -3  10   1       6482.75       6436.74        56.51 o                         
  -2  10   1          5.41         42.63         5.46 o                         
  -1  10   1       2983.99       2887.61        31.08 o                         
   0  10   1       1603.18       1529.30        21.01 o                         
   1  10   1        279.19        249.97        10.95 o                         
   2  10   1         61.33         44.07         7.79 o                         
   3  10   1       1015.27       1023.60        20.73 o                         
   4  10   1         37.81         54.94         8.12 o                         
   5  10   1        162.50        192.20        11.90 o                         
   6  10   1       1690.45       1635.43        30.01 o                         
   7  10   1       1580.81       1625.03        32.36 o                         
   8  10   1        281.66        279.45        16.33 o                         
   9  10   1         14.98         18.36        10.85 o                         
  -8  11   1         29.71         27.71        10.54 o                         
  -7  11   1          1.40         -1.65         7.99 o                         
  -6  11   1        151.72        146.13        12.65 o                         
  -5  11   1        723.54        700.93        19.19 o                         
  -4  11   1        394.06        393.42        15.82 o                         
  -3  11   1        138.68        161.63         9.93 o                         
  -2  11   1       2876.04       2556.41        30.83 o                         
  -1  11   1        364.45        338.48        14.14 o                         
   0  11   1        241.69        245.32        12.04 o                         
   1  11   1        587.81        533.79        16.51 o                         
   2  11   1        166.69        158.62        10.07 o                         
   3  11   1          1.17          6.56         7.34 o                         
   4  11   1        702.19        676.95        20.21 o                         
   5  11   1        545.85        508.76        19.80 o                         
   6  11   1         39.59         75.66        12.45 o                         
   7  11   1       1324.72       1448.24        32.24 o                         
   8  11   1        166.47        175.44        18.29 o                         
  -7  12   1        299.71        305.76        19.60 o                         
  -6  12   1         28.34         29.07         9.62 o                         
  -5  12   1        169.87        170.53        12.65 o                         
  -4  12   1         78.16         71.41         8.82 o                         
  -3  12   1        108.53        122.53        10.03 o                         
  -2  12   1          0.93          8.83         6.04 o                         
  -1  12   1       1497.65       1415.76        24.53 o                         
   0  12   1          0.17         -0.09         6.26 o                         
   1  12   1          0.15         16.26         8.40 o                         
   2  12   1        787.08        802.21        26.87 o                         
   3  12   1        503.95        537.94        23.70 o                         
   4  12   1          5.33          4.99         8.71 o                         
   5  12   1        253.16        253.18        17.17 o                         
   6  12   1        678.23        779.20        26.30 o                         
   7  12   1        544.93        571.25        34.84 o                         
  -6  13   1        383.86        396.51        20.35 o                         
  -5  13   1         13.87         20.19         8.73 o                         
  -4  13   1        353.75        357.18        15.97 o                         
  -3  13   1         93.40         91.96         9.62 o                         
  -2  13   1         42.24         55.90         8.20 o                         
  -1  13   1       1315.23       1278.52        24.45 o                         
   0  13   1         83.39         84.43        11.37 o                         
   1  13   1        137.89        101.84        11.13 o                         
   2  13   1        118.75        124.49        13.26 o                         
   3  13   1        143.72        155.85        14.31 o                         
   4  13   1        231.42        258.82        17.85 o                         
   5  13   1         24.89         26.36        11.39 o                         
   6  13   1        793.49        795.25        30.75 o                         
  -5  14   1        887.99        883.81        26.52 o                         
  -4  14   1        277.54        257.17        15.37 o                         
  -3  14   1        609.71        611.87        21.74 o                         
  -2  14   1        724.29        749.00        22.62 o                         
  -1  14   1        572.95        698.37        23.06 o                         
   0  14   1        840.85        870.31        39.89 o                         
   1  14   1        311.43        335.62        32.41 o                         
   2  14   1         90.67         80.72        12.46 o                         
   3  14   1         77.88         86.35        14.68 o                         
   4  14   1         10.75         10.00        10.41 o                         
  -3  15   1        793.65        861.73        35.77 o                         
  -2  15   1        703.28        798.29        58.06 o                         
  -1  15   1        419.83        401.05        20.42 o                         
   0  15   1          7.31          9.59         9.97 o                         
   1  15   1         16.89         19.31        11.86 o                         
   2  15   1        920.32       1077.59        42.65 o                         
  -3 -15   2        123.44        106.76        17.78 o                         
  -2 -15   2         77.83        109.73        17.73 o                         
  -1 -15   2        520.42        585.40        42.70 o                         
   0 -15   2        564.01        565.14        23.41 o                         
   1 -15   2         45.55         49.66        10.75 o                         
   2 -15   2        709.00        766.35        28.32 o                         
   3 -15   2       1076.73       1119.62        27.80 o                         
  -5 -14   2         68.40         56.23        19.16 o                         
  -4 -14   2         85.23        106.46        14.88 o                         
  -3 -14   2        160.22        166.79        18.15 o                         
  -2 -14   2        927.96        918.23        34.37 o                         
  -1 -14   2         10.25         23.07        11.97 o                         
   0 -14   2        248.37        249.78        17.04 o                         
   1 -14   2        303.02        301.97        17.11 o                         
   2 -14   2        308.25        322.47        19.30 o                         
   3 -14   2       1103.25       1117.87        26.19 o                         
   4 -14   2         98.11        124.80        12.98 o                         
   5 -14   2        204.74        219.27        16.09 o                         
  -6 -13   2        106.23         95.32        12.94 o                         
  -5 -13   2        533.16        617.15        26.34 o                         
  -4 -13   2        129.60        149.79        14.89 o                         
  -3 -13   2         38.43         49.63        10.58 o                         
  -2 -13   2        385.66        377.06        17.77 o                         
  -1 -13   2        324.07        324.31        17.89 o                         
   0 -13   2        143.04        131.09        17.64 o                         
   1 -13   2        653.79        635.93        18.24 o                         
   2 -13   2       1074.71       1141.51        23.06 o                         
   3 -13   2         40.80         29.30         8.74 o                         
   4 -13   2         53.10         16.90         8.63 o                         
   5 -13   2        135.03        166.93        13.91 o                         
   6 -13   2        422.79        448.64        26.57 o                         
  -7 -12   2        574.19        658.02        26.27 o                         
  -6 -12   2        328.81        419.51        19.96 o                         
  -5 -12   2        515.83        562.15        23.46 o                         
  -4 -12   2        465.40        439.60        19.46 o                         
  -3 -12   2       1098.36       1045.46        25.33 o                         
  -2 -12   2          1.63         39.76         8.20 o                         
  -1 -12   2       1008.24       1079.42        22.35 o                         
   0 -12   2        401.25        371.40        14.15 o                         
   1 -12   2          4.86         20.72         6.84 o                         
   2 -12   2       1992.09       1895.33        26.82 o                         
   3 -12   2        384.25        351.66        18.04 o                         
   4 -12   2        182.00        194.04        12.84 o                         
   5 -12   2          0.93         -9.05         7.22 o                         
   6 -12   2        154.27        147.07        13.92 o                         
   7 -12   2        489.30        491.43        29.29 o                         
  -8 -11   2        318.07        333.96        19.18 o                         
  -7 -11   2          5.08         27.36         9.82 o                         
  -6 -11   2        343.91        352.81        18.75 o                         
  -5 -11   2        286.78        269.18        14.45 o                         
  -4 -11   2        184.37        199.89        12.48 o                         
  -3 -11   2       2048.64       2041.42        28.89 o                         
  -2 -11   2       1245.59       1244.37        21.91 o                         
  -1 -11   2         43.80         80.01         7.53 o                         
   0 -11   2       1705.74       1656.76        22.21 o                         
   1 -11   2       1728.94       1733.97        25.17 o                         
   2 -11   2        226.46        254.41         9.54 o                         
   3 -11   2       1334.92       1207.96        18.37 o                         
   4 -11   2        526.21        482.39        16.93 o                         
   5 -11   2          0.28          8.66         6.38 o                         
   6 -11   2         22.74         29.70         8.93 o                         
   7 -11   2       1090.30       1064.94        28.96 o                         
   8 -11   2          1.34         -0.40         9.86 o                         
  -9 -10   2         96.76        135.52        13.57 o                         
  -8 -10   2        646.84        691.02        22.71 o                         
  -7 -10   2         16.18         15.56         7.93 o                         
  -6 -10   2        324.10        312.78        15.26 o                         
  -5 -10   2          7.60         14.66         6.66 o                         
  -4 -10   2       1746.53       1662.68        27.43 o                         
  -3 -10   2        390.87        450.85        14.16 o                         
  -2 -10   2       1606.05       1728.69        23.79 o                         
  -1 -10   2        773.02        793.51        14.77 o                         
   0 -10   2       1028.31       1042.55        16.45 o                         
   1 -10   2       4213.74       3965.36        37.15 o                         
   2 -10   2       3352.18       3228.85        31.31 o                         
   3 -10   2         49.18         84.40         7.00 o                         
   4 -10   2        341.11        346.61        12.58 o                         
   5 -10   2        955.81        870.65        19.95 o                         
   6 -10   2       1200.21       1208.85        24.69 o                         
   7 -10   2        122.16        143.10        13.04 o                         
   8 -10   2        338.20        293.32        18.67 o                         
   9 -10   2         13.82         26.06         9.74 o                         
  -9  -9   2        349.86        344.00        18.57 o                         
  -8  -9   2        372.77        418.94        17.85 o                         
  -7  -9   2       1922.20       2063.89        33.11 o                         
  -6  -9   2         55.35         51.53         7.19 o                         
  -5  -9   2          1.72         10.02         5.73 o                         
  -4  -9   2        155.59        168.94         8.84 o                         
  -3  -9   2       2083.99       2119.45        25.51 o                         
  -2  -9   2         26.23         21.77         4.14 o                         
  -1  -9   2         53.83         87.58         5.30 o                         
   0  -9   2       3570.08       3638.81        33.63 o                         
   1  -9   2         19.05         35.82         5.18 o                         
   2  -9   2       4126.39       4162.63        36.19 o                         
   3  -9   2       1941.18       1902.66        20.70 o                         
   4  -9   2       1038.90        980.48        17.19 o                         
   5  -9   2          5.72          7.80         6.39 o                         
   6  -9   2        816.97        789.97        19.04 o                         
   7  -9   2        427.37        428.87        19.28 o                         
   8  -9   2        551.22        503.81        21.21 o                         
   9  -9   2        183.93        180.09        14.65 o                         
 -10  -8   2         24.87         27.86        11.99 o                         
  -9  -8   2       1483.39       1532.80        31.80 o                         
  -8  -8   2       1094.22       1140.22        24.55 o                         
  -7  -8   2        663.46        721.72        18.27 o                         
  -6  -8   2        221.74        195.15         9.95 o                         
  -5  -8   2         72.90         58.80         7.23 o                         
  -4  -8   2        387.53        409.72        11.44 o                         
  -3  -8   2       4658.00       4668.19        42.90 o                         
  -2  -8   2       1737.53       1751.04        18.16 o                         
  -1  -8   2        467.02        441.21        11.09 o                         
   0  -8   2       1001.69        874.29        11.82 o                         
   1  -8   2       3084.76       3111.39        27.96 o                         
   2  -8   2          4.69         23.15         4.25 o                         
   3  -8   2        152.18        174.22         6.89 o                         
   4  -8   2        118.13        152.37         7.22 o                         
   5  -8   2       1186.19       1154.43        19.39 o                         
   6  -8   2        404.90        347.84        19.16 o                         
   7  -8   2       2332.38       2409.84        39.38 o                         
   8  -8   2        737.01        734.50        22.56 o                         
   9  -8   2         91.03        104.28        11.91 o                         
  10  -8   2       2223.20       2293.57        41.82 o                         
 -10  -7   2        379.44        404.60        23.89 o                         
  -9  -7   2        121.42        166.50        14.39 o                         
  -8  -7   2       1361.13       1452.40        27.99 o                         
  -7  -7   2       1405.91       1471.15        24.31 o                         
  -6  -7   2        184.63        189.40         9.31 o                         
  -5  -7   2       1193.62       1160.91        18.06 o                         
  -4  -7   2        268.43        267.09         9.28 o                         
  -3  -7   2        106.35        168.62        12.30 o                         
  -2  -7   2       8771.43       8814.61        61.48 o                         
  -1  -7   2       5751.95       6203.19        41.86 o                         
   0  -7   2          0.62          7.74         3.91 o                         
   1  -7   2        446.25        337.02         8.15 o                         
   2  -7   2        679.40        768.50        10.73 o                         
   3  -7   2         89.46        122.50         4.81 o                         
   4  -7   2          2.00          2.87         3.14 o                         
   5  -7   2        905.22        819.76        14.88 o                         
   6  -7   2       1436.09       1501.65        24.19 o                         
   7  -7   2        167.96        210.57        17.66 o                         
   8  -7   2       1553.54       1568.02        30.80 o                         
   9  -7   2       2464.79       2444.55        41.04 o                         
  10  -7   2          2.32         14.17         9.60 o                         
 -11  -6   2        388.15        419.15        24.59 o                         
 -10  -6   2        408.37        441.24        24.19 o                         
  -9  -6   2       1011.55        989.94        26.47 o                         
  -8  -6   2         65.92         94.54         9.07 o                         
  -7  -6   2       1450.47       1481.82        23.44 o                         
  -6  -6   2         40.42         31.59         5.44 o                         
  -5  -6   2        155.80        148.64         6.20 o                         
  -4  -6   2        983.22        917.80        13.65 o                         
  -3  -6   2       4687.38       4609.52        35.66 o                         
  -2  -6   2        796.50        936.80        18.13 o                         
  -1  -6   2       2319.27       2287.48        19.26 o                         
   0  -6   2       6513.14       6562.89        43.19 o                         
   1  -6   2        372.53        408.34         7.79 o                         
   2  -6   2        986.27        795.87         9.90 o                         
   3  -6   2        294.64        271.15         6.71 o                         
   4  -6   2         36.40         40.66         3.40 o                         
   5  -6   2        587.81        566.15        11.14 o                         
   6  -6   2        555.57        506.91        12.01 o                         
   7  -6   2        358.15        399.46        14.72 o                         
   8  -6   2         68.45         58.39         8.26 o                         
   9  -6   2        114.63        106.42         9.98 o                         
  10  -6   2        624.51        615.77        26.13 o                         
  11  -6   2        151.62        136.17        12.83 o                         
 -11  -5   2        203.47        199.24        16.10 o                         
 -10  -5   2        395.92        378.38        19.97 o                         
  -9  -5   2        438.75        443.49        19.92 o                         
  -8  -5   2        411.75        398.25        13.93 o                         
  -7  -5   2        474.67        462.06        13.16 o                         
  -6  -5   2        417.07        383.74         9.93 o                         
  -5  -5   2        963.06        986.49        12.67 o                         
  -4  -5   2       1227.60       1207.95        12.83 o                         
  -3  -5   2        446.54        367.15         9.33 o                         
  -2  -5   2       4622.61       4342.12        31.46 o                         
  -1  -5   2       7122.94       7181.10        45.72 o                         
   0  -5   2       6167.29       6262.49        40.53 o                         
   1  -5   2       2612.43       2331.03        18.23 o                         
   2  -5   2          0.49         30.31         4.54 o                         
   3  -5   2        865.68        915.29        11.00 o                         
   4  -5   2       3416.53       3472.06        29.76 o                         
   5  -5   2        965.32       1006.07        12.85 o                         
   6  -5   2        481.97        455.96         9.86 o                         
   7  -5   2       2403.66       2390.67        33.49 o                         
   8  -5   2        136.03        150.39        10.30 o                         
   9  -5   2         48.81         46.69         7.97 o                         
  10  -5   2       1666.92       1641.16        32.23 o                         
  11  -5   2          2.69         -4.12         7.38 o                         
 -11  -4   2       1623.69       1762.33        37.58 o                         
 -10  -4   2          1.09         19.76         9.05 o                         
  -9  -4   2        653.13        583.37        18.63 o                         
  -8  -4   2       3478.88       3254.08        40.36 o                         
  -7  -4   2        641.52        626.68        14.38 o                         
  -6  -4   2         21.46         22.22         3.55 o                         
  -5  -4   2        217.49        202.51         6.17 o                         
  -4  -4   2        273.83        226.49         6.26 o                         
  -3  -4   2       3216.40       3371.51        26.68 o                         
  -2  -4   2       1262.53       1240.59        11.83 o                         
  -1  -4   2       4007.65       4275.77        30.51 o                         
   0  -4   2       5838.77       6552.47        42.73 o                         
   1  -4   2      15713.72      16519.33        94.08 o                         
   2  -4   2       6995.64       7079.43        40.45 o                         
   3  -4   2          2.37          2.48         2.52 o                         
   4  -4   2       3213.68       3627.41        28.53 o                         
   5  -4   2       5968.51       6089.12        44.66 o                         
   6  -4   2       1809.73       1770.23        18.86 o                         
   7  -4   2        306.12        289.22         9.81 o                         
   8  -4   2       1697.29       1718.25        26.12 o                         
   9  -4   2       2143.59       2153.66        33.54 o                         
  10  -4   2        143.50        152.10        11.41 o                         
  11  -4   2       1046.15       1033.49        26.14 o                         
 -11  -3   2        743.41        763.60        31.29 o                         
 -10  -3   2       2555.02       2557.32        43.10 o                         
  -9  -3   2       2669.95       2652.80        36.90 o                         
  -8  -3   2        265.60        314.68        13.14 o                         
  -7  -3   2       2223.04       2213.53        26.17 o                         
  -6  -3   2        239.94        252.10         6.97 o                         
  -5  -3   2         97.56         90.53         4.14 o                         
  -4  -3   2        912.78        790.90        12.94 o                         
  -3  -3   2        473.94        446.86         6.39 o                         
  -2  -3   2        292.07        302.94         5.55 o                         
  -1  -3   2        142.99        226.48         5.85 o                         
   0  -3   2      27988.02      29186.11       167.42 o                         
   1  -3   2       2148.93       2134.50        14.92 o                         
   2  -3   2        627.25        627.45         7.04 o                         
   3  -3   2         43.44          8.84         2.65 o                         
   4  -3   2       8058.25       8250.50        56.28 o                         
   5  -3   2         49.43         88.48         4.82 o                         
   6  -3   2       2961.14       2943.57        25.21 o                         
   7  -3   2        680.96        672.56        13.69 o                         
   8  -3   2         10.55          5.67         6.27 o                         
   9  -3   2       4271.22       4422.74        47.43 o                         
  10  -3   2       1835.80       1787.88        37.81 o                         
  11  -3   2        646.16        630.01        21.85 o                         
 -12  -2   2       1164.25       1125.60        30.03 o                         
 -11  -2   2        729.25        769.46        24.01 o                         
 -10  -2   2        173.17        209.11        14.05 o                         
  -9  -2   2       4091.81       4005.51        46.91 o                         
  -8  -2   2        993.04       1037.23        19.96 o                         
  -7  -2   2         35.70         60.70         4.61 o                         
  -6  -2   2         16.99         20.06         3.27 o                         
  -5  -2   2       4751.42       4740.47        35.60 o                         
  -4  -2   2        855.65        998.17        12.23 o                         
  -3  -2   2       7535.37       7303.88        43.54 o                         
  -2  -2   2       4453.16       4694.17        32.00 o                         
  -1  -2   2        174.75        110.23         3.48 o                         
   0  -2   2       4612.27       4532.27        30.21 o                         
   1  -2   2       1794.66       2065.26        12.89 o                         
   2  -2   2       1274.50       1434.72        11.30 o                         
   3  -2   2        310.12        369.86         6.00 o                         
   4  -2   2        205.81        279.96         7.09 o                         
   5  -2   2       7785.89       7931.98        54.70 o                         
   6  -2   2        434.25        432.15         8.06 o                         
   7  -2   2         41.29         61.92         4.74 o                         
   8  -2   2       2666.45       2712.92        36.90 o                         
   9  -2   2          5.60          7.14         6.10 o                         
  10  -2   2       1569.47       1576.39        29.27 o                         
  11  -2   2        107.69        123.29        12.96 o                         
 -12  -1   2          8.31          5.40         8.76 o                         
 -11  -1   2        122.94        108.72        11.67 o                         
 -10  -1   2       1011.38        971.89        24.38 o                         
  -9  -1   2          0.02         14.47         6.28 o                         
  -8  -1   2       1540.11       1527.67        19.85 o                         
  -7  -1   2        172.43        173.32         8.43 o                         
  -6  -1   2        716.82        754.28         9.88 o                         
  -5  -1   2         70.47        110.81         4.89 o                         
  -4  -1   2      11643.56      12358.18        77.56 o                         
  -3  -1   2         99.94         93.32         3.14 o                         
  -2  -1   2      13631.73      14372.08        80.50 o                         
  -1  -1   2       8296.45       9185.56        48.32 o                         
   0  -1   2       3684.27       4064.57        21.97 o                         
   1  -1   2      40731.99      42440.72       227.04 o                         
   2  -1   2       1099.10       1184.04         9.03 o                         
   3  -1   2       4271.27       4611.37        31.92 o                         
   4  -1   2         93.54        124.02         4.28 o                         
   5  -1   2       2202.44       2235.71        19.30 o                         
   6  -1   2        112.22         65.54         3.94 o                         
   7  -1   2         27.98         36.18         4.05 o                         
   8  -1   2       1329.11       1321.91        20.61 o                         
   9  -1   2       1698.18       1638.66        26.42 o                         
  10  -1   2         25.63         43.65         8.14 o                         
  11  -1   2        186.67        166.52        19.25 o                         
  12  -1   2        608.81        625.49        25.46 o                         
 -12   0   2        350.96        370.43        17.94 o                         
 -11   0   2         20.77          3.41         7.28 o                         
 -10   0   2        580.16        537.87        17.48 o                         
  -9   0   2       1551.13       1561.91        26.68 o                         
  -8   0   2        430.97        383.05         9.81 o                         
  -7   0   2        822.99        797.02        12.51 o                         
  -6   0   2        127.68        129.64         4.36 o                         
  -5   0   2       4718.47       5178.43        35.20 o                         
  -4   0   2       4398.38       4531.82        31.56 o                         
  -3   0   2       3149.60       3184.20        22.33 o                         
  -2   0   2        395.07        523.03         5.96 o                         
  -1   0   2        217.87        197.06         2.44 o                         
   0   0   2      20441.90      20108.71       293.28 o                         
   1   0   2        165.42        180.08         2.75 o                         
   2   0   2       2555.49       2794.94        18.93 o                         
   3   0   2       1182.30       1274.34        10.88 o                         
   4   0   2       2934.60       3015.36        29.53 o                         
   5   0   2        407.98        493.00         8.59 o                         
   6   0   2       2960.88       3034.98        25.84 o                         
   7   0   2       2589.70       2464.42        23.30 o                         
   8   0   2          1.79         18.95         5.54 o                         
   9   0   2       1215.23       1226.92        22.80 o                         
  10   0   2        580.32        516.25        24.08 o                         
  11   0   2          4.02         -8.55         7.24 o                         
  12   0   2         14.61         21.98        10.57 o                         
 -12   1   2        811.83        789.12        21.63 o                         
 -11   1   2        718.66        690.07        19.84 o                         
 -10   1   2        216.89        190.87        11.40 o                         
  -9   1   2       1615.89       1589.91        23.09 o                         
  -8   1   2        799.61        872.88        12.58 o                         
  -7   1   2         10.32          5.92         3.00 o                         
  -6   1   2       1170.95       1182.78        12.52 o                         
  -5   1   2        326.81        236.27         5.52 o                         
  -4   1   2       4197.17       4393.98        34.31 o                         
  -3   1   2        857.55        830.23        17.08 o                         
  -2   1   2       3680.40       3800.56        32.54 o                         
  -1   1   2       5743.82       5668.35        34.68 o                         
   0   1   2        362.09        472.56         4.79 o                         
   1   1   2        606.24        745.30         8.43 o                         
   2   1   2       1149.09       1104.06         9.16 o                         
   3   1   2       1218.55       1190.38        10.24 o                         
   4   1   2       3638.08       3885.34        26.52 o                         
   5   1   2        189.75        125.60         5.86 o                         
   6   1   2          0.03          1.31         2.92 o                         
   7   1   2       1026.08       1056.57        15.94 o                         
   8   1   2       2700.67       2925.66        33.71 o                         
   9   1   2        984.13        931.77        25.39 o                         
  10   1   2       1305.93       1175.34        28.12 o                         
  11   1   2          3.83          0.85         8.45 o                         
 -12   2   2         19.09         53.23        13.10 o                         
 -11   2   2       1152.61       1153.70        30.40 o                         
 -10   2   2       1252.85       1297.29        34.54 o                         
  -9   2   2         34.26         49.48         5.20 o                         
  -8   2   2       2130.43       2173.86        20.09 o                         
  -7   2   2         37.32         29.97         3.44 o                         
  -6   2   2          4.37          3.93         3.72 o                         
  -5   2   2       1255.91       1216.04        12.75 o                         
  -4   2   2       2329.02       2406.42        19.06 o                         
  -3   2   2       3000.74       3354.45        24.69 o                         
  -2   2   2       3316.97       3577.72        24.06 o                         
  -1   2   2        874.49        928.61         6.87 o                         
   0   2   2        166.74        144.02         3.04 o                         
   1   2   2      13433.29      14146.64        79.35 o                         
   2   2   2       2855.92       2919.04        23.53 o                         
   3   2   2       4098.10       4159.53        28.91 o                         
   4   2   2        130.73        217.14         6.50 o                         
   5   2   2       4192.40       4206.47        32.09 o                         
   6   2   2        755.72        715.00        12.57 o                         
   7   2   2       1102.91       1096.60        18.85 o                         
   8   2   2       6559.55       6644.23        65.65 o                         
   9   2   2       1139.03       1104.90        24.67 o                         
  10   2   2          4.06          9.02         8.32 o                         
  11   2   2        288.76        294.32        18.25 o                         
 -12   3   2        676.81        737.89        31.99 o                         
 -11   3   2        313.49        354.69        21.95 o                         
 -10   3   2        895.83        808.09        22.69 o                         
  -9   3   2       3283.18       3396.89        31.83 o                         
  -8   3   2        879.73        895.79        13.47 o                         
  -7   3   2        773.57        792.33        12.49 o                         
  -6   3   2       5304.05       5450.38        39.76 o                         
  -5   3   2        142.35        134.82         5.05 o                         
  -4   3   2       1611.86       1489.22        15.05 o                         
  -3   3   2       8292.11       8764.36        55.91 o                         
  -2   3   2        303.77        295.00         4.79 o                         
  -1   3   2       6875.65       6703.93        38.01 o                         
   0   3   2        516.77        531.10         6.28 o                         
   1   3   2       4236.65       4650.59        30.73 o                         
   2   3   2        725.71        689.51         7.81 o                         
   3   3   2       2194.38       2116.83        17.65 o                         
   4   3   2       3864.64       3771.51        28.35 o                         
   5   3   2          0.33         26.02         2.88 o                         
   6   3   2        986.58       1044.85        16.76 o                         
   7   3   2       6536.49       6667.98        56.95 o                         
   8   3   2        663.46        553.91        14.75 o                         
   9   3   2        598.03        625.38        21.44 o                         
  10   3   2        723.65        742.69        23.82 o                         
  11   3   2          6.39          3.57         9.27 o                         
 -11   4   2        303.58        282.51        18.39 o                         
 -10   4   2        293.82        294.29        17.14 o                         
  -9   4   2       2723.87       2660.11        27.21 o                         
  -8   4   2        529.54        549.67        10.39 o                         
  -7   4   2       1212.48       1274.64        15.07 o                         
  -6   4   2         76.56         52.61         4.09 o                         
  -5   4   2       4662.64       4954.14        35.95 o                         
  -4   4   2         11.12         47.75         3.36 o                         
  -3   4   2       2135.95       2303.80        19.01 o                         
  -2   4   2      14051.17      14625.26        83.77 o                         
  -1   4   2       2345.72       2162.56        16.76 o                         
   0   4   2       3856.11       3958.26        28.20 o                         
   1   4   2       6031.51       7133.05        48.08 o                         
   2   4   2       3435.96       3834.84        27.34 o                         
   3   4   2        420.37        445.06         7.21 o                         
   4   4   2       3763.40       3903.63        34.56 o                         
   5   4   2       3420.29       3276.51        26.92 o                         
   6   4   2         82.32         69.15         4.95 o                         
   7   4   2        195.53        218.69        10.17 o                         
   8   4   2       1815.41       1799.60        26.32 o                         
   9   4   2         43.33         25.97         8.87 o                         
  10   4   2        370.10        354.25        19.36 o                         
  11   4   2        148.78        162.48        15.24 o                         
 -11   5   2        427.83        442.63        22.63 o                         
 -10   5   2        934.12        959.90        26.96 o                         
  -9   5   2         18.95         24.84         5.84 o                         
  -8   5   2         30.27         21.54         4.38 o                         
  -7   5   2         26.58         13.15         4.05 o                         
  -6   5   2        112.65        155.75         6.60 o                         
  -5   5   2         14.42         25.53         3.90 o                         
  -4   5   2       2745.86       2823.99        22.75 o                         
  -3   5   2       3189.22       3387.63        24.85 o                         
  -2   5   2       1213.96       1194.16        11.58 o                         
  -1   5   2      12780.58      12736.59        79.82 o                         
   0   5   2       9273.21       9684.59        64.13 o                         
   1   5   2       6227.00       6431.56        44.76 o                         
   2   5   2        444.83        631.30         9.05 o                         
   3   5   2       3557.50       3419.83        28.58 o                         
   4   5   2        549.70        638.57         9.19 o                         
   5   5   2       1863.65       1782.26        19.70 o                         
   6   5   2        100.74         91.11         6.66 o                         
   7   5   2         32.65         30.79         5.90 o                         
   8   5   2        964.02       1015.79        20.15 o                         
   9   5   2        724.54        659.28        22.69 o                         
  10   5   2         33.35         28.90         9.78 o                         
  11   5   2          8.31         -6.25         9.66 o                         
 -11   6   2         94.98         99.14        14.75 o                         
 -10   6   2       1198.16       1248.16        26.59 o                         
  -9   6   2        576.16        553.47        16.10 o                         
  -8   6   2        171.21        171.54         9.34 o                         
  -7   6   2         55.55         45.05         5.98 o                         
  -6   6   2        493.00        500.63        11.22 o                         
  -5   6   2       1575.48       1587.78        16.91 o                         
  -4   6   2        489.41        471.43         8.04 o                         
  -3   6   2        798.09        767.86         9.93 o                         
  -2   6   2       2777.96       2553.97        20.31 o                         
  -1   6   2        135.29        145.17         5.38 o                         
   0   6   2       5702.71       5529.04        38.39 o                         
   1   6   2         15.75          7.93         2.99 o                         
   2   6   2        619.61        728.04        10.34 o                         
   3   6   2       2027.92       1942.23        19.55 o                         
   4   6   2       3422.34       3466.21        28.55 o                         
   5   6   2        368.44        409.38        12.00 o                         
   6   6   2       1800.51       1758.19        21.93 o                         
   7   6   2        939.96        900.34        17.40 o                         
   8   6   2        326.06        347.79        14.58 o                         
   9   6   2        595.82        590.14        20.97 o                         
  10   6   2          0.70        -13.32         8.90 o                         
 -11   7   2        716.09        740.37        23.16 o                         
 -10   7   2         74.80         92.94        14.10 o                         
  -9   7   2       1660.07       1763.47        30.82 o                         
  -8   7   2         15.69         30.03         6.76 o                         
  -7   7   2         18.48         54.28         7.11 o                         
  -6   7   2        466.05        481.67        14.13 o                         
  -5   7   2       3489.55       3610.73        37.17 o                         
  -4   7   2        301.93        241.98         8.83 o                         
  -3   7   2        456.17        531.37         8.85 o                         
  -2   7   2       4430.21       4713.80        32.57 o                         
  -1   7   2       1685.43       1657.40        17.02 o                         
   0   7   2         32.72         37.29         3.96 o                         
   1   7   2        780.48        898.02        12.12 o                         
   2   7   2       2528.21       2333.12        23.58 o                         
   3   7   2       1056.37        986.81        15.45 o                         
   4   7   2       1270.10       1254.88        19.33 o                         
   5   7   2       3366.16       3336.31        36.67 o                         
   6   7   2          4.51         58.37         7.78 o                         
   7   7   2       2192.01       2213.06        30.68 o                         
   8   7   2       3365.28       3388.23        70.54 o                         
   9   7   2        109.44        128.41        13.29 o                         
  10   7   2         42.14         34.24        12.26 o                         
 -10   8   2        843.10        826.58        25.96 o                         
  -9   8   2          6.07         16.31         7.64 o                         
  -8   8   2       1440.54       1470.21        27.97 o                         
  -7   8   2        178.64        227.19        11.86 o                         
  -6   8   2       2348.77       2454.56        32.98 o                         
  -5   8   2        627.13        627.10        14.40 o                         
  -4   8   2       1016.35        956.59        16.76 o                         
  -3   8   2        567.20        611.13        10.69 o                         
  -2   8   2          9.89         27.75         3.75 o                         
  -1   8   2       3138.07       3026.90        27.97 o                         
   0   8   2        157.63        182.69         6.84 o                         
   1   8   2        537.93        509.78        10.92 o                         
   2   8   2         19.32         22.58         4.06 o                         
   3   8   2       1177.93       1050.63        21.23 o                         
   4   8   2       2213.14       2196.76        27.87 o                         
   5   8   2        895.56        910.52        20.66 o                         
   6   8   2       1175.94       1207.46        20.40 o                         
   7   8   2        968.95        955.60        20.50 o                         
   8   8   2        490.02        534.73        20.75 o                         
   9   8   2        367.30        329.94        19.63 o                         
  10   8   2        135.94        140.11        17.19 o                         
 -10   9   2         39.41         47.33        11.39 o                         
  -9   9   2       1035.14       1060.56        38.61 o                         
  -8   9   2          3.47          1.02         7.64 o                         
  -7   9   2         10.61          8.19         6.71 o                         
  -6   9   2       1441.53       1501.29        26.92 o                         
  -5   9   2        846.43        907.56        18.11 o                         
  -4   9   2        676.52        713.40        15.52 o                         
  -3   9   2       1130.64       1057.83        17.82 o                         
  -2   9   2       4728.68       4730.94        38.95 o                         
  -1   9   2       3062.15       3194.28        33.53 o                         
   0   9   2        523.95        536.97        11.99 o                         
   1   9   2          4.57          0.90         4.46 o                         
   2   9   2        155.52        168.33         8.88 o                         
   3   9   2        488.40        445.09        13.72 o                         
   4   9   2        128.67        143.36         9.16 o                         
   5   9   2         45.95         40.83         6.85 o                         
   6   9   2        340.67        379.24        14.64 o                         
   7   9   2        922.97        915.29        20.98 o                         
   8   9   2         90.55        137.91        12.75 o                         
   9   9   2        173.48        169.48        19.42 o                         
  -9  10   2        210.34        195.42        17.89 o                         
  -8  10   2        110.92        137.88        13.52 o                         
  -7  10   2        554.63        582.72        21.02 o                         
  -6  10   2         16.94         14.26         7.90 o                         
  -5  10   2       2059.95       1979.84        30.32 o                         
  -4  10   2        304.49        297.09        12.71 o                         
  -3  10   2        115.19        129.55         8.24 o                         
  -2  10   2       6311.82       6451.62        64.09 o                         
  -1  10   2        181.64        180.10         9.48 o                         
   0  10   2        235.64        236.63         9.64 o                         
   1  10   2        694.57        687.57        15.47 o                         
   2  10   2       1119.73       1038.91        23.84 o                         
   3  10   2        158.75        128.88        10.38 o                         
   4  10   2        987.89        980.60        21.14 o                         
   5  10   2       1733.82       1723.21        42.57 o                         
   6  10   2        404.21        478.05        16.95 o                         
   7  10   2        385.92        367.22        17.06 o                         
   8  10   2        605.95        657.45        24.13 o                         
  -8  11   2         91.86         78.15        12.47 o                         
  -7  11   2         58.13         79.17        10.85 o                         
  -6  11   2        781.43        775.92        24.10 o                         
  -5  11   2          0.81         16.08         7.30 o                         
  -4  11   2        633.94        616.37        21.95 o                         
  -3  11   2        660.55        558.99        17.28 o                         
  -2  11   2         55.29         56.58         7.33 o                         
  -1  11   2       1305.19       1332.42        23.73 o                         
   0  11   2        565.47        535.39        17.63 o                         
   1  11   2         87.85         65.30         9.17 o                         
   2  11   2        505.62        433.61        16.92 o                         
   3  11   2       2279.29       2250.32        38.44 o                         
   4  11   2         76.55         98.30        10.77 o                         
   5  11   2         17.82         20.57         8.34 o                         
   6  11   2        795.80        854.21        25.82 o                         
   7  11   2         16.75         28.58         9.86 o                         
   8  11   2        627.62        602.28        29.82 o                         
  -7  12   2         44.27         38.32         9.91 o                         
  -6  12   2        930.76        970.57        27.94 o                         
  -5  12   2        336.94        293.21        16.51 o                         
  -4  12   2        115.00         93.82         9.38 o                         
  -3  12   2        198.53        172.81        12.56 o                         
  -2  12   2       1535.30       1389.58        26.07 o                         
  -1  12   2        218.92        186.08        11.68 o                         
   0  12   2        133.71        121.32        10.06 o                         
   1  12   2        126.05        131.04        12.56 o                         
   2  12   2       1454.17       1300.14        27.43 o                         
   3  12   2        383.20        413.14        19.85 o                         
   4  12   2        651.36        633.73        26.12 o                         
   5  12   2         61.14         80.87        13.35 o                         
   6  12   2        758.80        860.31        28.78 o                         
   7  12   2        949.23       1057.90        31.85 o                         
  -6  13   2        247.60        278.79        17.52 o                         
  -5  13   2       1013.71        978.73        26.49 o                         
  -4  13   2         73.13         62.34         9.25 o                         
  -3  13   2         10.37          1.23         6.94 o                         
  -2  13   2        973.71        986.11        21.84 o                         
  -1  13   2         57.59         52.10         8.36 o                         
   0  13   2        173.94        183.57        14.20 o                         
   1  13   2         55.78         66.05        11.35 o                         
   2  13   2        393.91        434.55        21.16 o                         
   3  13   2        666.90        726.02        25.03 o                         
   4  13   2          7.54         17.66        10.98 o                         
   5  13   2        399.57        449.89        25.23 o                         
   6  13   2         69.69         77.68        16.55 o                         
  -5  14   2          4.39         22.30        10.25 o                         
  -4  14   2        518.94        549.31        21.45 o                         
  -3  14   2        258.91        236.63        20.72 o                         
  -2  14   2        205.11        246.71        14.91 o                         
  -1  14   2       1004.69       1020.35        26.68 o                         
   0  14   2         11.58         26.24        10.22 o                         
   1  14   2          5.26         25.64        10.44 o                         
   2  14   2        112.12        120.70        13.89 o                         
   3  14   2        225.95        202.97        16.48 o                         
   4  14   2         79.12         89.04        13.64 o                         
  -3  15   2        867.27        898.97        29.41 o                         
  -2  15   2        867.08        987.64        30.85 o                         
  -1  15   2          4.08         20.47        11.34 o                         
   0  15   2        102.77        127.71        14.46 o                         
   1  15   2        311.66        322.96        22.02 o                         
   2  15   2         25.56         45.60        12.82 o                         
  -3 -15   3          1.77         -0.34        12.86 o                         
  -2 -15   3        271.23        274.00        24.00 o                         
  -1 -15   3        413.73        375.10        30.29 o                         
   0 -15   3        231.68        241.59        17.78 o                         
   1 -15   3         65.65         54.40        11.12 o                         
   2 -15   3        276.21        294.68        20.18 o                         
   3 -15   3        776.52        810.82        28.19 o                         
  -5 -14   3        164.37        168.13        17.97 o                         
  -4 -14   3         93.26         89.89        14.32 o                         
  -3 -14   3         33.18         34.07        13.06 o                         
  -2 -14   3          6.83         48.83        13.17 o                         
  -1 -14   3        837.19        908.33        27.67 o                         
   0 -14   3         17.24         22.54         9.60 o                         
   1 -14   3         11.15         21.89         8.93 o                         
   2 -14   3        610.10        614.58        27.72 o                         
   3 -14   3        236.05        242.10        17.04 o                         
   4 -14   3         60.43         47.76        10.64 o                         
   5 -14   3        115.77         99.33        12.67 o                         
  -6 -13   3         74.51         69.44        11.98 o                         
  -5 -13   3        328.29        322.75        19.65 o                         
  -4 -13   3         24.37         20.75        10.55 o                         
  -3 -13   3        939.12        857.23        41.29 o                         
  -2 -13   3        202.87        171.57        12.48 o                         
  -1 -13   3        324.22        292.31        21.11 o                         
   0 -13   3         31.18         12.16         8.63 o                         
   1 -13   3          5.27         10.36         6.74 o                         
   2 -13   3        230.27        264.73        13.34 o                         
   3 -13   3        460.90        415.31        17.72 o                         
   4 -13   3         53.87         42.35         9.85 o                         
   5 -13   3         14.56         17.75         8.90 o                         
   6 -13   3         10.33         24.55        12.10 o                         
  -7 -12   3         29.93         59.47        11.86 o                         
  -6 -12   3        920.02        998.31        26.68 o                         
  -5 -12   3        410.22        406.17        20.78 o                         
  -4 -12   3        150.46        138.78        12.03 o                         
  -3 -12   3         95.87        130.45        15.52 o                         
  -2 -12   3       2930.92       2915.43        36.79 o                         
  -1 -12   3         14.85         41.87         7.69 o                         
   0 -12   3        718.20        699.65        16.72 o                         
   1 -12   3        435.44        408.29        14.35 o                         
   2 -12   3         51.17         74.07         8.00 o                         
   3 -12   3        694.74        687.12        19.39 o                         
   4 -12   3        126.56        114.11        11.19 o                         
   5 -12   3          3.24         -1.35         7.66 o                         
   6 -12   3        466.05        497.87        25.47 o                         
   7 -12   3        467.74        452.82        25.02 o                         
  -8 -11   3         93.33         99.92        11.79 o                         
  -7 -11   3        386.71        411.77        18.89 o                         
  -6 -11   3         75.26         76.74         9.52 o                         
  -5 -11   3          4.39          3.62         6.82 o                         
  -4 -11   3        177.30        190.76        12.18 o                         
  -3 -11   3       1715.83       1669.24        25.88 o                         
  -2 -11   3        657.53        624.53        16.29 o                         
  -1 -11   3       3618.12       3510.69        44.02 o                         
   0 -11   3         32.96         44.94         6.30 o                         
   1 -11   3          9.74         20.91         5.63 o                         
   2 -11   3       1812.62       1776.76        22.57 o                         
   3 -11   3         22.53         28.57         5.45 o                         
   4 -11   3        550.65        532.22        15.66 o                         
   5 -11   3          5.59          0.66         7.02 o                         
   6 -11   3       1047.20        990.04        24.46 o                         
   7 -11   3          8.64         20.28         9.57 o                         
   8 -11   3        866.65        873.32        36.87 o                         
  -9 -10   3        217.66        256.55        16.23 o                         
  -8 -10   3          0.51         -4.63         7.69 o                         
  -7 -10   3        230.00        226.10        13.89 o                         
  -6 -10   3        155.69        143.10         9.86 o                         
  -5 -10   3          1.18         -6.22         5.85 o                         
  -4 -10   3        372.71        359.26        13.78 o                         
  -3 -10   3       1463.78       1429.86        21.53 o                         
  -2 -10   3       2642.85       2468.88        28.10 o                         
  -1 -10   3         34.80         27.47         5.65 o                         
   0 -10   3       2224.74       2052.42        22.77 o                         
   1 -10   3        158.09        194.65         9.35 o                         
   2 -10   3        337.84        352.18        11.11 o                         
   3 -10   3       3891.88       3821.81        34.05 o                         
   4 -10   3        285.05        297.93        11.78 o                         
   5 -10   3        111.28        145.03         9.61 o                         
   6 -10   3        155.95        169.03        12.20 o                         
   7 -10   3        977.86        918.75        25.72 o                         
   8 -10   3        162.73        146.10        15.44 o                         
   9 -10   3         41.57         49.26        11.01 o                         
  -9  -9   3        208.11        222.88        14.53 o                         
  -8  -9   3       1331.17       1304.10        27.06 o                         
  -7  -9   3        128.95        165.56        11.96 o                         
  -6  -9   3        452.94        474.14        14.77 o                         
  -5  -9   3        115.62        116.28         8.84 o                         
  -4  -9   3       2423.91       2378.42        28.17 o                         
  -3  -9   3         36.22        122.49         8.46 o                         
  -2  -9   3        323.88        311.79        10.22 o                         
  -1  -9   3       1431.40       1479.63        17.20 o                         
   0  -9   3        541.62        545.51        10.97 o                         
   1  -9   3        264.03        270.60         9.43 o                         
   2  -9   3       2337.01       2419.88        25.03 o                         
   3  -9   3       1212.96       1162.95        15.82 o                         
   4  -9   3        577.39        554.12        15.08 o                         
   5  -9   3       1173.25       1120.51        20.10 o                         
   6  -9   3        227.08        247.53        16.31 o                         
   7  -9   3       1750.63       1690.48        33.55 o                         
   8  -9   3        399.03        450.81        20.67 o                         
   9  -9   3         60.93         71.55        11.46 o                         
 -10  -8   3        150.77        184.60        16.23 o                         
  -9  -8   3         32.07         53.11         9.82 o                         
  -8  -8   3        525.40        587.02        19.61 o                         
  -7  -8   3       3459.41       3485.17        41.52 o                         
  -6  -8   3        933.18        840.97        16.92 o                         
  -5  -8   3        236.84        239.40        10.37 o                         
  -4  -8   3       1822.67       1832.70        23.05 o                         
  -3  -8   3        270.54        370.46        13.70 o                         
  -2  -8   3       1152.78       1212.00        15.15 o                         
  -1  -8   3       2993.70       2788.58        25.52 o                         
   0  -8   3        287.61        309.33         7.91 o                         
   1  -8   3        113.27        110.11         5.15 o                         
   2  -8   3        711.22        676.66        11.63 o                         
   3  -8   3          1.14          4.33         3.72 o                         
   4  -8   3        426.37        400.56        10.33 o                         
   5  -8   3       1668.06       1586.21        23.17 o                         
   6  -8   3       4567.81       4536.64        49.81 o                         
   7  -8   3        332.47        336.66        16.82 o                         
   8  -8   3         87.38        101.96        11.55 o                         
   9  -8   3       1623.28       1683.54        34.52 o                         
  10  -8   3        148.20        148.70        17.83 o                         
 -10  -7   3        794.53        763.28        25.79 o                         
  -9  -7   3       1226.62       1218.58        30.07 o                         
  -8  -7   3       1273.23       1277.18        24.85 o                         
  -7  -7   3        813.82        770.99        17.82 o                         
  -6  -7   3        315.01        308.99        11.23 o                         
  -5  -7   3        170.26        154.16         7.17 o                         
  -4  -7   3         86.91         97.11         6.49 o                         
  -3  -7   3      11031.32      10886.73        75.34 o                         
  -2  -7   3        458.84        484.43        11.43 o                         
  -1  -7   3        893.44        943.53        12.55 o                         
   0  -7   3       4858.86       4989.06        36.65 o                         
   1  -7   3        213.84        195.56         6.12 o                         
   2  -7   3       1749.51       1597.90        16.73 o                         
   3  -7   3       1336.21       1453.64        15.03 o                         
   4  -7   3        640.55        585.70        10.10 o                         
   5  -7   3       2459.47       2363.18        26.30 o                         
   6  -7   3        240.59        213.52        10.35 o                         
   7  -7   3        829.60        909.86        22.71 o                         
   8  -7   3        354.21        372.43        17.32 o                         
   9  -7   3        453.00        460.22        19.73 o                         
  10  -7   3        960.33        978.12        32.08 o                         
 -11  -6   3        359.87        383.52        32.01 o                         
 -10  -6   3        162.13        174.17        14.80 o                         
  -9  -6   3         32.87         46.99         9.91 o                         
  -8  -6   3        758.22        740.27        18.75 o                         
  -7  -6   3       1393.59       1379.61        22.54 o                         
  -6  -6   3        469.42        440.80        11.67 o                         
  -5  -6   3        164.24        168.69         6.66 o                         
  -4  -6   3       2548.11       2342.40        24.84 o                         
  -3  -6   3         16.28         39.94         5.37 o                         
  -2  -6   3      10115.83      10127.71        69.13 o                         
  -1  -6   3       1272.47       1231.61        12.53 o                         
   0  -6   3        423.09        341.12        10.94 o                         
   1  -6   3       6152.20       5890.86        39.62 o                         
   2  -6   3       2486.24       2776.84        20.19 o                         
   3  -6   3       1624.81       1470.20        15.00 o                         
   4  -6   3         91.50        141.71         5.27 o                         
   5  -6   3       1345.69       1321.60        18.97 o                         
   6  -6   3         24.01         30.26         5.42 o                         
   7  -6   3        729.29        722.58        17.93 o                         
   8  -6   3        144.96        135.74        10.43 o                         
   9  -6   3        195.90        211.89        13.06 o                         
  10  -6   3         25.38         26.28         9.51 o                         
  11  -6   3         42.57         27.59         9.47 o                         
 -11  -5   3        786.31        885.19        40.08 o                         
 -10  -5   3        285.63        284.48        16.05 o                         
  -9  -5   3         12.07          8.14         7.47 o                         
  -8  -5   3       1101.76       1095.65        25.46 o                         
  -7  -5   3        936.27        958.37        19.20 o                         
  -6  -5   3          1.71         -0.93         3.42 o                         
  -5  -5   3         80.74         54.61         4.31 o                         
  -4  -5   3       2823.37       2710.28        22.13 o                         
  -3  -5   3       6405.00       6905.07        51.70 o                         
  -2  -5   3       3525.22       3702.79        28.78 o                         
  -1  -5   3         87.09         16.80         4.22 o                         
   0  -5   3      11289.72      11697.35        73.98 o                         
   1  -5   3       1013.94       1099.97        11.28 o                         
   2  -5   3       4093.63       4057.68        25.83 o                         
   3  -5   3        188.11        173.50         5.63 o                         
   4  -5   3       1231.96       1194.67        13.10 o                         
   5  -5   3        567.18        565.75         9.93 o                         
   6  -5   3       1620.78       1618.36        23.47 o                         
   7  -5   3         22.23         24.75         6.59 o                         
   8  -5   3       1915.35       1984.21        30.84 o                         
   9  -5   3        874.98        921.09        21.52 o                         
  10  -5   3         17.14         18.85         8.32 o                         
  11  -5   3        168.41        149.62        13.25 o                         
 -11  -4   3          1.98         42.46        10.37 o                         
 -10  -4   3       1272.86       1194.05        26.54 o                         
  -9  -4   3        639.52        569.56        23.24 o                         
  -8  -4   3         42.04         91.83         8.63 o                         
  -7  -4   3        800.35        722.57        15.30 o                         
  -6  -4   3        110.41        134.95         8.30 o                         
  -5  -4   3        892.14        809.12        10.86 o                         
  -4  -4   3       1367.83       1462.11        15.89 o                         
  -3  -4   3       4065.15       3925.11        30.15 o                         
  -2  -4   3        133.73        186.32         5.72 o                         
  -1  -4   3        259.01        207.29         4.83 o                         
   0  -4   3      14803.60      15284.74        90.45 o                         
   1  -4   3       6342.16       6967.08        42.42 o                         
   2  -4   3        709.22        606.89         6.97 o                         
   3  -4   3       1741.91       1792.03        14.72 o                         
   4  -4   3       5381.79       5319.43        40.75 o                         
   5  -4   3       3973.49       4158.79        35.61 o                         
   6  -4   3       1298.61       1342.96        16.10 o                         
   7  -4   3       2642.93       2718.92        32.86 o                         
   8  -4   3         12.78         12.19         6.28 o                         
   9  -4   3        696.06        672.87        20.09 o                         
  10  -4   3       1328.58       1312.77        27.16 o                         
  11  -4   3         16.61         19.17         8.98 o                         
 -12  -3   3        421.72        442.44        25.45 o                         
 -11  -3   3       1092.11       1216.71        30.09 o                         
 -10  -3   3         20.28         31.24         8.15 o                         
  -9  -3   3       1784.35       1815.83        28.96 o                         
  -8  -3   3       2837.47       2808.88        36.00 o                         
  -7  -3   3         97.75        115.05         6.81 o                         
  -6  -3   3        756.86        724.61        10.63 o                         
  -5  -3   3        241.84        207.65         5.67 o                         
  -4  -3   3       1462.48       1448.41        13.40 o                         
  -3  -3   3       1549.07       1617.14        13.95 o                         
  -2  -3   3      10196.48      10459.04        65.68 o                         
  -1  -3   3       1287.88       1263.54        10.65 o                         
   0  -3   3      48861.23      50983.64       290.24 o                         
   1  -3   3       2885.14       2749.71        18.59 o                         
   2  -3   3         34.24         38.94         2.46 o                         
   3  -3   3        242.75        265.58         5.07 o                         
   4  -3   3         34.95         76.97         4.19 o                         
   5  -3   3       9579.39       9741.98        72.78 o                         
   6  -3   3       1408.51       1479.08        16.64 o                         
   7  -3   3       2714.78       2674.22        31.20 o                         
   8  -3   3       1465.74       1558.73        24.05 o                         
   9  -3   3        714.07        755.29        18.54 o                         
  10  -3   3       1176.07       1176.49        27.18 o                         
  11  -3   3        351.46        328.93        17.32 o                         
 -12  -2   3         18.22         23.99         9.74 o                         
 -11  -2   3         33.90         52.55         9.90 o                         
 -10  -2   3       2096.78       2178.85        35.02 o                         
  -9  -2   3         50.51         77.18         8.71 o                         
  -8  -2   3        756.29        709.49        15.15 o                         
  -7  -2   3       1808.62       1813.77        19.04 o                         
  -6  -2   3        758.40        767.07        10.75 o                         
  -5  -2   3        442.23        420.30        10.14 o                         
  -4  -2   3       9190.39       9155.21        58.90 o                         
  -3  -2   3       5388.15       5643.00        33.42 o                         
  -2  -2   3        848.81        719.17         6.87 o                         
  -1  -2   3       7507.73       7316.62        43.96 o                         
   0  -2   3        414.65        385.69         5.45 o                         
   1  -2   3       1190.47       1294.16        10.63 o                         
   2  -2   3       3111.74       3231.87        20.78 o                         
   3  -2   3        388.04        285.87         4.97 o                         
   4  -2   3       5321.24       5568.69        41.07 o                         
   5  -2   3         83.53        156.28         7.28 o                         
   6  -2   3       1998.54       1928.87        18.50 o                         
   7  -2   3       2171.35       2085.89        23.23 o                         
   8  -2   3        113.48        113.51         8.98 o                         
   9  -2   3        992.43       1073.79        21.36 o                         
  10  -2   3          4.68         21.57         7.94 o                         
  11  -2   3        371.57        340.61        18.79 o                         
 -12  -1   3        173.54        167.29        13.84 o                         
 -11  -1   3        137.14        137.80        12.19 o                         
 -10  -1   3        136.07        122.71        10.34 o                         
  -9  -1   3       1975.58       1880.50        28.40 o                         
  -8  -1   3          0.75          4.38         4.35 o                         
  -7  -1   3         42.12         36.07         3.91 o                         
  -6  -1   3       1889.93       1947.76        17.27 o                         
  -5  -1   3       3032.91       2703.29        20.83 o                         
  -4  -1   3        248.46        381.35        13.19 o                         
  -3  -1   3       6736.79       6726.92        40.45 o                         
  -2  -1   3       5566.13       5991.78        33.94 o                         
  -1  -1   3         37.78         23.43         1.61 o                         
   0  -1   3      10005.59      10469.91        62.81 o                         
   1  -1   3        259.79        299.58         3.99 o                         
   2  -1   3       4732.50       5349.67        37.19 o                         
   3  -1   3       7477.63       8449.77        51.26 o                         
   4  -1   3       5263.74       5490.62        38.62 o                         
   5  -1   3       1183.75       1214.41        14.14 o                         
   6  -1   3        256.83        244.19         6.38 o                         
   7  -1   3       1555.25       1519.23        17.64 o                         
   8  -1   3          2.00          7.79         5.69 o                         
   9  -1   3        547.57        513.01        15.95 o                         
  10  -1   3       1081.55        997.72        23.16 o                         
  11  -1   3        143.29        130.19        13.64 o                         
 -12   0   3        955.72        894.30        24.26 o                         
 -11   0   3        367.86        355.73        26.22 o                         
 -10   0   3          3.97          3.21         5.89 o                         
  -9   0   3       1047.56        966.72        16.37 o                         
  -8   0   3       1792.01       1811.69        22.19 o                         
  -7   0   3         91.42        133.58         5.38 o                         
  -6   0   3        196.69        115.89         4.92 o                         
  -5   0   3        207.65        194.78         6.02 o                         
  -4   0   3       6450.24       7227.12        49.63 o                         
  -3   0   3       2104.89       2071.81        15.33 o                         
  -2   0   3        357.25        421.45         4.85 o                         
  -1   0   3       5524.18       6008.80        31.06 o                         
   0   0   3        190.36        133.88         2.72 o                         
   1   0   3       7609.76       7637.99        50.69 o                         
   2   0   3      14514.97      15203.95        91.73 o                         
   3   0   3       9073.74       9521.71        62.02 o                         
   4   0   3       1683.31       1761.65        14.48 o                         
   5   0   3       4928.87       5004.14        38.66 o                         
   6   0   3        198.48        215.53         6.84 o                         
   7   0   3         26.75         41.02         5.77 o                         
   8   0   3       2822.42       2944.52        36.54 o                         
   9   0   3          3.71         13.75         6.45 o                         
  10   0   3        268.96        303.66        16.56 o                         
  11   0   3         82.37         96.14        11.51 o                         
 -12   1   3         24.57         38.93        11.87 o                         
 -11   1   3        715.48        669.61        18.43 o                         
 -10   1   3        818.81        763.56        17.47 o                         
  -9   1   3         42.05         63.44         5.03 o                         
  -8   1   3       1079.77       1101.17        14.79 o                         
  -7   1   3         22.76         17.17         3.07 o                         
  -6   1   3        602.90        655.37         8.68 o                         
  -5   1   3       2131.00       2169.19        20.34 o                         
  -4   1   3        610.29        411.61         9.01 o                         
  -3   1   3       8137.53       8910.34        68.22 o                         
  -2   1   3       8465.84       9459.66        63.32 o                         
  -1   1   3      11369.19      11437.46        63.57 o                         
   0   1   3      22830.15      23398.25       143.82 o                         
   1   1   3       4727.24       4792.19        34.60 o                         
   2   1   3       4970.56       5184.47        33.48 o                         
   3   1   3         63.36         27.11         2.70 o                         
   4   1   3       6284.19       6055.97        42.17 o                         
   5   1   3       1462.13       1371.24        13.20 o                         
   6   1   3        325.73        346.80         8.24 o                         
   7   1   3         81.42         84.61         6.13 o                         
   8   1   3       1149.29       1167.46        24.77 o                         
   9   1   3       1694.66       1695.49        31.00 o                         
  10   1   3         14.43         23.67         9.20 o                         
  11   1   3         27.60         16.72         9.48 o                         
 -12   2   3       2129.42       2358.11        95.67 o                         
 -11   2   3        180.07        166.16        14.81 o                         
 -10   2   3        765.33        709.46        17.69 o                         
  -9   2   3       2150.74       2124.64        29.64 o                         
  -8   2   3        985.45       1038.59        15.31 o                         
  -7   2   3        945.16        926.20        11.04 o                         
  -6   2   3         68.43         69.87         4.96 o                         
  -5   2   3        317.18        217.43         7.48 o                         
  -4   2   3        263.46        297.28         8.21 o                         
  -3   2   3      11325.04      11698.32        75.69 o                         
  -2   2   3         78.99         90.41         2.90 o                         
  -1   2   3         38.99         42.99         2.02 o                         
   0   2   3       2812.83       2875.47        18.47 o                         
   1   2   3        783.72        710.20         7.91 o                         
   2   2   3        923.35        954.84         9.72 o                         
   3   2   3       1380.43       1533.55        14.20 o                         
   4   2   3       3291.72       3001.30        24.19 o                         
   5   2   3       8198.66       8461.10        58.78 o                         
   6   2   3       1694.34       1589.71        19.22 o                         
   7   2   3        500.35        447.55        11.56 o                         
   8   2   3       2237.42       2176.39        36.11 o                         
   9   2   3       1346.49       1405.52        31.33 o                         
  10   2   3       1377.40       1399.63        31.41 o                         
  11   2   3         67.16         63.16        11.46 o                         
 -12   3   3         75.74         52.56        13.48 o                         
 -11   3   3        308.69        367.72        19.67 o                         
 -10   3   3       1206.82       1198.09        23.83 o                         
  -9   3   3        183.61        182.32         9.07 o                         
  -8   3   3       5053.68       5242.32        44.28 o                         
  -7   3   3          7.58          9.96         2.99 o                         
  -6   3   3          1.17         14.37         3.34 o                         
  -5   3   3      11641.84      12146.42        78.24 o                         
  -4   3   3       5243.04       5467.77        41.02 o                         
  -3   3   3       2743.38       2803.85        20.80 o                         
  -2   3   3       5563.15       5893.87        34.06 o                         
  -1   3   3       4592.24       4640.95        27.14 o                         
   0   3   3       2672.91       2787.06        19.42 o                         
   1   3   3        339.61        423.13         5.59 o                         
   2   3   3       3141.51       3282.00        24.54 o                         
   3   3   3         50.34         26.38         3.52 o                         
   4   3   3         21.68         31.57         3.44 o                         
   5   3   3       5629.86       5647.10        43.93 o                         
   6   3   3       2985.13       2909.81        27.07 o                         
   7   3   3        250.51        290.08        10.15 o                         
   8   3   3       1019.26        965.57        24.44 o                         
   9   3   3        991.12       1017.71        25.91 o                         
  10   3   3        331.81        368.36        20.14 o                         
  11   3   3        980.40        961.38        28.02 o                         
 -11   4   3        147.00        145.80        14.34 o                         
 -10   4   3        839.28        828.11        22.72 o                         
  -9   4   3       1620.28       1692.51        24.91 o                         
  -8   4   3        205.01        185.93         6.65 o                         
  -7   4   3         13.65          7.60         3.25 o                         
  -6   4   3       1269.42       1306.32        14.62 o                         
  -5   4   3         20.46         31.00         3.53 o                         
  -4   4   3       6412.47       6369.19        46.77 o                         
  -3   4   3       2977.70       2796.51        21.31 o                         
  -2   4   3         10.20          8.30         2.51 o                         
  -1   4   3      11984.54      11942.35        66.46 o                         
   0   4   3       4441.18       4431.05        31.15 o                         
   1   4   3       1910.85       2241.96        19.06 o                         
   2   4   3         22.95         24.62         3.11 o                         
   3   4   3       2576.66       2520.08        21.15 o                         
   4   4   3        978.24        966.23        12.28 o                         
   5   4   3         67.82         75.37         4.83 o                         
   6   4   3       1110.13       1167.67        21.65 o                         
   7   4   3        367.48        328.92        11.12 o                         
   8   4   3         78.54         87.66         8.55 o                         
   9   4   3        627.67        661.68        23.12 o                         
  10   4   3         45.67         42.52        10.39 o                         
  11   4   3        113.82        136.30        14.49 o                         
 -11   5   3         16.37         29.48        13.98 o                         
 -10   5   3        560.75        566.15        19.59 o                         
  -9   5   3       1048.17        982.64        18.35 o                         
  -8   5   3        122.76        115.42         6.20 o                         
  -7   5   3          9.25          4.63         3.75 o                         
  -6   5   3        210.63        233.36         7.08 o                         
  -5   5   3       5459.80       5506.63        39.86 o                         
  -4   5   3       1659.66       1550.75        14.81 o                         
  -3   5   3       2256.27       2190.91        18.71 o                         
  -2   5   3        975.73        847.95         9.50 o                         
  -1   5   3         40.02         25.73         3.30 o                         
   0   5   3       7548.09       7803.74        52.72 o                         
   1   5   3        192.68        196.21         5.60 o                         
   2   5   3        386.01        386.37         7.36 o                         
   3   5   3         33.80         23.14         3.48 o                         
   4   5   3       6354.58       6330.10        47.03 o                         
   5   5   3         22.59         33.27         4.30 o                         
   6   5   3        673.80        651.40        16.64 o                         
   7   5   3        371.54        394.03        12.64 o                         
   8   5   3        734.41        685.28        17.33 o                         
   9   5   3        260.16        242.46        16.02 o                         
  10   5   3          0.95        -12.33        12.88 o                         
  11   5   3        375.99        449.01        23.28 o                         
 -11   6   3        195.32        200.46        18.56 o                         
 -10   6   3         67.62         84.17         8.70 o                         
  -9   6   3        646.64        672.96        17.32 o                         
  -8   6   3        960.42        956.02        18.29 o                         
  -7   6   3        964.90        991.29        17.55 o                         
  -6   6   3       1363.09       1304.74        17.81 o                         
  -5   6   3         73.70         84.99         4.78 o                         
  -4   6   3         43.87         48.44         3.54 o                         
  -3   6   3        144.81        170.84         5.64 o                         
  -2   6   3       6748.79       6760.52        44.21 o                         
  -1   6   3       4650.63       4444.07        33.50 o                         
   0   6   3        150.78        202.81         5.44 o                         
   1   6   3         30.89         40.21         3.67 o                         
   2   6   3       2176.87       2156.87        19.83 o                         
   3   6   3       1736.63       1620.60        17.51 o                         
   4   6   3        478.99        467.18         9.23 o                         
   5   6   3       2345.56       2165.75        31.05 o                         
   6   6   3         65.13         79.39         6.50 o                         
   7   6   3        699.99        689.47        15.65 o                         
   8   6   3       2553.32       2658.72        35.45 o                         
   9   6   3         33.09         21.04         8.66 o                         
  10   6   3         55.54         40.83        11.00 o                         
 -11   7   3         13.17         27.61        21.60 o                         
 -10   7   3       1837.30       1939.74        36.06 o                         
  -9   7   3         18.90         22.30         7.01 o                         
  -8   7   3         60.51         65.77         7.87 o                         
  -7   7   3         31.88         20.57         6.13 o                         
  -6   7   3       1068.87       1144.16        20.32 o                         
  -5   7   3        818.19        883.01        15.77 o                         
  -4   7   3        449.36        453.23        11.37 o                         
  -3   7   3        605.05        550.71         8.92 o                         
  -2   7   3         15.06          8.37         2.75 o                         
  -1   7   3       7079.91       7458.15        53.11 o                         
   0   7   3       1059.60        963.18        11.32 o                         
   1   7   3       4372.13       4389.43        34.13 o                         
   2   7   3         91.95         76.28         6.02 o                         
   3   7   3        801.37        665.77        11.15 o                         
   4   7   3       1252.73       1206.57        19.00 o                         
   5   7   3         64.95         88.52         7.45 o                         
   6   7   3       5252.00       5237.64        49.27 o                         
   7   7   3       1500.60       1432.84        24.15 o                         
   8   7   3        203.79        212.03        14.03 o                         
   9   7   3        699.86        681.33        25.21 o                         
  10   7   3          2.03         -1.27        10.98 o                         
 -10   8   3        157.58        153.24        12.31 o                         
  -9   8   3       1446.84       1467.44        28.75 o                         
  -8   8   3        789.81        737.63        18.64 o                         
  -7   8   3        710.51        655.00        17.13 o                         
  -6   8   3       1094.58       1117.27        21.11 o                         
  -5   8   3       1389.38       1399.22        21.22 o                         
  -4   8   3         61.13         76.00         7.43 o                         
  -3   8   3        350.38        364.09         8.96 o                         
  -2   8   3       2759.82       2734.20        23.76 o                         
  -1   8   3         21.54         52.69         4.65 o                         
   0   8   3       1366.14       1401.37        16.20 o                         
   1   8   3        145.76        104.66         5.54 o                         
   2   8   3       1827.58       1679.84        19.10 o                         
   3   8   3        689.75        660.41        14.53 o                         
   4   8   3        279.37        280.91        11.19 o                         
   5   8   3       2057.47       2116.72        32.22 o                         
   6   8   3        311.83        285.25        13.32 o                         
   7   8   3        609.91        558.96        16.07 o                         
   8   8   3        365.66        400.33        20.86 o                         
   9   8   3         53.65         53.48        11.52 o                         
  10   8   3         85.60        113.50        16.70 o                         
 -10   9   3        316.19        331.18        18.33 o                         
  -9   9   3         20.50         28.02         9.64 o                         
  -8   9   3          6.93          5.90         7.53 o                         
  -7   9   3        616.18        634.62        18.04 o                         
  -6   9   3        589.16        602.09        20.47 o                         
  -5   9   3       3221.49       3241.60        36.83 o                         
  -4   9   3       1924.62       1884.67        25.49 o                         
  -3   9   3          0.33         -0.46         4.85 o                         
  -2   9   3       2352.53       2315.32        23.31 o                         
  -1   9   3       2521.11       2590.99        27.62 o                         
   0   9   3         26.97         32.77         5.21 o                         
   1   9   3        399.00        357.84        11.45 o                         
   2   9   3        106.92         83.46         7.69 o                         
   3   9   3       1539.23       1410.52        20.94 o                         
   4   9   3        443.03        388.24        13.66 o                         
   5   9   3          3.24         -3.68         5.46 o                         
   6   9   3         44.83         33.24         7.02 o                         
   7   9   3        388.11        384.06        15.52 o                         
   8   9   3        727.05        735.27        25.66 o                         
   9   9   3        160.91        186.66        16.74 o                         
  -9  10   3          0.91          1.42         8.71 o                         
  -8  10   3         55.10         25.94         9.70 o                         
  -7  10   3          0.87         12.91         7.73 o                         
  -6  10   3       1702.01       1693.02        31.10 o                         
  -5  10   3         69.33         87.52         8.98 o                         
  -4  10   3        259.56        269.83        12.09 o                         
  -3  10   3       3710.75       3568.23        40.96 o                         
  -2  10   3        194.11        216.78        10.52 o                         
  -1  10   3       1498.04       1433.68        25.01 o                         
   0  10   3       2464.61       2383.27        45.76 o                         
   1  10   3        106.70        111.16         8.37 o                         
   2  10   3          1.09          6.23         6.40 o                         
   3  10   3       2386.36       2300.42        37.95 o                         
   4  10   3        191.61        184.52        11.67 o                         
   5  10   3        446.19        428.86        17.94 o                         
   6  10   3       1578.52       1594.12        28.55 o                         
   7  10   3        954.97        965.25        24.40 o                         
   8  10   3         11.24         17.92        10.56 o                         
  -8  11   3         12.79          1.23         9.12 o                         
  -7  11   3        329.12        281.85        17.51 o                         
  -6  11   3         81.67         99.12        13.13 o                         
  -5  11   3        733.56        712.56        19.22 o                         
  -4  11   3        483.97        411.32        15.26 o                         
  -3  11   3        585.99        533.90        16.99 o                         
  -2  11   3       1218.62       1196.40        22.68 o                         
  -1  11   3       1549.13       1453.86        24.97 o                         
   0  11   3         45.46         82.84         8.90 o                         
   1  11   3        742.15        716.97        19.90 o                         
   2  11   3        177.01        224.38        14.34 o                         
   3  11   3          4.94         47.04        10.81 o                         
   4  11   3       2081.55       2051.02        37.41 o                         
   5  11   3        494.09        510.49        24.67 o                         
   6  11   3        101.17        110.04        12.85 o                         
   7  11   3        647.92        676.38        28.33 o                         
   8  11   3         22.35         20.64        13.10 o                         
  -7  12   3        288.86        297.70        17.45 o                         
  -6  12   3        479.73        530.70        21.53 o                         
  -5  12   3        439.91        462.77        21.26 o                         
  -4  12   3         24.86         28.82         7.34 o                         
  -3  12   3         16.63          9.83         6.67 o                         
  -2  12   3        184.17        178.77        10.33 o                         
  -1  12   3        303.20        291.10        15.10 o                         
   0  12   3         99.55        105.97        10.62 o                         
   1  12   3         35.95         22.86         8.97 o                         
   2  12   3        671.43        676.87        24.78 o                         
   3  12   3       1609.35       1634.61        37.60 o                         
   4  12   3         17.28         42.07        11.41 o                         
   5  12   3        216.27        220.22        18.03 o                         
   6  12   3        845.76        938.25        31.23 o                         
   7  12   3        323.20        364.15        23.93 o                         
  -6  13   3       1269.48       1210.54        30.37 o                         
  -5  13   3         53.45         68.30        11.06 o                         
  -4  13   3        429.49        409.08        18.43 o                         
  -3  13   3        148.70        147.77        11.37 o                         
  -2  13   3         17.44         27.86         8.40 o                         
  -1  13   3       1000.81       1041.21        23.39 o                         
   0  13   3          2.47          4.09         8.51 o                         
   1  13   3        261.39        250.13        16.68 o                         
   2  13   3        277.18        277.47        17.60 o                         
   3  13   3        861.36        892.51        27.73 o                         
   4  13   3        241.77        253.82        19.78 o                         
   5  13   3        142.94        149.02        17.68 o                         
   6  13   3        265.42        262.46        20.70 o                         
  -5  14   3       1250.82       1298.76        35.35 o                         
  -4  14   3         50.08         40.46         9.24 o                         
  -3  14   3        579.94        539.17        21.12 o                         
  -2  14   3       1219.36       1285.03        39.13 o                         
  -1  14   3         23.31         25.04         9.53 o                         
   0  14   3         16.02         14.60         9.47 o                         
   1  14   3          2.03         -2.83        10.03 o                         
   2  14   3        556.32        609.51        25.50 o                         
   3  14   3        122.08        122.52        14.04 o                         
   4  14   3        377.37        387.53        33.29 o                         
  -3  15   3        523.63        544.89        23.74 o                         
  -2  15   3        446.72        485.63        24.66 o                         
  -1  15   3        213.85        205.32        18.06 o                         
   0  15   3        162.70        173.33        15.93 o                         
   1  15   3         45.23         52.19        13.44 o                         
   2  15   3        392.95        436.04        25.57 o                         
  -3 -15   4         44.58         17.26        16.35 o                         
  -2 -15   4        106.11        153.46        19.07 o                         
  -1 -15   4        419.99        446.72        30.90 o                         
   0 -15   4        579.18        622.70        26.14 o                         
   1 -15   4          2.33         -3.34         9.74 o                         
   2 -15   4          3.57         24.56        11.51 o                         
   3 -15   4        519.05        534.87        21.85 o                         
  -5 -14   4         38.57         46.30        12.78 o                         
  -4 -14   4         29.00         49.32        12.80 o                         
  -3 -14   4        278.66        271.69        22.39 o                         
  -2 -14   4       1281.42       1475.30        42.72 o                         
  -1 -14   4         70.15         82.27        13.52 o                         
   0 -14   4        173.57        169.16        15.01 o                         
   1 -14   4         70.85         84.65        11.28 o                         
   2 -14   4        162.10        177.08        13.45 o                         
   3 -14   4        209.55        218.45        14.45 o                         
   4 -14   4        291.81        273.22        17.20 o                         
   5 -14   4        608.18        652.86        25.75 o                         
  -6 -13   4        428.62        417.98        20.94 o                         
  -5 -13   4        567.85        654.24        32.38 o                         
  -4 -13   4        145.39        137.74        14.43 o                         
  -3 -13   4        163.28        182.92        16.23 o                         
  -2 -13   4        455.99        418.08        20.41 o                         
  -1 -13   4        135.50        142.28        12.13 o                         
   0 -13   4         28.88         36.49         9.62 o                         
   1 -13   4         55.56         56.78         8.44 o                         
   2 -13   4         12.00         -2.61         6.60 o                         
   3 -13   4        127.34        122.04        11.07 o                         
   4 -13   4         32.57         24.89         8.75 o                         
   5 -13   4        571.27        485.99        21.10 o                         
   6 -13   4        835.78        817.15        30.61 o                         
  -7 -12   4       1119.97       1055.63        27.60 o                         
  -6 -12   4        685.88        706.01        23.84 o                         
  -5 -12   4         56.21         82.56        11.93 o                         
  -4 -12   4        106.86        105.22        11.48 o                         
  -3 -12   4       1868.22       1896.96        29.43 o                         
  -2 -12   4        269.52        351.36        14.48 o                         
  -1 -12   4       2067.00       1971.76        30.81 o                         
   0 -12   4         47.18         55.89         7.76 o                         
   1 -12   4        122.61        156.78         9.26 o                         
   2 -12   4        755.28        728.82        17.09 o                         
   3 -12   4         60.27         43.98         7.35 o                         
   4 -12   4          0.10          1.68         6.71 o                         
   5 -12   4        153.28        147.19        11.50 o                         
   6 -12   4        371.30        401.12        23.23 o                         
   7 -12   4        348.24        371.71        23.29 o                         
  -8 -11   4        167.52        170.55        14.13 o                         
  -7 -11   4        113.49        130.90        12.57 o                         
  -6 -11   4         39.92         39.90         8.52 o                         
  -5 -11   4        166.29        169.44        11.51 o                         
  -4 -11   4        680.34        620.81        23.68 o                         
  -3 -11   4        476.23        557.93        15.92 o                         
  -2 -11   4       1825.97       1941.67        27.76 o                         
  -1 -11   4        632.13        637.18        16.05 o                         
   0 -11   4        643.29        599.86        19.40 o                         
   1 -11   4       2112.89       1955.30        25.00 o                         
   2 -11   4          4.20         29.81         5.98 o                         
   3 -11   4        160.48        151.70         8.34 o                         
   4 -11   4          1.99          9.36         7.47 o                         
   5 -11   4        162.62        200.76        11.45 o                         
   6 -11   4         68.54         55.76        10.58 o                         
   7 -11   4       1363.99       1279.62        31.39 o                         
   8 -11   4         24.72         42.41        11.20 o                         
  -9 -10   4        412.78        439.17        18.85 o                         
  -8 -10   4         88.32         96.59        11.10 o                         
  -7 -10   4        313.39        330.54        16.17 o                         
  -6 -10   4        116.72        105.24         8.85 o                         
  -5 -10   4        139.05        125.71         9.07 o                         
  -4 -10   4        486.70        483.46        15.35 o                         
  -3 -10   4        227.37        261.25        10.29 o                         
  -2 -10   4       1354.49       1336.27        19.55 o                         
  -1 -10   4       2753.74       2539.54        27.64 o                         
   0 -10   4         26.10         41.65         5.72 o                         
   1 -10   4        477.89        463.11        12.78 o                         
   2 -10   4        414.93        361.69        13.48 o                         
   3 -10   4          5.82         17.30         5.08 o                         
   4 -10   4        766.93        719.08        16.64 o                         
   5 -10   4        824.49        717.18        17.07 o                         
   6 -10   4        747.57        755.13        23.08 o                         
   7 -10   4        146.50        139.03        13.29 o                         
   8 -10   4        537.78        531.56        22.68 o                         
   9 -10   4          0.55         13.72         9.69 o                         
  -9  -9   4        102.89         88.69        14.85 o                         
  -8  -9   4          0.10          6.76         7.84 o                         
  -7  -9   4        457.02        512.72        18.87 o                         
  -6  -9   4         26.66         35.76         6.63 o                         
  -5  -9   4        364.28        357.55        13.52 o                         
  -4  -9   4        691.27        727.28        18.57 o                         
  -3  -9   4       2583.16       2447.87        26.65 o                         
  -2  -9   4       1733.90       1701.83        18.88 o                         
  -1  -9   4       1064.14        980.27        13.74 o                         
   0  -9   4        556.94        579.42        11.94 o                         
   1  -9   4        191.28        189.96         8.68 o                         
   2  -9   4        106.75        123.92         7.17 o                         
   3  -9   4        167.30        210.40         8.50 o                         
   4  -9   4        590.29        585.61        13.68 o                         
   5  -9   4        412.00        400.48        13.82 o                         
   6  -9   4       1596.79       1664.25        32.50 o                         
   7  -9   4       1001.40        986.49        27.61 o                         
   8  -9   4       1071.70       1036.79        29.98 o                         
   9  -9   4        602.08        633.93        24.26 o                         
 -10  -8   4         27.00         53.51        11.69 o                         
  -9  -8   4        833.68        787.56        24.32 o                         
  -8  -8   4        367.83        332.91        18.26 o                         
  -7  -8   4         56.92        105.74         9.68 o                         
  -6  -8   4        869.31        849.47        16.95 o                         
  -5  -8   4         22.37         17.27         5.47 o                         
  -4  -8   4          9.37         19.03         5.25 o                         
  -3  -8   4        651.51        665.90        12.63 o                         
  -2  -8   4       2296.53       2172.50        20.06 o                         
  -1  -8   4        682.10        559.40         9.98 o                         
   0  -8   4        652.44        582.74         9.89 o                         
   1  -8   4        650.38        599.93        11.50 o                         
   2  -8   4         55.82         85.65         5.56 o                         
   3  -8   4          8.04          8.71         3.88 o                         
   4  -8   4        539.88        510.98        11.78 o                         
   5  -8   4       2766.42       2783.04        34.57 o                         
   6  -8   4          1.58         34.49         6.72 o                         
   7  -8   4        988.72        949.43        32.04 o                         
   8  -8   4       1173.18       1118.45        27.10 o                         
   9  -8   4        855.63        904.14        25.81 o                         
  10  -8   4        702.10        724.93        27.56 o                         
 -10  -7   4         34.98         65.02        11.81 o                         
  -9  -7   4         74.12         97.08        11.82 o                         
  -8  -7   4       1308.84       1305.63        26.83 o                         
  -7  -7   4       1457.80       1410.29        23.68 o                         
  -6  -7   4        573.41        607.20        14.48 o                         
  -5  -7   4       1764.28       1697.73        19.63 o                         
  -4  -7   4       2285.30       2351.76        25.98 o                         
  -3  -7   4        400.19        527.97        22.06 o                         
  -2  -7   4       1298.92       1096.84        13.13 o                         
  -1  -7   4       3001.41       2938.99        24.68 o                         
   0  -7   4         21.37         25.08         3.75 o                         
   1  -7   4       2437.20       2251.05        20.26 o                         
   2  -7   4        234.35        219.90         5.49 o                         
   3  -7   4        632.52        565.66         8.47 o                         
   4  -7   4          5.84         10.36         3.70 o                         
   5  -7   4       3106.47       2919.31        46.96 o                         
   6  -7   4        130.73        168.45         9.60 o                         
   7  -7   4         45.83         33.59         8.46 o                         
   8  -7   4       2212.92       2185.99        37.81 o                         
   9  -7   4        957.68        999.98        26.10 o                         
  10  -7   4        480.72        538.79        36.32 o                         
 -11  -6   4        207.84        234.84        19.28 o                         
 -10  -6   4         28.17         40.85        10.15 o                         
  -9  -6   4        116.68         94.90        11.36 o                         
  -8  -6   4         86.81         71.73         8.55 o                         
  -7  -6   4          1.36         31.99         6.35 o                         
  -6  -6   4       1836.67       1789.63        22.87 o                         
  -5  -6   4        249.89        240.33         7.83 o                         
  -4  -6   4        555.42        606.79        11.24 o                         
  -3  -6   4      10036.14       9392.87        68.85 o                         
  -2  -6   4          1.58         26.18         4.12 o                         
  -1  -6   4       1641.35       1426.71        14.54 o                         
   0  -6   4       5973.99       5772.85        40.45 o                         
   1  -6   4          1.53         18.00         3.62 o                         
   2  -6   4        791.26        775.31         9.31 o                         
   3  -6   4         95.18        110.94         4.53 o                         
   4  -6   4         21.85         21.60         3.48 o                         
   5  -6   4          4.84          6.61         4.26 o                         
   6  -6   4       2426.38       2359.04        27.76 o                         
   7  -6   4        449.76        492.30        16.09 o                         
   8  -6   4        251.43        244.66        13.27 o                         
   9  -6   4         50.08         36.10        10.20 o                         
  10  -6   4        589.57        623.40        24.65 o                         
  11  -6   4         10.22         -6.99         8.49 o                         
 -11  -5   4        404.99        479.84        24.53 o                         
 -10  -5   4        679.35        649.50        27.54 o                         
  -9  -5   4        132.10        128.83        12.20 o                         
  -8  -5   4        293.13        339.18        14.01 o                         
  -7  -5   4          7.34         19.75         6.15 o                         
  -6  -5   4         49.69         66.59         5.06 o                         
  -5  -5   4        991.97       1068.31        13.57 o                         
  -4  -5   4       4278.43       4527.41        38.96 o                         
  -3  -5   4       1964.84       1894.48        19.38 o                         
  -2  -5   4       3604.63       3478.02        26.38 o                         
  -1  -5   4        603.02        626.52         8.47 o                         
   0  -5   4       3247.98       2943.80        22.03 o                         
   1  -5   4      12579.91      12816.41        78.16 o                         
   2  -5   4       1791.33       1980.31        16.08 o                         
   3  -5   4        142.47        122.17         4.75 o                         
   4  -5   4       3099.20       3005.03        25.28 o                         
   5  -5   4       3724.57       3728.62        39.65 o                         
   6  -5   4        945.28        880.32        15.09 o                         
   7  -5   4       2024.38       2135.97        41.27 o                         
   8  -5   4         49.49         44.97         7.76 o                         
   9  -5   4         23.74         24.63         7.96 o                         
  10  -5   4        957.39        966.82        25.48 o                         
  11  -5   4         16.45         -0.46         8.72 o                         
 -11  -4   4       1669.56       1731.42        36.64 o                         
 -10  -4   4         15.94         17.14         7.95 o                         
  -9  -4   4         15.64         14.10         7.06 o                         
  -8  -4   4       1535.75       1525.75        38.53 o                         
  -7  -4   4        577.71        616.90        13.47 o                         
  -6  -4   4         25.33         39.11         6.69 o                         
  -5  -4   4       5125.54       5760.17        43.21 o                         
  -4  -4   4       3908.96       3724.68        28.48 o                         
  -3  -4   4          0.32         17.74         3.25 o                         
  -2  -4   4       1876.66       1837.25        15.15 o                         
  -1  -4   4        149.60         80.17         3.29 o                         
   0  -4   4      16886.64      17363.98       102.33 o                         
   1  -4   4       6337.62       6542.43        40.15 o                         
   2  -4   4       1988.68       1873.18        15.09 o                         
   3  -4   4       1402.68       1372.10        13.69 o                         
   4  -4   4         17.70         35.73         3.43 o                         
   5  -4   4       5469.79       5553.40        43.31 o                         
   6  -4   4       2138.10       2105.14        24.56 o                         
   7  -4   4        473.63        510.49        13.48 o                         
   8  -4   4       2041.89       2095.08        31.66 o                         
   9  -4   4        439.69        471.18        26.10 o                         
  10  -4   4        118.43        119.69        11.72 o                         
  11  -4   4        187.26        178.65        17.30 o                         
 -12  -3   4        477.12        522.78        22.78 o                         
 -11  -3   4          9.08         34.43         9.67 o                         
 -10  -3   4        712.44        715.86        20.41 o                         
  -9  -3   4         28.74         36.63         7.41 o                         
  -8  -3   4        154.62        219.64        11.20 o                         
  -7  -3   4       1362.66       1344.07        18.52 o                         
  -6  -3   4          2.11          2.41         2.89 o                         
  -5  -3   4         26.83         12.90         2.87 o                         
  -4  -3   4       7903.38       8002.79        50.74 o                         
  -3  -3   4      12363.20      12447.56        75.02 o                         
  -2  -3   4       3434.89       3765.73        24.87 o                         
  -1  -3   4        759.72        737.48         7.69 o                         
   0  -3   4       6133.23       6434.04        41.49 o                         
   1  -3   4       1611.98       1814.08        14.14 o                         
   2  -3   4       7828.85       8433.18        51.94 o                         
   3  -3   4         36.62         23.74         2.71 o                         
   4  -3   4       8732.82       9490.10        64.05 o                         
   5  -3   4       1872.26       2130.45        20.45 o                         
   6  -3   4       2931.42       2916.56        29.55 o                         
   7  -3   4        222.86        240.90        10.50 o                         
   8  -3   4         25.14         31.21         6.44 o                         
   9  -3   4       1828.15       1856.85        48.92 o                         
  10  -3   4        867.30        893.47        33.89 o                         
  11  -3   4        237.74        201.89        14.69 o                         
 -12  -2   4       1182.62       1199.63        30.24 o                         
 -11  -2   4       2139.50       2036.49        40.67 o                         
 -10  -2   4         31.16         54.22         8.42 o                         
  -9  -2   4         34.68         39.51         7.29 o                         
  -8  -2   4       1327.13       1399.16        21.42 o                         
  -7  -2   4          3.18          9.98         3.45 o                         
  -6  -2   4        875.85        897.78        11.18 o                         
  -5  -2   4       7528.47       7864.50        52.56 o                         
  -4  -2   4       3037.82       3383.47        25.04 o                         
  -3  -2   4      11776.90      11859.72        68.64 o                         
  -2  -2   4       4959.81       4912.73        27.25 o                         
  -1  -2   4       6198.21       5951.11        35.34 o                         
   0  -2   4        938.30        908.60         8.20 o                         
   1  -2   4      10922.56      11350.55        67.16 o                         
   2  -2   4         20.31         35.79         2.27 o                         
   3  -2   4        411.32        370.51         5.80 o                         
   4  -2   4          1.48         29.88         3.41 o                         
   5  -2   4      12604.12      12769.53        84.55 o                         
   6  -2   4        316.60        319.50         7.19 o                         
   7  -2   4         28.86         23.53         4.67 o                         
   8  -2   4       3266.41       3420.45        46.05 o                         
   9  -2   4         70.65         82.29         8.75 o                         
  10  -2   4       1115.45       1160.44        29.63 o                         
  11  -2   4         14.82          6.35         8.99 o                         
 -12  -1   4         28.06         33.74         9.16 o                         
 -11  -1   4        678.02        658.87        22.07 o                         
 -10  -1   4          2.20          1.97         6.10 o                         
  -9  -1   4          3.16          8.11         5.80 o                         
  -8  -1   4       1129.42       1119.40        18.63 o                         
  -7  -1   4        749.96        727.39        10.90 o                         
  -6  -1   4       1068.60       1150.01        12.52 o                         
  -5  -1   4        375.36        286.30         6.04 o                         
  -4  -1   4      10484.69      10105.20        58.26 o                         
  -3  -1   4       1208.36       1430.19        11.78 o                         
  -2  -1   4        149.79        126.36         2.70 o                         
  -1  -1   4      45918.38      48071.34       265.85 o                         
   0  -1   4        123.73        118.23         2.94 o                         
   1  -1   4      27465.44      29717.55       191.33 o                         
   2  -1   4        695.04        692.16         6.77 o                         
   3  -1   4       2141.40       2438.02        18.39 o                         
   4  -1   4        682.07        769.32         8.61 o                         
   5  -1   4      13389.37      14002.44        95.66 o                         
   6  -1   4        322.46        322.23         9.08 o                         
   7  -1   4        306.09        258.38         8.79 o                         
   8  -1   4       2355.35       2257.68        30.99 o                         
   9  -1   4        557.20        573.53        16.94 o                         
  10  -1   4         84.30         72.89         9.72 o                         
  11  -1   4        161.60        178.55        16.96 o                         
 -12   0   4        106.97        120.32        13.60 o                         
 -11   0   4        367.20        346.00        15.49 o                         
 -10   0   4        191.77        147.51        10.10 o                         
  -9   0   4        296.82        305.86         9.15 o                         
  -8   0   4        131.73        129.23         6.71 o                         
  -7   0   4        294.92        344.92         8.79 o                         
  -6   0   4        226.22        181.18         5.27 o                         
  -5   0   4       1648.81       1447.63        13.70 o                         
  -4   0   4        614.42        556.73         7.37 o                         
  -3   0   4      11382.54      12100.49        72.07 o                         
  -2   0   4       4322.67       4646.29        28.08 o                         
  -1   0   4        612.93        783.11         6.05 o                         
   0   0   4      12865.37      13385.02        77.12 o                         
   1   0   4        429.48        434.48         5.92 o                         
   2   0   4        408.63        390.84         5.32 o                         
   3   0   4      15359.69      16655.50       101.69 o                         
   4   0   4       6901.05       7412.37        50.57 o                         
   5   0   4        481.18        564.10         9.15 o                         
   6   0   4       3163.36       2981.19        26.81 o                         
   7   0   4        204.55        240.57         9.21 o                         
   8   0   4         11.04         16.10         7.68 o                         
   9   0   4        275.54        279.53        13.31 o                         
  10   0   4        129.79        123.15        11.97 o                         
  11   0   4         10.03        -13.40        11.84 o                         
 -12   1   4        987.76        911.57        29.31 o                         
 -11   1   4         65.32         63.48        12.47 o                         
 -10   1   4        300.30        311.37        14.51 o                         
  -9   1   4       1449.14       1390.64        18.29 o                         
  -8   1   4        204.91        246.25         7.44 o                         
  -7   1   4         13.39          6.41         3.24 o                         
  -6   1   4          8.09         13.02         3.64 o                         
  -5   1   4       4266.34       4361.06        35.76 o                         
  -4   1   4       5389.00       6351.50        54.20 o                         
  -3   1   4       1673.29       1592.08        15.77 o                         
  -2   1   4        994.01        970.22         8.23 o                         
  -1   1   4       5950.79       7052.92        38.93 o                         
   0   1   4       1199.04       1097.49         9.81 o                         
   1   1   4       1163.68       1429.94        13.25 o                         
   2   1   4        422.95        371.81         5.24 o                         
   3   1   4        200.45        224.17         4.61 o                         
   4   1   4       8580.01       8484.58        57.47 o                         
   5   1   4       8267.34       7923.70        52.96 o                         
   6   1   4        111.30        111.02         4.93 o                         
   7   1   4        182.47        163.77         7.92 o                         
   8   1   4       2715.88       2785.83        35.71 o                         
   9   1   4        330.10        308.06        16.36 o                         
  10   1   4        286.45        294.43        23.02 o                         
  11   1   4         19.45         22.26         9.78 o                         
 -12   2   4        168.07        177.05        17.49 o                         
 -11   2   4       1115.89       1156.89        35.13 o                         
 -10   2   4       1928.77       1932.20        26.69 o                         
  -9   2   4         12.99         17.67         5.17 o                         
  -8   2   4       2084.23       2056.59        22.51 o                         
  -7   2   4          3.08          8.49         3.87 o                         
  -6   2   4        658.94        679.12        11.19 o                         
  -5   2   4       3272.32       3172.36        28.15 o                         
  -4   2   4       4668.38       4382.36        36.44 o                         
  -3   2   4        197.91        289.38         6.05 o                         
  -2   2   4        142.32        181.02         3.82 o                         
  -1   2   4       3265.86       3446.72        21.95 o                         
   0   2   4       4935.02       5131.45        37.43 o                         
   1   2   4       2171.74       2099.49        17.49 o                         
   2   2   4       4434.80       4805.50        35.26 o                         
   3   2   4       3885.29       3664.04        41.85 o                         
   4   2   4         21.85         85.49         4.23 o                         
   5   2   4       2980.55       2990.18        25.18 o                         
   6   2   4       4734.49       4736.12        40.99 o                         
   7   2   4         74.15         56.73         6.15 o                         
   8   2   4        495.42        527.05        15.65 o                         
   9   2   4       2108.09       2097.71        47.38 o                         
  10   2   4         82.98         69.37        12.74 o                         
  11   2   4        675.33        652.76        25.54 o                         
 -12   3   4        617.95        688.61        53.48 o                         
 -11   3   4         18.45         19.84         8.97 o                         
 -10   3   4         82.17         84.56         8.59 o                         
  -9   3   4       4307.73       4277.93        43.50 o                         
  -8   3   4         71.25         81.30         6.22 o                         
  -7   3   4         34.34         27.51         4.60 o                         
  -6   3   4       3743.91       3847.61        32.84 o                         
  -5   3   4       2608.80       2475.42        20.81 o                         
  -4   3   4       7044.02       7444.60        49.54 o                         
  -3   3   4       2718.97       2657.40        20.06 o                         
  -2   3   4        297.25        287.52         4.15 o                         
  -1   3   4         20.63         26.44         2.20 o                         
   0   3   4       6108.36       6175.43        37.79 o                         
   1   3   4        656.42        693.50         7.21 o                         
   2   3   4       1885.31       1865.28        16.67 o                         
   3   3   4         21.09         12.83         3.41 o                         
   4   3   4      11170.79      11304.45        72.90 o                         
   5   3   4        785.45        795.91        11.18 o                         
   6   3   4       2521.07       2445.89        30.06 o                         
   7   3   4          3.26          3.52         4.79 o                         
   8   3   4       1649.22       1565.98        26.10 o                         
   9   3   4       1348.81       1348.56        30.47 o                         
  10   3   4        389.46        397.96        20.20 o                         
  11   3   4        132.54        107.57        14.87 o                         
 -11   4   4         39.11         44.10         9.97 o                         
 -10   4   4         68.52         53.38         7.70 o                         
  -9   4   4        783.48        789.63        16.39 o                         
  -8   4   4        625.22        656.57        13.36 o                         
  -7   4   4        673.18        643.25         9.94 o                         
  -6   4   4       1038.12       1079.00        12.15 o                         
  -5   4   4       9339.28       9943.74        62.95 o                         
  -4   4   4       3211.84       3392.17        26.63 o                         
  -3   4   4        358.40        227.51         6.55 o                         
  -2   4   4       3108.09       2919.23        20.74 o                         
  -1   4   4       1478.17       1479.30        11.33 o                         
   0   4   4       1501.65       1528.67        12.85 o                         
   1   4   4       1386.54       1133.31        10.63 o                         
   2   4   4       2421.02       2745.71        22.16 o                         
   3   4   4       1708.11       1960.59        17.73 o                         
   4   4   4       2488.24       2489.90        22.53 o                         
   5   4   4       5542.71       5441.21        42.02 o                         
   6   4   4         81.76         91.10         5.58 o                         
   7   4   4         43.64         42.53         6.15 o                         
   8   4   4        679.70        619.31        17.51 o                         
   9   4   4         25.69         23.25         9.06 o                         
  10   4   4         10.53          7.97         9.30 o                         
  11   4   4        405.91        371.88        21.02 o                         
 -11   5   4        378.31        374.76        21.23 o                         
 -10   5   4         79.50         68.39         9.18 o                         
  -9   5   4          0.10          4.51         4.02 o                         
  -8   5   4       1013.94        935.88        13.58 o                         
  -7   5   4       1204.31       1208.19        14.48 o                         
  -6   5   4       2830.16       2888.81        25.31 o                         
  -5   5   4        343.74        375.05         7.68 o                         
  -4   5   4       4181.22       3819.46        29.20 o                         
  -3   5   4       1244.13       1019.92        11.75 o                         
  -2   5   4        367.71        397.71         6.50 o                         
  -1   5   4       8684.41       8662.45        50.08 o                         
   0   5   4       5332.64       5354.35        36.23 o                         
   1   5   4        358.59        345.23         6.89 o                         
   2   5   4         54.32         58.30         4.14 o                         
   3   5   4        413.71        518.95         9.37 o                         
   4   5   4        220.98        234.52         7.38 o                         
   5   5   4       6154.67       6057.09        52.28 o                         
   6   5   4         15.29         27.56         4.94 o                         
   7   5   4         53.24         67.31         6.91 o                         
   8   5   4        619.25        627.16        20.70 o                         
   9   5   4        293.94        297.86        16.40 o                         
  10   5   4         19.64         13.13         9.95 o                         
  11   5   4          9.29         17.96        10.36 o                         
 -11   6   4         42.51         38.63        12.02 o                         
 -10   6   4       1258.96       1233.01        38.11 o                         
  -9   6   4        760.43        694.79        17.90 o                         
  -8   6   4        816.72        763.03        15.76 o                         
  -7   6   4        252.49        259.30        10.47 o                         
  -6   6   4        309.75        319.44        10.27 o                         
  -5   6   4        635.32        558.30         9.51 o                         
  -4   6   4       1336.82       1473.72        15.47 o                         
  -3   6   4       1631.93       1662.28        15.87 o                         
  -2   6   4        884.08        856.06        10.20 o                         
  -1   6   4        219.18        224.43         6.08 o                         
   0   6   4       2798.33       2686.42        22.25 o                         
   1   6   4       2717.85       2856.00        23.84 o                         
   2   6   4       1496.75       1434.36        15.18 o                         
   3   6   4         29.36         18.03         3.64 o                         
   4   6   4       4069.94       3918.30        36.42 o                         
   5   6   4        982.54        977.71        15.05 o                         
   6   6   4       3670.96       3679.88        51.45 o                         
   7   6   4       2146.55       2111.84        27.38 o                         
   8   6   4         68.32         93.41        10.00 o                         
   9   6   4        460.38        463.73        20.41 o                         
  10   6   4          0.97         -7.49         9.08 o                         
 -11   7   4        554.60        618.17        43.95 o                         
 -10   7   4        343.21        338.25        14.97 o                         
  -9   7   4        635.45        658.25        19.55 o                         
  -8   7   4        496.34        537.94        16.12 o                         
  -7   7   4        335.68        332.77        12.94 o                         
  -6   7   4        462.01        482.55        14.39 o                         
  -5   7   4       3194.90       3226.17        36.03 o                         
  -4   7   4        988.94        960.15        15.34 o                         
  -3   7   4        177.77        229.95         8.27 o                         
  -2   7   4         27.06         24.79         3.36 o                         
  -1   7   4         33.10         67.50         4.25 o                         
   0   7   4        467.81        485.42         8.01 o                         
   1   7   4         23.88         21.58         3.41 o                         
   2   7   4       1037.45        895.57        12.72 o                         
   3   7   4        510.40        447.04         9.54 o                         
   4   7   4       3027.23       2914.46        30.80 o                         
   5   7   4       2993.17       3089.82        37.24 o                         
   6   7   4        871.96        801.74        16.28 o                         
   7   7   4        104.99        131.82         8.95 o                         
   8   7   4       1816.44       1823.39        33.10 o                         
   9   7   4         89.05        104.17        12.02 o                         
  10   7   4         59.34         56.97        13.71 o                         
 -10   8   4        520.34        525.90        19.64 o                         
  -9   8   4          7.24         13.11         7.40 o                         
  -8   8   4        676.32        657.11        18.28 o                         
  -7   8   4       2669.63       2671.69        35.55 o                         
  -6   8   4       3616.43       3640.29        42.52 o                         
  -5   8   4        273.64        294.53        11.21 o                         
  -4   8   4       2363.08       2293.82        28.99 o                         
  -3   8   4         68.40         37.61         4.45 o                         
  -2   8   4         79.86         93.19         4.71 o                         
  -1   8   4        831.65        800.26        12.05 o                         
   0   8   4         39.87         54.30         4.11 o                         
   1   8   4         30.88         30.06         3.86 o                         
   2   8   4         19.64         38.04         4.52 o                         
   3   8   4       2240.14       2046.48        26.63 o                         
   4   8   4        610.58        596.83        14.36 o                         
   5   8   4         88.70        106.70         8.25 o                         
   6   8   4        434.28        391.19        16.02 o                         
   7   8   4        207.09        230.02        11.46 o                         
   8   8   4         44.02         69.15        11.76 o                         
   9   8   4        258.37        282.77        18.71 o                         
 -10   9   4          2.71         -0.70         8.29 o                         
  -9   9   4        507.42        493.98        24.21 o                         
  -8   9   4        359.67        376.93        16.82 o                         
  -7   9   4        513.21        421.13        17.35 o                         
  -6   9   4       2959.81       2949.17        49.74 o                         
  -5   9   4        904.54        880.92        19.13 o                         
  -4   9   4        666.63        699.39        17.67 o                         
  -3   9   4        701.61        668.05        14.48 o                         
  -2   9   4        390.09        382.32        12.42 o                         
  -1   9   4       1199.13       1202.46        17.82 o                         
   0   9   4       1302.86       1350.62        19.51 o                         
   1   9   4          2.93          2.55         4.57 o                         
   2   9   4       1053.80        969.03        19.21 o                         
   3   9   4        648.83        589.90        14.93 o                         
   4   9   4        692.21        711.34        16.27 o                         
   5   9   4         49.74         37.30         6.95 o                         
   6   9   4        265.07        265.80        12.81 o                         
   7   9   4        274.70        294.04        13.75 o                         
   8   9   4        222.80        259.24        17.74 o                         
   9   9   4        394.31        444.03        23.07 o                         
  -9  10   4        274.02        269.62        18.00 o                         
  -8  10   4        112.61        108.97        11.65 o                         
  -7  10   4       1443.93       1474.87        29.55 o                         
  -6  10   4        409.23        415.20        17.79 o                         
  -5  10   4       2956.22       2983.33        40.06 o                         
  -4  10   4        170.22        143.30         9.72 o                         
  -3  10   4          6.18         18.61         6.04 o                         
  -2  10   4       1412.84       1285.92        21.17 o                         
  -1  10   4       1999.77       2004.12        28.54 o                         
   0  10   4        467.27        464.09        14.46 o                         
   1  10   4        409.94        350.21        14.24 o                         
   2  10   4       1691.18       1460.98        26.03 o                         
   3  10   4          2.17         26.76         8.02 o                         
   4  10   4       1156.44       1153.57        24.97 o                         
   5  10   4        496.89        518.30        19.86 o                         
   6  10   4          3.01         22.36         7.66 o                         
   7  10   4        235.99        268.81        14.16 o                         
   8  10   4        484.98        522.91        24.57 o                         
  -8  11   4          4.22         -0.48         8.88 o                         
  -7  11   4          0.84         -3.01         8.27 o                         
  -6  11   4       2135.47       2041.02        35.98 o                         
  -5  11   4        209.49        225.29        13.24 o                         
  -4  11   4        285.01        260.12        12.76 o                         
  -3  11   4        227.00        217.62        16.92 o                         
  -2  11   4        410.15        393.40        14.24 o                         
  -1  11   4       2839.38       2886.46        39.68 o                         
   0  11   4        549.46        489.91        16.24 o                         
   1  11   4       1119.56       1035.50        23.54 o                         
   2  11   4        283.11        323.31        16.57 o                         
   3  11   4       3761.73       3601.84        63.95 o                         
   4  11   4         54.88         77.91        12.14 o                         
   5  11   4        242.53        232.42        17.54 o                         
   6  11   4        639.80        685.61        24.15 o                         
   7  11   4         19.80         18.24        10.49 o                         
  -7  12   4         28.21         21.07         9.56 o                         
  -6  12   4        861.38        924.02        34.28 o                         
  -5  12   4       1027.42       1077.70        33.07 o                         
  -4  12   4        797.00        797.94        24.48 o                         
  -3  12   4         26.15         22.80         7.31 o                         
  -2  12   4        393.31        427.07        16.55 o                         
  -1  12   4         18.84         18.72         7.68 o                         
   0  12   4         19.34         19.16         8.08 o                         
   1  12   4          4.42          7.28         8.21 o                         
   2  12   4       1325.60       1406.30        34.44 o                         
   3  12   4        993.08       1002.66        30.30 o                         
   4  12   4       1517.47       1576.13        38.13 o                         
   5  12   4         58.25         48.78        12.33 o                         
   6  12   4        337.75        358.84        22.41 o                         
   7  12   4        661.35        719.22        32.88 o                         
  -6  13   4          7.86         20.80         9.78 o                         
  -5  13   4       1074.50       1067.02        27.92 o                         
  -4  13   4        119.24        102.97        10.32 o                         
  -3  13   4         69.25         64.97         9.02 o                         
  -2  13   4        849.48        739.93        21.28 o                         
  -1  13   4        133.25        108.83        10.00 o                         
   0  13   4         88.03         75.15        11.29 o                         
   1  13   4         53.79         40.92        10.15 o                         
   2  13   4        935.58        890.80        29.47 o                         
   3  13   4        378.91        416.82        21.21 o                         
   4  13   4        416.77        418.71        24.00 o                         
   5  13   4        205.05        206.47        18.35 o                         
  -5  14   4         25.49         36.35        10.72 o                         
  -4  14   4        412.69        403.96        17.69 o                         
  -3  14   4        185.63        199.47        14.34 o                         
  -2  14   4         20.03         31.33         9.03 o                         
  -1  14   4        660.82        673.08        25.23 o                         
   0  14   4         76.51         50.43        11.31 o                         
   1  14   4        207.68        201.94        22.21 o                         
   2  14   4        288.65        346.27        20.34 o                         
   3  14   4        573.12        537.08        24.70 o                         
   4  14   4         56.51         72.66        17.08 o                         
  -2  15   4        327.20        365.09        20.85 o                         
  -1  15   4         64.93         50.82        12.66 o                         
   0  15   4         54.41         46.80        12.10 o                         
   1  15   4        611.31        621.65        29.23 o                         
  -3 -15   5         31.83         26.21        14.02 o                         
  -2 -15   5        361.08        319.93        25.19 o                         
  -1 -15   5        263.92        273.52        20.39 o                         
   0 -15   5        416.72        422.02        22.32 o                         
   1 -15   5        150.38        135.61        14.78 o                         
   2 -15   5        610.41        611.86        29.95 o                         
   3 -15   5         45.05         76.70        11.37 o                         
  -5 -14   5        150.88        115.72        15.65 o                         
  -4 -14   5         38.33         19.51        14.06 o                         
  -3 -14   5        312.15        294.05        33.16 o                         
  -2 -14   5         95.21        156.76        16.06 o                         
  -1 -14   5        661.98        701.85        28.12 o                         
   0 -14   5        149.15        152.57        15.61 o                         
   1 -14   5         36.50         27.07         9.33 o                         
   2 -14   5        162.18        153.62        11.60 o                         
   3 -14   5        231.82        233.99        14.88 o                         
   4 -14   5         15.26         31.07         9.44 o                         
   5 -14   5        356.25        331.22        20.35 o                         
  -6 -13   5        505.38        536.11        23.06 o                         
  -5 -13   5          1.77          8.55        10.18 o                         
  -4 -13   5         13.41         27.78        10.83 o                         
  -3 -13   5        951.00       1008.31        27.99 o                         
  -2 -13   5         67.46         95.12        11.42 o                         
  -1 -13   5        601.82        561.52        22.88 o                         
   0 -13   5        115.73        106.81        11.15 o                         
   1 -13   5         90.68        104.77         9.49 o                         
   2 -13   5        115.98        133.64        10.56 o                         
   3 -13   5         21.96         38.08         8.34 o                         
   4 -13   5        406.55        378.48        18.71 o                         
   5 -13   5          0.80         11.32         8.81 o                         
   6 -13   5          6.90         17.36        11.57 o                         
  -7 -12   5        380.68        345.92        18.25 o                         
  -6 -12   5         99.37        104.07        12.85 o                         
  -5 -12   5        435.75        484.45        22.52 o                         
  -4 -12   5        484.65        489.88        20.37 o                         
  -3 -12   5        118.41        186.12        14.73 o                         
  -2 -12   5       3518.21       3304.81        44.94 o                         
  -1 -12   5         28.17         70.57         8.92 o                         
   0 -12   5        484.66        488.12        16.33 o                         
   1 -12   5       1119.83        994.40        18.45 o                         
   2 -12   5        889.94        847.93        17.36 o                         
   3 -12   5        241.16        230.03        10.86 o                         
   4 -12   5        107.99        100.05        10.00 o                         
   5 -12   5        238.68        195.77        12.77 o                         
   6 -12   5        548.41        553.76        24.16 o                         
   7 -12   5        756.30        748.50        27.87 o                         
  -8 -11   5          3.33         -1.36         8.53 o                         
  -7 -11   5        392.12        453.29        19.66 o                         
  -6 -11   5         96.72         90.92         9.80 o                         
  -5 -11   5          0.79         -1.60         6.66 o                         
  -4 -11   5        423.52        403.99        15.47 o                         
  -3 -11   5       4527.38       4569.49        48.53 o                         
  -2 -11   5        340.51        396.01        14.54 o                         
  -1 -11   5        393.34        408.01        14.16 o                         
   0 -11   5        147.87        145.76         9.04 o                         
   1 -11   5        112.97        122.28         8.34 o                         
   2 -11   5        891.73        893.71        19.12 o                         
   3 -11   5         64.81         51.20         6.30 o                         
   4 -11   5          4.77          6.86         6.21 o                         
   5 -11   5        405.97        393.75        15.31 o                         
   6 -11   5       1761.97       1815.60        36.41 o                         
   7 -11   5        129.96        142.05        14.20 o                         
   8 -11   5        345.10        347.79        27.17 o                         
  -9 -10   5         26.01         33.82         9.22 o                         
  -8 -10   5          0.44         -9.87         7.32 o                         
  -7 -10   5         70.63        104.49        10.33 o                         
  -6 -10   5        471.27        508.24        18.36 o                         
  -5 -10   5          9.49          3.68         5.71 o                         
  -4 -10   5          2.28         20.58         6.11 o                         
  -3 -10   5       1237.99       1214.77        26.23 o                         
  -2 -10   5        990.01        917.50        16.02 o                         
  -1 -10   5        281.45        276.02        10.23 o                         
   0 -10   5       2187.18       2157.27        24.93 o                         
   1 -10   5        762.76        757.77        14.85 o                         
   2 -10   5         70.11         63.25         6.57 o                         
   3 -10   5        322.58        288.14        12.95 o                         
   4 -10   5        921.79        862.96        18.24 o                         
   5 -10   5         99.21        104.87         8.73 o                         
   6 -10   5        629.22        608.56        20.94 o                         
   7 -10   5        632.81        671.37        25.99 o                         
   8 -10   5        380.66        352.68        19.54 o                         
   9 -10   5        149.84        150.84        14.77 o                         
  -9  -9   5        222.73        229.10        17.36 o                         
  -8  -9   5        273.14        274.02        15.09 o                         
  -7  -9   5        671.06        667.94        18.28 o                         
  -6  -9   5       1396.45       1359.21        21.22 o                         
  -5  -9   5        111.50        123.11         8.23 o                         
  -4  -9   5       1077.31       1117.01        21.55 o                         
  -3  -9   5        112.52        128.28         7.50 o                         
  -2  -9   5        740.05        674.08        11.95 o                         
  -1  -9   5          2.58          5.37         3.89 o                         
   0  -9   5        761.34        647.49        11.78 o                         
   1  -9   5         39.73         45.79         5.43 o                         
   2  -9   5       7071.23       6724.49        55.09 o                         
   3  -9   5        146.07        151.67         7.65 o                         
   4  -9   5         19.19         10.74         5.12 o                         
   5  -9   5       3365.87       3443.61        51.61 o                         
   6  -9   5        628.38        690.32        19.46 o                         
   7  -9   5       1729.76       1685.12        48.92 o                         
   8  -9   5        478.33        532.74        22.33 o                         
   9  -9   5         11.81         14.62         9.22 o                         
 -10  -8   5        341.59        344.65        34.39 o                         
  -9  -8   5          5.47         11.76         9.65 o                         
  -8  -8   5        115.52        107.23        10.55 o                         
  -7  -8   5       2381.49       2463.70        33.62 o                         
  -6  -8   5        162.40        160.53         9.15 o                         
  -5  -8   5         25.59         17.81         4.60 o                         
  -4  -8   5        565.25        551.38        13.69 o                         
  -3  -8   5       1572.44       1551.29        19.52 o                         
  -2  -8   5       2184.27       2083.63        20.55 o                         
  -1  -8   5        146.00        139.04         6.09 o                         
   0  -8   5        322.74        269.67        10.37 o                         
   1  -8   5        127.16        132.75         5.71 o                         
   2  -8   5       1619.48       1507.83        17.39 o                         
   3  -8   5         45.26         53.84         5.13 o                         
   4  -8   5       1328.98       1314.41        18.63 o                         
   5  -8   5         19.00         23.62         5.89 o                         
   6  -8   5       4040.63       4050.01        49.46 o                         
   7  -8   5        235.92        292.54        16.24 o                         
   8  -8   5        237.53        261.88        16.21 o                         
   9  -8   5        286.94        263.91        16.92 o                         
  10  -8   5        118.73        154.07        15.84 o                         
 -10  -7   5        364.79        409.76        21.72 o                         
  -9  -7   5        520.62        468.06        21.58 o                         
  -8  -7   5        766.73        764.28        21.21 o                         
  -7  -7   5         26.89         59.07         7.86 o                         
  -6  -7   5       1518.58       1520.90        25.77 o                         
  -5  -7   5        630.42        669.97        12.20 o                         
  -4  -7   5          0.37         31.08         4.90 o                         
  -3  -7   5       8940.40       9055.01        61.78 o                         
  -2  -7   5        590.57        552.82         9.44 o                         
  -1  -7   5        780.14        622.29         9.81 o                         
   0  -7   5       2142.40       2030.78        19.02 o                         
   1  -7   5       1270.97       1358.81        14.59 o                         
   2  -7   5         77.97         96.83         4.49 o                         
   3  -7   5        591.17        637.13         9.79 o                         
   4  -7   5          3.10          4.62         3.65 o                         
   5  -7   5       1343.71       1352.89        19.93 o                         
   6  -7   5        213.64        188.82        10.31 o                         
   7  -7   5       2304.14       2298.20        44.93 o                         
   8  -7   5        129.04        119.64        11.47 o                         
   9  -7   5         27.17         28.58         9.20 o                         
  10  -7   5       1003.54        976.60        29.85 o                         
 -11  -6   5        885.15        886.39        31.58 o                         
 -10  -6   5         28.92         32.61         9.93 o                         
  -9  -6   5          0.25          7.02         8.26 o                         
  -8  -6   5        257.31        236.71        12.49 o                         
  -7  -6   5       1969.51       1926.74        27.17 o                         
  -6  -6   5         45.08         73.37         5.88 o                         
  -5  -6   5        421.81        412.10         9.25 o                         
  -4  -6   5       2229.57       2198.44        23.04 o                         
  -3  -6   5       2536.45       2444.50        25.00 o                         
  -2  -6   5       4737.32       4490.40        34.13 o                         
  -1  -6   5        209.93        198.61         6.01 o                         
   0  -6   5         10.14         21.00         3.50 o                         
   1  -6   5       7966.65       7880.31        51.14 o                         
   2  -6   5       1220.76       1086.88        12.24 o                         
   3  -6   5       1517.82       1583.11        15.21 o                         
   4  -6   5         16.82         26.28         3.60 o                         
   5  -6   5        795.17        764.78        14.24 o                         
   6  -6   5        223.91        264.13        11.12 o                         
   7  -6   5       2521.99       2588.64        43.22 o                         
   8  -6   5        372.90        367.14        15.55 o                         
   9  -6   5        360.75        370.92        16.61 o                         
  10  -6   5         25.47         13.99         9.85 o                         
 -11  -5   5       1359.89       1400.73        36.77 o                         
 -10  -5   5         80.54         89.40        11.51 o                         
  -9  -5   5         82.64         59.80        10.12 o                         
  -8  -5   5        168.71        147.07        12.21 o                         
  -7  -5   5       1177.54       1104.69        20.47 o                         
  -6  -5   5        521.23        445.23        11.47 o                         
  -5  -5   5        352.32        324.69         8.20 o                         
  -4  -5   5       2803.95       2820.67        23.07 o                         
  -3  -5   5      11376.35      11591.50        78.35 o                         
  -2  -5   5       1889.39       1993.98        18.22 o                         
  -1  -5   5         17.51          1.33         2.99 o                         
   0  -5   5       7608.47       7869.26        50.10 o                         
   1  -5   5        937.62       1037.19        10.70 o                         
   2  -5   5       2447.70       2274.62        18.76 o                         
   3  -5   5       2716.14       2751.16        22.51 o                         
   4  -5   5         42.30         53.13         3.77 o                         
   5  -5   5       2313.85       2205.32        22.58 o                         
   6  -5   5       3027.72       2926.57        36.94 o                         
   7  -5   5         22.62         30.20         6.91 o                         
   8  -5   5        918.28        903.52        20.91 o                         
   9  -5   5        493.46        512.27        19.91 o                         
  10  -5   5          0.51         -4.96         7.74 o                         
  11  -5   5         23.03         14.47         9.54 o                         
 -11  -4   5        101.18        151.05        13.99 o                         
 -10  -4   5          3.00          8.76         7.73 o                         
  -9  -4   5         68.00         52.04         8.43 o                         
  -8  -4   5         16.96         31.82         6.94 o                         
  -7  -4   5        508.01        504.94        11.97 o                         
  -6  -4   5        195.58        196.54         8.53 o                         
  -5  -4   5       1831.00       1837.96        19.76 o                         
  -4  -4   5        778.04        914.79        11.29 o                         
  -3  -4   5       4513.19       4258.36        30.18 o                         
  -2  -4   5        600.35        452.27         6.87 o                         
  -1  -4   5       1925.78       2267.79        17.45 o                         
   0  -4   5         51.79         88.32         3.78 o                         
   1  -4   5       5307.72       5093.22        34.20 o                         
   2  -4   5        131.90        119.86         4.50 o                         
   3  -4   5       3450.38       3625.48        27.17 o                         
   4  -4   5      12740.12      12896.70        81.80 o                         
   5  -4   5       2317.09       2479.88        23.35 o                         
   6  -4   5        975.53        919.07        15.30 o                         
   7  -4   5        996.51       1076.14        21.34 o                         
   8  -4   5          0.25         26.87         7.44 o                         
   9  -4   5        355.01        348.97        18.40 o                         
  10  -4   5       1053.71       1121.52        27.55 o                         
  11  -4   5          0.60          7.79         8.59 o                         
 -12  -3   5        386.54        431.87        21.67 o                         
 -11  -3   5        921.42        972.84        26.66 o                         
 -10  -3   5         28.67         37.91         8.29 o                         
  -9  -3   5         76.93         51.26         8.04 o                         
  -8  -3   5       2321.69       2189.62        34.56 o                         
  -7  -3   5         44.52         69.11         5.82 o                         
  -6  -3   5         26.27         22.26         3.50 o                         
  -5  -3   5       1431.97       1231.63        12.81 o                         
  -4  -3   5       5428.57       5484.66        36.61 o                         
  -3  -3   5       4664.62       4641.50        30.24 o                         
  -2  -3   5       1315.81       1253.58        10.49 o                         
  -1  -3   5       4291.96       4749.74        31.81 o                         
   0  -3   5      15165.52      15716.78        92.43 o                         
   1  -3   5        202.49        192.03         4.60 o                         
   2  -3   5       8559.77       8759.75        54.16 o                         
   3  -3   5        972.39        852.67         9.20 o                         
   4  -3   5        262.12        288.57         8.19 o                         
   5  -3   5       7851.59       7770.92        60.31 o                         
   6  -3   5       1122.14       1116.62        15.58 o                         
   7  -3   5        763.83        777.23        18.16 o                         
   8  -3   5        689.78        716.22        20.14 o                         
   9  -3   5        668.80        716.33        21.16 o                         
  10  -3   5        618.32        632.25        23.26 o                         
  11  -3   5        204.08        211.60        15.00 o                         
 -12  -2   5         26.76         41.60        14.75 o                         
 -11  -2   5        915.16        896.58        32.07 o                         
 -10  -2   5       1780.71       1794.05        38.96 o                         
  -9  -2   5       2308.59       2252.98        32.08 o                         
  -8  -2   5          0.48         17.64         5.56 o                         
  -7  -2   5        571.06        530.06         9.88 o                         
  -6  -2   5       4099.20       4293.78        33.63 o                         
  -5  -2   5          7.31         32.47         4.16 o                         
  -4  -2   5       2790.70       2470.78        20.75 o                         
  -3  -2   5       7010.43       7313.39        45.65 o                         
  -2  -2   5       2294.88       2397.80        15.47 o                         
  -1  -2   5      21733.62      23511.46       144.80 o                         
   0  -2   5       4175.08       4251.62        28.08 o                         
   1  -2   5        181.33        201.13         4.36 o                         
   2  -2   5        992.16       1146.53        10.36 o                         
   3  -2   5        204.91        204.63         6.44 o                         
   4  -2   5       4187.77       4274.93        30.46 o                         
   5  -2   5       2764.49       2873.48        25.15 o                         
   6  -2   5       2058.36       2043.52        29.29 o                         
   7  -2   5        221.05        246.26        10.04 o                         
   8  -2   5        143.95        155.05        13.26 o                         
   9  -2   5       1599.46       1514.40        28.46 o                         
  10  -2   5       1244.88       1188.55        27.95 o                         
  11  -2   5        154.44        155.47        15.33 o                         
 -12  -1   5        888.21        826.56        23.78 o                         
 -11  -1   5          1.59         -0.94         6.81 o                         
 -10  -1   5        208.95        198.11        11.76 o                         
  -9  -1   5        239.38        235.10        12.87 o                         
  -8  -1   5       1501.54       1584.34        17.17 o                         
  -7  -1   5        108.14        117.34         5.99 o                         
  -6  -1   5        822.84        902.66        12.70 o                         
  -5  -1   5        675.51        586.43         7.59 o                         
  -4  -1   5       1224.83       1671.85        13.84 o                         
  -3  -1   5      15962.42      16049.80       102.18 o                         
  -2  -1   5       5132.89       5779.92        32.39 o                         
  -1  -1   5        244.95        148.07         3.01 o                         
   0  -1   5         62.88         55.43         2.59 o                         
   1  -1   5      11384.23      11387.71        75.75 o                         
   2  -1   5        153.98        167.26         4.70 o                         
   3  -1   5       1622.42       1663.75        15.54 o                         
   4  -1   5       6394.10       6679.31        46.30 o                         
   5  -1   5       1041.13       1024.27        13.18 o                         
   6  -1   5        857.79        830.84        12.05 o                         
   7  -1   5        149.49        144.77         7.73 o                         
   8  -1   5        408.35        360.69        15.52 o                         
   9  -1   5         37.00         21.88         6.91 o                         
  10  -1   5        204.23        242.68        17.58 o                         
  11  -1   5         92.68         74.03        12.22 o                         
 -12   0   5       1493.95       1474.66        39.81 o                         
 -11   0   5          6.65         10.68         7.09 o                         
 -10   0   5        104.97         98.70         8.37 o                         
  -9   0   5         51.74         63.24         5.33 o                         
  -8   0   5         50.39         63.61         4.42 o                         
  -7   0   5       1378.50       1379.61        16.32 o                         
  -6   0   5        216.57        177.43         5.20 o                         
  -5   0   5        559.93        462.22         7.25 o                         
  -4   0   5       5369.08       5211.00        35.74 o                         
  -3   0   5          8.33         56.62         2.64 o                         
  -2   0   5      39583.09      42377.30       225.68 o                         
  -1   0   5          2.26         28.56         1.83 o                         
   0   0   5       3603.56       3681.31        23.01 o                         
   1   0   5      16011.68      16638.29        99.93 o                         
   2   0   5       3303.77       3443.01        28.60 o                         
   3   0   5        165.07        133.59         3.95 o                         
   4   0   5       2361.16       2448.60        19.64 o                         
   5   0   5      11883.04      12308.80        81.78 o                         
   6   0   5          6.38         30.44         3.84 o                         
   7   0   5        345.50        392.17        11.80 o                         
   8   0   5        657.65        671.74        19.59 o                         
   9   0   5        297.98        343.29        14.84 o                         
  10   0   5         33.65         39.12         9.57 o                         
  11   0   5        147.01        194.05        24.04 o                         
 -12   1   5         76.09         89.89        15.12 o                         
 -11   1   5       1247.02       1320.31        33.07 o                         
 -10   1   5        475.15        467.98        16.54 o                         
  -9   1   5        967.62        882.40        15.46 o                         
  -8   1   5        292.46        272.02         9.39 o                         
  -7   1   5         12.02         -2.57         3.60 o                         
  -6   1   5        280.76        328.47         8.37 o                         
  -5   1   5         65.69         73.02         4.98 o                         
  -4   1   5       2069.55       2056.86        19.53 o                         
  -3   1   5      16945.27      18075.53       109.85 o                         
  -2   1   5      12321.87      12788.04        72.43 o                         
  -1   1   5       1402.18       1403.42         9.15 o                         
   0   1   5      24950.28      26938.89       159.93 o                         
   1   1   5      18656.05      20294.12       138.61 o                         
   2   1   5        758.45        708.19         7.92 o                         
   3   1   5       1101.88       1016.53         9.62 o                         
   4   1   5       6215.24       6356.44        44.08 o                         
   5   1   5       1731.58       1805.22        17.03 o                         
   6   1   5       9408.68       9460.03        73.84 o                         
   7   1   5        469.36        415.31        14.34 o                         
   8   1   5        188.85        162.76        10.10 o                         
   9   1   5       1809.72       1809.46        37.01 o                         
  10   1   5        494.99        477.34        48.60 o                         
  11   1   5         30.76         18.56        10.64 o                         
 -12   2   5       1443.64       1530.87        35.79 o                         
 -11   2   5         92.52        138.21        12.57 o                         
 -10   2   5         37.09         50.84         6.80 o                         
  -9   2   5       2438.00       2436.87        25.69 o                         
  -8   2   5          9.04         26.54         4.68 o                         
  -7   2   5        254.17        253.50         8.37 o                         
  -6   2   5       3406.81       3335.94        29.34 o                         
  -5   2   5       1187.25       1289.90        15.50 o                         
  -4   2   5        280.28        252.37         5.97 o                         
  -3   2   5        983.55        863.54        10.13 o                         
  -2   2   5       1626.45       1538.53        12.19 o                         
  -1   2   5       1489.17       1291.89        10.17 o                         
   0   2   5         91.17        116.62         4.40 o                         
   1   2   5       1742.09       1408.91        13.29 o                         
   2   2   5       2920.28       2990.58        25.13 o                         
   3   2   5          0.63          8.57         3.10 o                         
   4   2   5       7885.30       7871.28        52.40 o                         
   5   2   5       4300.56       4255.07        33.39 o                         
   6   2   5       1589.29       1575.45        18.95 o                         
   7   2   5       2102.63       2114.15        26.72 o                         
   8   2   5         84.77         70.30         7.83 o                         
   9   2   5         18.37         30.27        11.78 o                         
  10   2   5       1190.85       1252.16        30.33 o                         
  11   2   5        324.11        304.64        18.94 o                         
 -12   3   5        160.31        171.03        17.56 o                         
 -11   3   5         92.39         78.10        10.27 o                         
 -10   3   5        165.23        176.38         9.26 o                         
  -9   3   5        488.63        517.98        12.91 o                         
  -8   3   5       3470.37       3433.44        35.61 o                         
  -7   3   5        254.13        256.24         9.40 o                         
  -6   3   5       1382.18       1253.86        15.23 o                         
  -5   3   5       5911.37       6248.99        41.97 o                         
  -4   3   5       5284.04       5238.12        35.32 o                         
  -3   3   5        698.52        665.20         8.16 o                         
  -2   3   5       1308.55       1271.99        11.95 o                         
  -1   3   5       6716.81       6709.68        47.03 o                         
   0   3   5          2.97          1.88         2.09 o                         
   1   3   5        235.59        245.38         6.67 o                         
   2   3   5       3490.45       3435.41        26.02 o                         
   3   3   5        998.84        899.13        11.55 o                         
   4   3   5        157.90        151.67         6.71 o                         
   5   3   5       5786.36       5909.74        44.67 o                         
   6   3   5       2344.18       2422.90        24.36 o                         
   7   3   5         81.76         85.50         7.52 o                         
   8   3   5        778.40        749.64        19.56 o                         
   9   3   5        871.24        865.69        24.63 o                         
  10   3   5         32.74         40.83        10.33 o                         
  11   3   5        256.08        244.66        17.73 o                         
 -11   4   5        300.17        279.55        16.73 o                         
 -10   4   5         30.23         31.05         6.36 o                         
  -9   4   5       2332.32       2350.37        25.18 o                         
  -8   4   5          1.27          1.40         4.42 o                         
  -7   4   5         59.98         50.61         4.34 o                         
  -6   4   5       2854.42       2950.56        24.08 o                         
  -5   4   5        311.54        339.86         6.38 o                         
  -4   4   5       9298.18       9597.45        62.52 o                         
  -3   4   5       2111.53       2156.04        18.34 o                         
  -2   4   5        199.88        228.85         5.25 o                         
  -1   4   5        523.28        523.64         9.05 o                         
   0   4   5       5897.71       6022.76        39.52 o                         
   1   4   5         40.32         36.31         3.03 o                         
   2   4   5       1732.27       1921.24        16.58 o                         
   3   4   5       1633.54       1607.51        15.64 o                         
   4   4   5       1561.65       1462.36        16.60 o                         
   5   4   5       2765.22       2804.95        25.67 o                         
   6   4   5         18.54         23.96         4.20 o                         
   7   4   5       4041.12       3938.91        42.01 o                         
   8   4   5         12.90         12.32         7.13 o                         
   9   4   5        128.83        134.54        13.18 o                         
  10   4   5        187.31        163.41        14.70 o                         
  11   4   5        379.71        407.65        22.37 o                         
 -11   5   5         22.07         15.35        10.53 o                         
 -10   5   5        195.91        162.94        12.07 o                         
  -9   5   5        745.36        751.07        16.24 o                         
  -8   5   5       1333.43       1416.81        20.24 o                         
  -7   5   5         85.84         87.76         5.07 o                         
  -6   5   5          7.60          7.09         3.35 o                         
  -5   5   5       6201.94       6397.37        45.13 o                         
  -4   5   5        570.78        600.18         8.78 o                         
  -3   5   5       2571.51       2299.31        19.10 o                         
  -2   5   5       2511.11       2401.32        18.48 o                         
  -1   5   5        232.81        213.82         4.27 o                         
   0   5   5       4216.48       4347.58        30.56 o                         
   1   5   5      14262.51      14578.36        91.00 o                         
   2   5   5       6581.61       6673.09        47.37 o                         
   3   5   5        273.30        327.08         7.25 o                         
   4   5   5       4784.67       4795.22        39.49 o                         
   5   5   5         37.06         50.54         5.11 o                         
   6   5   5        266.81        300.30        11.20 o                         
   7   5   5        846.59        891.05        18.15 o                         
   8   5   5         33.88         25.93         7.82 o                         
   9   5   5        149.74        132.22        12.11 o                         
  10   5   5          6.19         -5.63         9.15 o                         
 -11   6   5        324.07        333.26        20.16 o                         
 -10   6   5          2.72          8.10        11.31 o                         
  -9   6   5        149.47        146.45        12.64 o                         
  -8   6   5        500.14        488.42        13.42 o                         
  -7   6   5        914.74        944.14        14.50 o                         
  -6   6   5       1270.28       1197.16        17.36 o                         
  -5   6   5        745.34        764.49        12.55 o                         
  -4   6   5       1512.00       1519.90        15.84 o                         
  -3   6   5        180.78        155.71         5.50 o                         
  -2   6   5         83.10         68.56         3.54 o                         
  -1   6   5       2637.03       2467.46        18.32 o                         
   0   6   5       4008.07       4074.35        32.01 o                         
   1   6   5         11.11         12.63         3.12 o                         
   2   6   5       1965.18       1849.57        18.11 o                         
   3   6   5       3974.23       3714.86        30.44 o                         
   4   6   5        890.06        928.17        16.77 o                         
   5   6   5       8837.20       9007.13        68.88 o                         
   6   6   5        155.53        212.59         9.27 o                         
   7   6   5         26.43         39.24         7.61 o                         
   8   6   5       1297.82       1279.41        27.01 o                         
   9   6   5         50.64         57.77        10.33 o                         
  10   6   5         38.50         33.37        11.08 o                         
 -10   7   5        972.73       1012.95        22.63 o                         
  -9   7   5        321.23        325.35        14.61 o                         
  -8   7   5         91.95        108.47         8.97 o                         
  -7   7   5        176.39        195.81        10.56 o                         
  -6   7   5        592.27        543.47        14.39 o                         
  -5   7   5        145.28        141.17         8.59 o                         
  -4   7   5       4691.46       4923.15        45.95 o                         
  -3   7   5        512.02        519.08        10.20 o                         
  -2   7   5        824.56        794.06        10.35 o                         
  -1   7   5        299.83        297.91         5.87 o                         
   0   7   5        620.00        608.71         8.94 o                         
   1   7   5        220.96        221.07         6.56 o                         
   2   7   5        732.39        708.48        11.40 o                         
   3   7   5       3173.49       3132.00        29.00 o                         
   4   7   5       1978.24       2037.92        25.06 o                         
   5   7   5        103.52         89.51         7.88 o                         
   6   7   5       1311.82       1319.53        21.81 o                         
   7   7   5        480.11        489.33        14.97 o                         
   8   7   5         62.59         81.28        15.89 o                         
   9   7   5       1008.17        995.39        31.65 o                         
  10   7   5        453.45        511.97        25.26 o                         
 -10   8   5        173.08        194.81        19.60 o                         
  -9   8   5        648.60        595.59        21.36 o                         
  -8   8   5        892.35        900.16        25.35 o                         
  -7   8   5         15.01         23.31         6.48 o                         
  -6   8   5       2453.85       2533.84        33.67 o                         
  -5   8   5       5530.70       5454.34        54.71 o                         
  -4   8   5        102.11        106.37         7.63 o                         
  -3   8   5       1113.53       1037.99        15.40 o                         
  -2   8   5        113.29        105.94         5.71 o                         
  -1   8   5        229.84        203.45         6.27 o                         
   0   8   5        286.69        283.02         7.30 o                         
   1   8   5        275.77        261.10         7.55 o                         
   2   8   5       3881.90       3768.08        33.52 o                         
   3   8   5         52.25         61.24         5.60 o                         
   4   8   5         45.74         41.99         6.63 o                         
   5   8   5        705.06        662.50        15.78 o                         
   6   8   5        309.90        305.10        12.80 o                         
   7   8   5        826.24        798.56        18.85 o                         
   8   8   5       1213.87       1119.49        29.45 o                         
   9   8   5        229.32        251.27        18.32 o                         
 -10   9   5        441.17        470.80        31.05 o                         
  -9   9   5         12.54          1.87         8.55 o                         
  -8   9   5        595.72        608.07        20.34 o                         
  -7   9   5        734.83        702.50        21.09 o                         
  -6   9   5       1922.85       1974.99        39.85 o                         
  -5   9   5       2375.21       2304.41        33.87 o                         
  -4   9   5       2549.94       2578.75        38.77 o                         
  -3   9   5        308.36        326.11        11.39 o                         
  -2   9   5         22.43         15.74         5.60 o                         
  -1   9   5        526.60        503.11        20.44 o                         
   0   9   5         48.30         47.63         6.11 o                         
   1   9   5         12.43         12.63         4.99 o                         
   2   9   5        814.28        770.93        14.93 o                         
   3   9   5        341.12        401.53        13.54 o                         
   4   9   5          3.15         20.64         6.13 o                         
   5   9   5       1222.16       1261.22        22.27 o                         
   6   9   5         97.10        112.53         9.42 o                         
   7   9   5         21.40          7.53         7.20 o                         
   8   9   5         10.00         15.32        10.12 o                         
   9   9   5        278.88        283.93        19.67 o                         
  -9  10   5        254.23        298.54        18.23 o                         
  -8  10   5        199.05        181.44        13.81 o                         
  -7  10   5         24.54         32.59         8.56 o                         
  -6  10   5       3218.38       3214.54        45.29 o                         
  -5  10   5        402.82        414.00        16.25 o                         
  -4  10   5        689.86        681.58        17.68 o                         
  -3  10   5       2614.11       2580.97        34.58 o                         
  -2  10   5        275.51        291.57        13.47 o                         
  -1  10   5          7.65         33.21         7.12 o                         
   0  10   5       1220.85       1187.55        21.26 o                         
   1  10   5         32.28         23.98         6.50 o                         
   2  10   5        190.61        141.34        12.22 o                         
   3  10   5       2490.26       2449.40        42.62 o                         
   4  10   5        205.92        207.86        17.47 o                         
   5  10   5        526.45        482.32        19.17 o                         
   6  10   5        379.73        416.10        20.37 o                         
   7  10   5        333.81        341.32        17.00 o                         
   8  10   5        104.10        134.98        14.72 o                         
  -8  11   5        110.87         88.27        11.64 o                         
  -7  11   5        152.28        170.15        13.59 o                         
  -6  11   5        114.06        102.33        11.57 o                         
  -5  11   5        924.11        923.13        23.66 o                         
  -4  11   5         13.84         20.07         7.26 o                         
  -3  11   5         95.55        103.09         9.50 o                         
  -2  11   5       2208.91       2093.24        29.07 o                         
  -1  11   5        565.91        602.85        16.75 o                         
   0  11   5        572.42        504.79        15.95 o                         
   1  11   5        660.94        606.85        20.27 o                         
   2  11   5       1251.22       1272.51        51.75 o                         
   3  11   5         77.98        129.84        15.48 o                         
   4  11   5       2044.71       2033.92        53.40 o                         
   5  11   5        425.58        424.51        22.75 o                         
   6  11   5          9.10         14.31        10.35 o                         
   7  11   5        517.35        547.30        42.97 o                         
  -7  12   5        728.62        747.68        24.19 o                         
  -6  12   5        144.19        149.70        13.53 o                         
  -5  12   5       1852.42       1946.11        35.53 o                         
  -4  12   5         10.41         -5.01         6.54 o                         
  -3  12   5        515.76        467.47        17.84 o                         
  -2  12   5        299.64        304.08        14.25 o                         
  -1  12   5         10.06          5.93         7.07 o                         
   0  12   5          1.17        -10.10         6.89 o                         
   1  12   5        263.55        255.92        16.10 o                         
   2  12   5        664.54        710.78        25.99 o                         
   3  12   5       1923.40       1996.82        42.33 o                         
   4  12   5        326.26        370.65        21.95 o                         
   5  12   5        129.63        124.45        19.51 o                         
   6  12   5        717.42        746.55        31.14 o                         
  -6  13   5       1268.10       1319.62        33.46 o                         
  -5  13   5         77.39         68.30        11.04 o                         
  -4  13   5        466.93        483.76        25.52 o                         
  -3  13   5        103.57         82.83         9.66 o                         
  -2  13   5         84.93         92.42        11.26 o                         
  -1  13   5        449.29        431.06        17.79 o                         
   0  13   5        355.88        288.04        17.32 o                         
   1  13   5        335.07        297.64        24.33 o                         
   2  13   5        235.09        284.81        19.68 o                         
   3  13   5       1486.23       1459.44        42.00 o                         
   4  13   5         86.29         90.21        14.16 o                         
   5  13   5          1.20         -7.67        10.42 o                         
  -5  14   5       1323.54       1367.32        34.94 o                         
  -4  14   5          1.74         14.37         8.18 o                         
  -3  14   5         42.71         61.88        10.29 o                         
  -2  14   5        639.42        609.94        22.08 o                         
  -1  14   5         70.04         50.30        10.06 o                         
   0  14   5         14.96         28.26        10.37 o                         
   1  14   5          2.08         21.52        11.32 o                         
   2  14   5        546.10        549.35        25.24 o                         
   3  14   5        118.97        131.29        15.80 o                         
   4  14   5        643.07        578.24        29.42 o                         
  -2  15   5        256.45        281.89        21.35 o                         
  -1  15   5        684.71        773.36        40.34 o                         
   0  15   5        327.78        360.56        22.94 o                         
   1  15   5          4.55         33.67        12.49 o                         
  -3 -15   6        266.11        259.50        23.01 o                         
  -2 -15   6        275.09        280.25        23.39 o                         
  -1 -15   6        579.94        594.10        54.06 o                         
   0 -15   6         91.04         96.15        13.90 o                         
   1 -15   6         20.09         23.71        10.86 o                         
   2 -15   6         57.50         81.55        14.61 o                         
   3 -15   6        691.05        745.45        27.46 o                         
  -5 -14   6          2.49         -7.73        10.75 o                         
  -4 -14   6         10.51          9.06        11.78 o                         
  -3 -14   6        160.54        182.83        17.85 o                         
  -2 -14   6        639.56        642.19        25.22 o                         
  -1 -14   6         23.40         36.02        11.55 o                         
   0 -14   6        334.46        349.64        20.02 o                         
   1 -14   6         30.68         15.83         9.86 o                         
   2 -14   6        462.36        419.93        18.08 o                         
   3 -14   6          0.61          7.47         8.10 o                         
   4 -14   6        750.72        773.99        33.17 o                         
   5 -14   6        278.59        296.32        19.69 o                         
  -6 -13   6        494.93        587.01        23.92 o                         
  -5 -13   6        204.49        205.99        17.09 o                         
  -4 -13   6        532.42        453.90        22.27 o                         
  -3 -13   6          9.11         28.63        10.90 o                         
  -2 -13   6       1058.54       1090.01        26.35 o                         
  -1 -13   6        140.88        157.01        13.03 o                         
   0 -13   6         53.70         31.26         9.40 o                         
   1 -13   6        122.42        120.91        10.22 o                         
   2 -13   6        167.47        164.38        10.76 o                         
   3 -13   6        441.67        418.99        16.88 o                         
   4 -13   6          4.40          9.48         9.99 o                         
   5 -13   6        712.24        769.55        26.91 o                         
   6 -13   6        338.64        320.29        22.38 o                         
  -7 -12   6        236.15        300.79        17.45 o                         
  -6 -12   6        878.20        882.29        27.30 o                         
  -5 -12   6         35.59         60.02        11.26 o                         
  -4 -12   6        304.43        362.10        18.03 o                         
  -3 -12   6       2646.20       2548.42        37.04 o                         
  -2 -12   6         29.00         87.69        10.16 o                         
  -1 -12   6       2453.91       2367.86        34.53 o                         
   0 -12   6        201.17        197.71        12.00 o                         
   1 -12   6        319.98        297.58        12.07 o                         
   2 -12   6         50.83         49.07         6.89 o                         
   3 -12   6        569.20        538.29        14.71 o                         
   4 -12   6        105.15         83.34         9.07 o                         
   5 -12   6         26.77         45.89         8.79 o                         
   6 -12   6       1198.56       1151.48        30.63 o                         
   7 -12   6        640.59        716.57        26.62 o                         
  -8 -11   6         25.40         29.49         9.73 o                         
  -7 -11   6        909.58        888.45        23.94 o                         
  -6 -11   6        842.92        876.15        22.57 o                         
  -5 -11   6        591.81        568.06        17.54 o                         
  -4 -11   6        449.27        436.85        16.02 o                         
  -3 -11   6        387.79        495.79        27.46 o                         
  -2 -11   6       1518.34       1428.40        23.64 o                         
  -1 -11   6         18.74         27.01         6.64 o                         
   0 -11   6        910.84        832.80        19.50 o                         
   1 -11   6       1256.96       1215.39        19.58 o                         
   2 -11   6        544.81        527.35        13.95 o                         
   3 -11   6         66.23         56.57         6.59 o                         
   4 -11   6         18.73         31.52         7.10 o                         
   5 -11   6        520.90        489.84        16.39 o                         
   6 -11   6        158.77        169.46        14.62 o                         
   7 -11   6        686.50        660.56        27.77 o                         
   8 -11   6         13.81         17.70        10.23 o                         
  -9 -10   6        274.84        263.19        16.47 o                         
  -8 -10   6         46.80         23.44         8.48 o                         
  -7 -10   6        303.57        293.38        14.51 o                         
  -6 -10   6         28.56         59.03         7.87 o                         
  -5 -10   6        540.43        557.12        14.82 o                         
  -4 -10   6       1137.31        976.19        18.29 o                         
  -3 -10   6          1.40         10.95         5.31 o                         
  -2 -10   6        201.63        238.20         9.69 o                         
  -1 -10   6       3346.66       3092.93        31.64 o                         
   0 -10   6         36.32         46.79         6.15 o                         
   1 -10   6        439.36        506.80        13.32 o                         
   2 -10   6       2094.10       2116.99        25.54 o                         
   3 -10   6       2747.82       2742.12        28.90 o                         
   4 -10   6        257.97        240.34        11.50 o                         
   5 -10   6       1380.65       1307.17        22.92 o                         
   6 -10   6        262.48        279.88        14.94 o                         
   7 -10   6       1133.82       1115.86        29.94 o                         
   8 -10   6        874.54        909.85        35.24 o                         
   9 -10   6         33.07         33.91        11.02 o                         
 -10  -9   6        936.32       1010.84        29.21 o                         
  -9  -9   6         22.00         30.12         9.35 o                         
  -8  -9   6         92.44         89.59        10.06 o                         
  -7  -9   6        384.88        422.08        17.10 o                         
  -6  -9   6        257.15        317.34        12.27 o                         
  -5  -9   6         81.78         94.16         7.55 o                         
  -4  -9   6       2212.67       2165.65        25.55 o                         
  -3  -9   6       2525.26       2428.20        25.35 o                         
  -2  -9   6       3579.64       3491.94        31.79 o                         
  -1  -9   6         26.37          9.85         4.06 o                         
   0  -9   6        137.15        158.90         7.05 o                         
   1  -9   6         71.18         82.15         6.15 o                         
   2  -9   6        328.09        359.98        12.46 o                         
   3  -9   6       2876.40       2690.72        27.58 o                         
   4  -9   6       2169.73       2073.84        25.75 o                         
   5  -9   6         65.31         91.58         8.16 o                         
   6  -9   6       2822.70       2844.70        40.58 o                         
   7  -9   6       1775.84       1704.56        34.38 o                         
   8  -9   6        596.79        647.08        24.68 o                         
   9  -9   6        329.55        326.38        19.11 o                         
 -10  -8   6        186.25        180.05        14.83 o                         
  -9  -8   6        195.04        245.50        16.22 o                         
  -8  -8   6        630.06        633.11        18.87 o                         
  -7  -8   6         15.29         35.36         7.13 o                         
  -6  -8   6       2050.12       1994.06        25.30 o                         
  -5  -8   6        717.55        651.30        12.36 o                         
  -4  -8   6       1387.34       1351.36        18.77 o                         
  -3  -8   6       2134.40       1884.09        21.97 o                         
  -2  -8   6        810.20        749.20        11.58 o                         
  -1  -8   6        418.55        372.40         8.64 o                         
   0  -8   6        151.55        159.05         6.28 o                         
   1  -8   6       1063.05       1087.45        13.30 o                         
   2  -8   6        271.40        240.38         8.81 o                         
   3  -8   6         21.60         29.52         4.84 o                         
   4  -8   6         11.13         12.39         4.82 o                         
   5  -8   6       2071.24       2061.60        27.33 o                         
   6  -8   6          0.44         10.27         6.94 o                         
   7  -8   6       1693.31       1738.87        33.43 o                         
   8  -8   6        641.71        670.09        23.34 o                         
   9  -8   6          2.24         -6.79         8.72 o                         
  10  -8   6        228.96        230.20        23.64 o                         
 -10  -7   6        314.28        289.99        17.96 o                         
  -9  -7   6          2.45         13.34         8.93 o                         
  -8  -7   6        488.50        446.31        18.19 o                         
  -7  -7   6       1219.16       1163.20        25.04 o                         
  -6  -7   6        613.60        590.49        14.84 o                         
  -5  -7   6       1767.83       1680.23        19.05 o                         
  -4  -7   6       3618.45       3741.54        33.10 o                         
  -3  -7   6          0.88         64.32         5.11 o                         
  -2  -7   6       4936.58       4610.74        35.14 o                         
  -1  -7   6          7.12          8.47         3.29 o                         
   0  -7   6        730.97        773.82        10.82 o                         
   1  -7   6        205.07        189.40         6.00 o                         
   2  -7   6       4105.41       4044.95        32.04 o                         
   3  -7   6          1.91         10.06         3.26 o                         
   4  -7   6        990.77        949.87        13.75 o                         
   5  -7   6       1120.43       1035.37        16.68 o                         
   6  -7   6       2127.34       2249.62        30.46 o                         
   7  -7   6        347.05        366.58        17.37 o                         
   8  -7   6        251.18        233.72        15.00 o                         
   9  -7   6        419.04        408.13        19.44 o                         
  10  -7   6        163.49        154.71        15.36 o                         
 -11  -6   6        224.55        220.54        15.87 o                         
 -10  -6   6        294.33        317.25        23.43 o                         
  -9  -6   6        295.99        254.29        16.16 o                         
  -8  -6   6          8.94          8.88         6.70 o                         
  -7  -6   6          2.56         34.49         6.89 o                         
  -6  -6   6       5204.01       5227.12        42.77 o                         
  -5  -6   6        113.40        103.43         5.84 o                         
  -4  -6   6       1831.43       1749.98        20.72 o                         
  -3  -6   6       7543.14       7766.64        56.18 o                         
  -2  -6   6        949.00        912.94        11.50 o                         
  -1  -6   6       2243.87       2066.61        18.68 o                         
   0  -6   6       2519.04       2648.50        22.15 o                         
   1  -6   6       2916.43       2984.43        24.06 o                         
   2  -6   6       3157.32       3173.73        25.91 o                         
   3  -6   6       3181.07       2873.54        23.30 o                         
   4  -6   6        989.29        970.50        12.91 o                         
   5  -6   6        856.61        873.71        15.29 o                         
   6  -6   6       3368.00       3322.44        38.31 o                         
   7  -6   6        102.05        115.10         9.89 o                         
   8  -6   6          2.38         -2.02         6.62 o                         
   9  -6   6          2.13         14.17         8.19 o                         
  10  -6   6        681.08        738.64        38.89 o                         
 -11  -5   6        216.14        198.21        15.85 o                         
 -10  -5   6        206.04        188.94        14.64 o                         
  -9  -5   6        168.94        155.23        13.38 o                         
  -8  -5   6        441.83        462.28        18.89 o                         
  -7  -5   6        100.49        141.69         8.52 o                         
  -6  -5   6        883.43        855.62        14.94 o                         
  -5  -5   6       2369.39       2206.66        21.66 o                         
  -4  -5   6       6444.66       6582.81        45.06 o                         
  -3  -5   6       4889.35       4898.55        36.24 o                         
  -2  -5   6       6939.48       7141.41        48.37 o                         
  -1  -5   6       2222.67       2264.17        19.08 o                         
   0  -5   6        250.23        260.33         6.33 o                         
   1  -5   6       3056.25       2846.76        22.79 o                         
   2  -5   6       4038.63       3749.30        28.62 o                         
   3  -5   6        224.83        202.75         6.05 o                         
   4  -5   6       1536.39       1608.34        16.13 o                         
   5  -5   6       1600.18       1503.00        19.83 o                         
   6  -5   6       1422.03       1427.58        22.08 o                         
   7  -5   6       1337.65       1406.08        27.49 o                         
   8  -5   6         65.76         59.71         8.44 o                         
   9  -5   6         23.46         25.55         8.63 o                         
  10  -5   6        584.12        620.38        23.15 o                         
  11  -5   6        151.84        176.15        16.15 o                         
 -11  -4   6       1781.77       1746.67        36.27 o                         
 -10  -4   6        117.03        117.82        12.15 o                         
  -9  -4   6        468.15        440.69        16.68 o                         
  -8  -4   6        910.07        867.41        21.05 o                         
  -7  -4   6        373.15        378.22        16.21 o                         
  -6  -4   6        194.65        258.27         9.42 o                         
  -5  -4   6        405.42        380.93         7.66 o                         
  -4  -4   6       6520.31       6668.14        42.70 o                         
  -3  -4   6       1345.29       1439.59        13.96 o                         
  -2  -4   6         13.33          5.53         2.70 o                         
  -1  -4   6        356.72        371.78         6.46 o                         
   0  -4   6          5.43         17.01         2.73 o                         
   1  -4   6       1245.05       1553.24        14.35 o                         
   2  -4   6       6742.31       7051.37        47.21 o                         
   3  -4   6       8545.70       8757.01        59.62 o                         
   4  -4   6        563.43        622.53         8.56 o                         
   5  -4   6       2597.69       2636.38        23.54 o                         
   6  -4   6       1318.00       1327.19        20.42 o                         
   7  -4   6        195.52        205.43        11.94 o                         
   8  -4   6       2493.30       2591.63        36.74 o                         
   9  -4   6        645.93        625.44        22.91 o                         
  10  -4   6         18.29         16.01         9.05 o                         
  11  -4   6        165.29        193.47        15.52 o                         
 -12  -3   6        694.88        701.32        24.51 o                         
 -11  -3   6         13.66         35.20         9.19 o                         
 -10  -3   6       1495.16       1360.33        27.47 o                         
  -9  -3   6        285.80        270.81        13.06 o                         
  -8  -3   6        639.67        682.16        15.58 o                         
  -7  -3   6       2475.72       2473.72        27.24 o                         
  -6  -3   6       2413.64       2425.51        21.41 o                         
  -5  -3   6        403.28        410.51         8.93 o                         
  -4  -3   6       2732.14       2566.06        20.02 o                         
  -3  -3   6       9636.57      10193.54        65.33 o                         
  -2  -3   6       3032.54       3097.46        22.04 o                         
  -1  -3   6         87.44         88.98         3.40 o                         
   0  -3   6          1.82         24.03         2.58 o                         
   1  -3   6       2083.47       1964.49        15.53 o                         
   2  -3   6       1055.31       1086.48        10.75 o                         
   3  -3   6        239.67        380.54         6.35 o                         
   4  -3   6      11028.49      11163.95        74.55 o                         
   5  -3   6         48.10         69.77         4.47 o                         
   6  -3   6       2844.62       2778.81        29.89 o                         
   7  -3   6         64.89         84.40         6.86 o                         
   8  -3   6         25.09         21.88         8.33 o                         
   9  -3   6       1906.76       1855.54        37.09 o                         
  10  -3   6       1221.09       1253.34        29.39 o                         
  11  -3   6          7.52         22.18        10.75 o                         
 -12  -2   6        752.60        729.17        30.52 o                         
 -11  -2   6       1031.18       1064.50        24.83 o                         
 -10  -2   6        152.44        153.73        12.03 o                         
  -9  -2   6        176.26        192.90        11.14 o                         
  -8  -2   6       3075.86       2998.22        40.11 o                         
  -7  -2   6        943.14        987.45        13.61 o                         
  -6  -2   6       2494.21       2435.46        21.25 o                         
  -5  -2   6       6910.96       6782.87        46.37 o                         
  -4  -2   6       2157.33       2227.05        19.48 o                         
  -3  -2   6       2740.69       2471.98        18.39 o                         
  -2  -2   6      12228.06      12791.04        68.97 o                         
  -1  -2   6       3695.65       3503.40        22.72 o                         
   0  -2   6       1081.72       1049.25         9.88 o                         
   1  -2   6       1402.38       1511.64        14.35 o                         
   2  -2   6       1344.19       1426.53        12.58 o                         
   3  -2   6        259.13        262.87         5.98 o                         
   4  -2   6       5854.89       6399.60        45.56 o                         
   5  -2   6       6164.65       6011.77        43.98 o                         
   6  -2   6       1827.66       1801.76        25.85 o                         
   7  -2   6          5.25         -3.26         4.53 o                         
   8  -2   6       3533.37       3485.22        44.24 o                         
   9  -2   6        806.16        801.06        22.35 o                         
  10  -2   6         53.66         69.45        10.60 o                         
  11  -2   6        275.98        279.26        19.14 o                         
 -12  -1   6         86.06         91.80        10.65 o                         
 -11  -1   6        143.68        118.49        10.27 o                         
 -10  -1   6        409.93        379.71        17.10 o                         
  -9  -1   6       1101.25       1059.56        19.21 o                         
  -8  -1   6          0.73         10.71         4.00 o                         
  -7  -1   6       1491.99       1549.26        16.66 o                         
  -6  -1   6       3720.59       3792.44        27.31 o                         
  -5  -1   6       3614.96       3737.58        27.05 o                         
  -4  -1   6       5270.77       5261.84        36.08 o                         
  -3  -1   6       6042.85       6230.55        40.93 o                         
  -2  -1   6       2546.08       2319.47        14.89 o                         
  -1  -1   6      10032.57      10614.61        58.73 o                         
   0  -1   6        725.80        759.80         8.70 o                         
   1  -1   6       1482.23       1614.03        14.61 o                         
   2  -1   6        337.38        287.74         5.89 o                         
   3  -1   6        923.90        960.15        10.78 o                         
   4  -1   6        117.54        132.57         5.22 o                         
   5  -1   6       4601.47       4493.17        35.33 o                         
   6  -1   6        716.90        702.81        11.32 o                         
   7  -1   6        101.51        107.85         9.57 o                         
   8  -1   6        526.84        462.08        18.76 o                         
   9  -1   6        708.44        698.56        19.39 o                         
  10  -1   6        262.12        272.21        17.65 o                         
  11  -1   6        243.46        240.87        20.92 o                         
 -12   0   6          4.12         15.59        10.64 o                         
 -11   0   6        676.00        640.25        21.65 o                         
 -10   0   6         23.54         32.26         6.04 o                         
  -9   0   6       2470.15       2234.67        23.79 o                         
  -8   0   6       1079.97       1163.49        13.58 o                         
  -7   0   6         39.26         44.03         3.67 o                         
  -6   0   6        813.89        821.41        10.51 o                         
  -5   0   6       5006.98       5063.62        39.75 o                         
  -4   0   6        981.06        727.47         8.55 o                         
  -3   0   6      14524.06      15364.98        87.42 o                         
  -2   0   6        118.85        104.24         2.88 o                         
  -1   0   6        933.36        785.35         6.77 o                         
   0   0   6       2786.54       2881.49        19.00 o                         
   1   0   6          4.49          2.49         1.96 o                         
   2   0   6       5367.22       5795.97        43.50 o                         
   3   0   6      10779.54      11192.27        73.67 o                         
   4   0   6      10023.27       9837.46        63.58 o                         
   5   0   6        243.49        283.18         6.51 o                         
   6   0   6       4573.49       4737.01        40.89 o                         
   7   0   6         22.89         16.22         5.51 o                         
   8   0   6         80.57         58.63         7.75 o                         
   9   0   6        632.73        589.20        18.70 o                         
  10   0   6        678.02        656.91        22.36 o                         
  11   0   6        418.31        417.35        25.23 o                         
 -12   1   6        806.49        790.93        32.99 o                         
 -11   1   6        251.87        287.89        15.62 o                         
 -10   1   6         35.33         39.49         6.74 o                         
  -9   1   6        680.89        649.24        13.33 o                         
  -8   1   6       1066.65       1039.90        15.45 o                         
  -7   1   6        174.50        144.48         6.65 o                         
  -6   1   6        394.72        376.27         8.73 o                         
  -5   1   6       5500.90       5591.20        41.96 o                         
  -4   1   6       6902.25       7420.98        51.36 o                         
  -3   1   6       5765.30       5784.70        36.87 o                         
  -2   1   6      18886.82      19981.25       115.68 o                         
  -1   1   6      45364.49      46135.39       245.39 o                         
   0   1   6      20179.89      21298.55       132.52 o                         
   1   1   6      19702.10      20963.10       143.52 o                         
   2   1   6      12730.52      13055.86        87.46 o                         
   3   1   6       7933.59       8068.15        50.21 o                         
   4   1   6       3038.68       3203.98        23.44 o                         
   5   1   6       4017.73       4053.74        31.57 o                         
   6   1   6        769.64        711.51        11.51 o                         
   7   1   6       2776.82       2820.44        32.49 o                         
   8   1   6        338.11        358.06        12.82 o                         
   9   1   6        438.90        408.62        22.00 o                         
  10   1   6        479.90        503.61        23.14 o                         
  11   1   6        114.53        101.74        13.75 o                         
 -12   2   6         37.42         47.76        11.17 o                         
 -11   2   6        422.59        374.16        16.98 o                         
 -10   2   6        507.20        509.98        13.96 o                         
  -9   2   6        410.95        401.47        10.98 o                         
  -8   2   6       1763.46       1744.02        19.17 o                         
  -7   2   6       3638.06       3743.97        29.84 o                         
  -6   2   6       1871.04       2015.38        20.05 o                         
  -5   2   6        295.43        287.21         7.62 o                         
  -4   2   6       3943.49       3965.07        27.68 o                         
  -3   2   6       4069.33       4328.94        27.69 o                         
  -2   2   6        174.39        174.01         4.49 o                         
  -1   2   6       4745.22       4881.98        31.05 o                         
   0   2   6       3473.32       3583.00        25.25 o                         
   1   2   6         52.08         28.79         2.87 o                         
   2   2   6       6300.72       6350.59        45.40 o                         
   3   2   6       2700.19       2520.08        23.24 o                         
   4   2   6        538.05        575.88         8.54 o                         
   5   2   6       5455.50       5512.39        41.40 o                         
   6   2   6       3079.52       2969.03        29.41 o                         
   7   2   6        773.14        724.09        17.26 o                         
   8   2   6          5.44          6.84         5.91 o                         
   9   2   6       2412.49       2282.16        47.57 o                         
  10   2   6         79.27         84.36        12.87 o                         
  11   2   6        228.88        240.61        17.59 o                         
 -12   3   6         71.82         88.05        14.39 o                         
 -11   3   6         87.85         89.52         9.75 o                         
 -10   3   6        298.93        297.32        11.34 o                         
  -9   3   6       1277.01       1333.62        17.57 o                         
  -8   3   6       3741.49       3817.64        37.98 o                         
  -7   3   6        215.48        218.41         8.61 o                         
  -6   3   6       2539.92       2569.85        22.89 o                         
  -5   3   6         33.15         43.01         4.48 o                         
  -4   3   6       6342.02       6321.98        41.13 o                         
  -3   3   6      14036.34      14096.54        95.06 o                         
  -2   3   6       3792.01       4264.85        26.73 o                         
  -1   3   6       1553.27       1415.98        13.61 o                         
   0   3   6       2181.88       2121.51        16.90 o                         
   1   3   6       1069.99        951.63        10.89 o                         
   2   3   6        980.42       1208.72        14.32 o                         
   3   3   6       1491.59       1476.38        15.86 o                         
   4   3   6       3653.03       3449.08        30.92 o                         
   5   3   6         45.26         49.84         4.46 o                         
   6   3   6       2320.68       2283.57        23.47 o                         
   7   3   6        313.70        335.95        12.98 o                         
   8   3   6       1197.64       1054.36        25.39 o                         
   9   3   6        963.16        937.61        26.65 o                         
  10   3   6       1986.13       2098.19        40.54 o                         
  11   3   6        255.06        270.66        18.77 o                         
 -11   4   6          7.32          1.29         8.81 o                         
 -10   4   6        117.00        123.50         8.29 o                         
  -9   4   6          6.89         14.15         4.84 o                         
  -8   4   6       1947.10       2010.76        22.75 o                         
  -7   4   6          4.15          2.41         4.15 o                         
  -6   4   6          5.44         14.83         3.17 o                         
  -5   4   6      10331.67      10758.52        65.51 o                         
  -4   4   6       1336.36       1334.60        12.80 o                         
  -3   4   6        565.52        499.87         7.14 o                         
  -2   4   6       2067.42       1861.65        15.66 o                         
  -1   4   6       1480.94       1393.38        13.67 o                         
   0   4   6        578.65        680.95         8.46 o                         
   1   4   6        367.26        359.35         6.48 o                         
   2   4   6       3311.29       3444.04        25.92 o                         
   3   4   6        688.55        779.09        10.67 o                         
   4   4   6       2655.38       2509.86        26.39 o                         
   5   4   6       2170.39       2282.31        24.40 o                         
   6   4   6          3.78          7.72         4.17 o                         
   7   4   6          1.66         11.44         6.43 o                         
   8   4   6        517.84        497.30        17.13 o                         
   9   4   6        297.72        306.83        17.89 o                         
  10   4   6          0.66         -3.27         9.31 o                         
  11   4   6        422.87        440.64        24.48 o                         
 -11   5   6         91.66         85.43        12.29 o                         
 -10   5   6        247.33        254.49        12.96 o                         
  -9   5   6        256.05        266.84        12.04 o                         
  -8   5   6        172.48        174.93         8.41 o                         
  -7   5   6        193.19        207.77         6.65 o                         
  -6   5   6       3077.78       3072.01        27.30 o                         
  -5   5   6       2518.67       2580.82        21.21 o                         
  -4   5   6       3792.10       3945.50        30.88 o                         
  -3   5   6       1644.40       1675.24        15.31 o                         
  -2   5   6        291.26        291.38         5.99 o                         
  -1   5   6       5056.90       5249.96        40.15 o                         
   0   5   6       3868.74       3896.53        32.39 o                         
   1   5   6        258.90        236.31         6.41 o                         
   2   5   6       6442.13       6455.90        44.51 o                         
   3   5   6      13128.74      13794.04        91.71 o                         
   4   5   6         91.01        105.75         6.06 o                         
   5   5   6       1934.55       1776.26        20.71 o                         
   6   5   6        513.03        510.20        11.08 o                         
   7   5   6        135.02        124.26         9.72 o                         
   8   5   6        184.99        154.44        11.10 o                         
   9   5   6        160.20        150.55        12.87 o                         
  10   5   6          0.42          3.53         9.41 o                         
 -11   6   6        152.52        155.23        15.09 o                         
 -10   6   6        694.89        679.08        25.17 o                         
  -9   6   6        672.48        622.86        20.17 o                         
  -8   6   6        688.13        712.91        19.30 o                         
  -7   6   6          0.96         -0.29         3.90 o                         
  -6   6   6       2273.72       2305.11        24.16 o                         
  -5   6   6       2239.32       2048.79        21.36 o                         
  -4   6   6         27.92         39.14         3.63 o                         
  -3   6   6        159.01        182.47         4.95 o                         
  -2   6   6        463.58        407.69         6.63 o                         
  -1   6   6       1667.36       1812.90        14.42 o                         
   0   6   6       3524.85       3519.45        27.65 o                         
   1   6   6       2988.29       2802.05        23.69 o                         
   2   6   6        620.69        599.02        10.13 o                         
   3   6   6       2681.76       2617.00        23.73 o                         
   4   6   6       7976.47       8067.08        64.68 o                         
   5   6   6          1.81         27.23         5.18 o                         
   6   6   6        830.76        813.72        15.56 o                         
   7   6   6       1112.00       1065.90        20.32 o                         
   8   6   6        299.11        298.18        17.61 o                         
   9   6   6        628.84        634.50        22.62 o                         
  10   6   6        435.16        455.09        23.53 o                         
 -10   7   6         23.85         24.35        10.44 o                         
  -9   7   6        385.06        398.15        19.79 o                         
  -8   7   6       1112.99       1064.85        25.08 o                         
  -7   7   6        215.94        217.01        10.56 o                         
  -6   7   6        758.82        745.24        16.60 o                         
  -5   7   6       1897.27       1871.27        23.92 o                         
  -4   7   6         15.15         21.56         4.78 o                         
  -3   7   6       2890.16       2999.57        27.51 o                         
  -2   7   6         45.91         56.67         3.55 o                         
  -1   7   6       4412.07       4351.64        31.98 o                         
   0   7   6        322.69        395.05         7.59 o                         
   1   7   6        266.12        282.20         7.09 o                         
   2   7   6       5481.69       5621.28        44.85 o                         
   3   7   6       4705.44       4668.57        43.29 o                         
   4   7   6       2302.54       2451.38        33.51 o                         
   5   7   6        252.46        253.11        11.03 o                         
   6   7   6          3.13         10.05         5.04 o                         
   7   7   6        214.38        220.46        11.54 o                         
   8   7   6       2155.67       2243.40        37.56 o                         
   9   7   6        364.83        382.10        19.14 o                         
  10   7   6        387.41        360.53        21.62 o                         
 -10   8   6       1594.13       1678.01        36.47 o                         
  -9   8   6        483.11        433.70        18.83 o                         
  -8   8   6        714.56        714.90        19.87 o                         
  -7   8   6        901.24        949.25        21.88 o                         
  -6   8   6       1699.31       1633.79        28.25 o                         
  -5   8   6       1367.65       1420.00        24.67 o                         
  -4   8   6       3256.06       3135.26        39.25 o                         
  -3   8   6          0.87          6.72         4.32 o                         
  -2   8   6         68.82         60.45         7.36 o                         
  -1   8   6        443.31        455.09        10.97 o                         
   0   8   6       1175.69       1247.29        15.54 o                         
   1   8   6         90.31         84.20         5.12 o                         
   2   8   6        333.95        296.08         9.26 o                         
   3   8   6       6345.98       6320.27        57.30 o                         
   4   8   6        411.66        438.44        14.58 o                         
   5   8   6        734.12        827.31        17.62 o                         
   6   8   6        724.27        679.73        16.92 o                         
   7   8   6        688.36        617.91        18.72 o                         
   8   8   6          2.19         12.42        10.01 o                         
   9   8   6        351.61        360.70        24.59 o                         
  -9   9   6       1186.92       1128.00        34.31 o                         
  -8   9   6        363.50        388.93        17.30 o                         
  -7   9   6         88.89        109.69        10.64 o                         
  -6   9   6       1560.95       1492.76        27.97 o                         
  -5   9   6       1454.82       1379.33        26.07 o                         
  -4   9   6       1387.02       1433.81        25.51 o                         
  -3   9   6       2097.46       2029.39        26.10 o                         
  -2   9   6        728.65        659.32        15.80 o                         
  -1   9   6        255.83        211.78        10.36 o                         
   0   9   6       1310.99       1282.36        21.34 o                         
   1   9   6         76.52         70.99         7.64 o                         
   2   9   6         70.29         65.51         8.29 o                         
   3   9   6        867.32        850.67        18.06 o                         
   4   9   6       2943.46       2880.40        39.22 o                         
   5   9   6          0.52          4.49         5.96 o                         
   6   9   6         48.93         41.89         7.61 o                         
   7   9   6          0.86         16.22         8.30 o                         
   8   9   6        304.35        302.15        19.28 o                         
   9   9   6        263.33        272.18        20.49 o                         
  -9  10   6         86.57         82.58        11.89 o                         
  -8  10   6        246.15        273.23        15.90 o                         
  -7  10   6        449.62        481.82        19.56 o                         
  -6  10   6        129.00        118.77        11.29 o                         
  -5  10   6       3558.17       3448.66        52.01 o                         
  -4  10   6         52.17         49.23         7.64 o                         
  -3  10   6         35.96         39.57         7.27 o                         
  -2  10   6       1361.80       1398.93        22.28 o                         
  -1  10   6       3965.08       4015.41        50.80 o                         
   0  10   6         60.06         77.58         7.98 o                         
   1  10   6        601.91        587.35        18.71 o                         
   2  10   6       1111.68       1096.16        26.88 o                         
   3  10   6        300.32        310.85        19.99 o                         
   4  10   6       1813.81       1839.73        51.32 o                         
   5  10   6         96.11        109.73        11.89 o                         
   6  10   6        147.69        150.19        15.45 o                         
   7  10   6         20.99          5.29         9.26 o                         
   8  10   6       1167.68       1183.27        33.30 o                         
  -8  11   6         36.81         52.90        10.13 o                         
  -7  11   6        281.35        331.21        17.34 o                         
  -6  11   6        213.28        212.70        14.39 o                         
  -5  11   6       1058.15       1010.95        24.90 o                         
  -4  11   6         61.87         58.19         8.50 o                         
  -3  11   6        887.02        790.98        23.80 o                         
  -2  11   6        210.87        251.71        11.88 o                         
  -1  11   6         46.28         33.68         7.42 o                         
   0  11   6       1227.79       1124.38        23.73 o                         
   1  11   6        766.34        673.50        30.83 o                         
   2  11   6        150.34        157.10        15.62 o                         
   3  11   6       3844.38       3860.03        67.64 o                         
   4  11   6          0.82         40.41        10.86 o                         
   5  11   6        564.96        590.53        33.07 o                         
   6  11   6        293.86        322.94        21.64 o                         
   7  11   6        341.34        330.55        36.15 o                         
  -7  12   6        230.22        221.96        15.50 o                         
  -6  12   6       1588.75       1517.67        32.31 o                         
  -5  12   6        349.40        326.27        17.25 o                         
  -4  12   6         29.56         23.18         7.27 o                         
  -3  12   6        112.51        127.64        10.95 o                         
  -2  12   6        181.42        165.20        10.80 o                         
  -1  12   6         43.65         34.00         8.96 o                         
   0  12   6         16.30         30.52         8.44 o                         
   1  12   6        309.61        343.78        20.26 o                         
   2  12   6        829.35        858.74        37.15 o                         
   3  12   6        929.50        855.41        32.03 o                         
   4  12   6        895.60        915.55        38.81 o                         
   5  12   6         13.01          7.48        10.48 o                         
   6  12   6         32.36         38.36        11.96 o                         
  -6  13   6         66.67         62.39        11.41 o                         
  -5  13   6        659.69        599.40        23.50 o                         
  -4  13   6          6.23          7.85         7.88 o                         
  -3  13   6         48.46         39.29         8.27 o                         
  -2  13   6        752.17        732.17        28.77 o                         
  -1  13   6       1200.44       1175.93        25.31 o                         
   0  13   6         11.76         27.29        10.01 o                         
   1  13   6         81.95         64.13        12.68 o                         
   2  13   6       1087.55       1108.45        32.66 o                         
   3  13   6        189.33        234.01        17.10 o                         
   4  13   6        368.79        356.21        22.70 o                         
   5  13   6         32.50         15.71        12.05 o                         
  -4  14   6        528.94        581.72        28.98 o                         
  -3  14   6         66.21         48.76         9.96 o                         
  -2  14   6         13.82         19.79         8.86 o                         
  -1  14   6        279.64        265.34        17.28 o                         
   0  14   6        143.72        164.66        15.18 o                         
   1  14   6          3.81         11.05        11.23 o                         
   2  14   6         77.81         78.96        13.92 o                         
   3  14   6        688.31        700.68        27.92 o                         
  -1  15   6         36.24         69.98        13.49 o                         
   0  15   6        525.61        529.70        40.81 o                         
  -3 -15   7          3.67         17.53        15.86 o                         
  -2 -15   7        470.19        485.80        27.04 o                         
  -1 -15   7         93.79        109.11        17.09 o                         
   0 -15   7        151.50        116.96        14.41 o                         
   1 -15   7        325.56        354.45        20.84 o                         
   2 -15   7        253.85        227.71        20.05 o                         
   3 -15   7        121.97        129.49        15.39 o                         
  -5 -14   7        146.55        176.39        16.98 o                         
  -4 -14   7        189.68        150.42        17.30 o                         
  -3 -14   7          3.33          7.85        12.89 o                         
  -2 -14   7         64.17         66.92        12.23 o                         
  -1 -14   7        453.40        461.15        22.43 o                         
   0 -14   7         60.87         95.61        12.01 o                         
   1 -14   7          9.03          6.48         9.23 o                         
   2 -14   7         67.04        103.96        15.16 o                         
   3 -14   7        697.66        704.47        22.51 o                         
   4 -14   7          1.44         27.61        10.00 o                         
   5 -14   7        468.25        404.13        22.64 o                         
  -6 -13   7       1073.27       1025.43        28.69 o                         
  -5 -13   7         36.16         45.29        11.00 o                         
  -4 -13   7        457.13        513.05        27.62 o                         
  -3 -13   7        942.33       1013.44        44.63 o                         
  -2 -13   7        112.33        139.40        12.76 o                         
  -1 -13   7        458.51        394.35        20.18 o                         
   0 -13   7        452.13        422.06        18.86 o                         
   1 -13   7          1.67         -0.59         6.93 o                         
   2 -13   7        221.04        228.62        11.96 o                         
   3 -13   7        310.29        329.65        14.54 o                         
   4 -13   7        468.90        438.81        18.56 o                         
   5 -13   7         35.16         67.23        10.92 o                         
   6 -13   7        477.32        442.05        24.30 o                         
  -7 -12   7        858.66        804.18        29.95 o                         
  -6 -12   7          3.08         92.88        13.10 o                         
  -5 -12   7       1190.61       1236.19        28.71 o                         
  -4 -12   7       1033.41       1017.54        27.54 o                         
  -3 -12   7        225.84        295.03        14.99 o                         
  -2 -12   7       1747.60       1814.81        32.87 o                         
  -1 -12   7         20.36         49.16         9.50 o                         
   0 -12   7        360.36        324.52        14.81 o                         
   1 -12   7        459.75        457.19        14.63 o                         
   2 -12   7        370.60        345.08        12.88 o                         
   3 -12   7          9.54         11.56         5.63 o                         
   4 -12   7        454.87        435.32        16.58 o                         
   5 -12   7        872.47        778.82        21.31 o                         
   6 -12   7        202.90        204.72        16.65 o                         
   7 -12   7        332.68        337.17        20.51 o                         
  -8 -11   7         29.22         21.69         9.63 o                         
  -7 -11   7        358.18        384.25        18.22 o                         
  -6 -11   7       1094.85       1173.84        24.21 o                         
  -5 -11   7        130.63        178.71        11.48 o                         
  -4 -11   7        468.10        485.63        15.39 o                         
  -3 -11   7       2112.66       2020.50        31.33 o                         
  -2 -11   7         91.83        113.42        10.02 o                         
  -1 -11   7        708.56        702.72        18.22 o                         
   0 -11   7          8.11         13.74         5.93 o                         
   1 -11   7         71.25         81.78         7.41 o                         
   2 -11   7       2662.06       2494.10        29.35 o                         
   3 -11   7       1009.29        996.75        18.89 o                         
   4 -11   7        286.59        254.05        12.66 o                         
   5 -11   7        112.92        112.40        10.42 o                         
   6 -11   7        125.05        122.40        12.25 o                         
   7 -11   7        213.30        202.46        16.17 o                         
   8 -11   7        973.57       1060.96        30.53 o                         
  -9 -10   7          3.22          2.83         9.00 o                         
  -8 -10   7          2.57        -10.92         7.28 o                         
  -7 -10   7         50.90         34.92         8.47 o                         
  -6 -10   7       1612.80       1562.31        28.62 o                         
  -5 -10   7         44.95         43.18         6.78 o                         
  -4 -10   7          0.88         35.44         6.52 o                         
  -3 -10   7        129.71        119.74         7.98 o                         
  -2 -10   7        618.28        567.88        13.19 o                         
  -1 -10   7       2084.75       1957.13        23.85 o                         
   0 -10   7        500.73        495.35        13.74 o                         
   1 -10   7       5432.27       5479.91        48.29 o                         
   2 -10   7         27.51         58.52         6.56 o                         
   3 -10   7       1912.19       1810.13        24.31 o                         
   4 -10   7       2448.46       2494.12        32.56 o                         
   5 -10   7         66.13         96.15         8.86 o                         
   6 -10   7       2319.80       2343.30        37.65 o                         
   7 -10   7       1388.69       1468.42        33.21 o                         
   8 -10   7        496.40        473.84        27.93 o                         
  -9  -9   7        247.04        230.96        15.27 o                         
  -8  -9   7        340.68        300.29        15.02 o                         
  -7  -9   7       1055.33        989.29        21.74 o                         
  -6  -9   7        463.84        497.87        14.80 o                         
  -5  -9   7       1218.94       1251.54        19.05 o                         
  -4  -9   7          3.52         16.25         5.35 o                         
  -3  -9   7        247.67        246.75         9.49 o                         
  -2  -9   7       6965.22       7059.79        54.86 o                         
  -1  -9   7          0.89         -5.53         3.68 o                         
   0  -9   7        651.40        665.40        12.17 o                         
   1  -9   7         26.35         38.72         5.58 o                         
   2  -9   7       5024.84       5082.43        44.80 o                         
   3  -9   7         73.85        111.70         7.00 o                         
   4  -9   7       1091.96       1029.28        18.71 o                         
   5  -9   7       2518.60       2435.50        31.61 o                         
   6  -9   7        554.23        622.45        21.99 o                         
   7  -9   7       1095.43       1068.90        27.34 o                         
   8  -9   7       1220.49       1259.78        35.59 o                         
   9  -9   7          3.69         -0.07         8.87 o                         
 -10  -8   7        697.87        720.24        30.57 o                         
  -9  -8   7        444.85        400.79        26.35 o                         
  -8  -8   7          0.21         31.03         8.37 o                         
  -7  -8   7        612.40        630.20        16.56 o                         
  -6  -8   7        159.13        229.45        10.21 o                         
  -5  -8   7        811.87        793.64        13.65 o                         
  -4  -8   7       2182.56       2136.16        23.68 o                         
  -3  -8   7       1074.10       1080.51        16.33 o                         
  -2  -8   7        769.67        683.21        11.06 o                         
  -1  -8   7       1164.18       1145.80        14.36 o                         
   0  -8   7        524.20        433.40         8.98 o                         
   1  -8   7       3671.55       3846.03        31.28 o                         
   2  -8   7       3214.97       3163.31        29.37 o                         
   3  -8   7       1048.42       1032.13        15.90 o                         
   4  -8   7        471.29        459.96        12.18 o                         
   5  -8   7         62.03         82.26         7.52 o                         
   6  -8   7       2031.46       1979.26        32.00 o                         
   7  -8   7         71.93         74.96        10.53 o                         
   8  -8   7        887.65        869.67        25.21 o                         
   9  -8   7        215.82        232.24        16.37 o                         
  10  -8   7        386.72        373.53        22.75 o                         
 -10  -7   7          4.00         14.43         9.09 o                         
  -9  -7   7        360.21        357.10        19.55 o                         
  -8  -7   7        241.22        227.11        13.17 o                         
  -7  -7   7         36.94         59.45         7.44 o                         
  -6  -7   7       1029.76        948.70        15.31 o                         
  -5  -7   7        171.23        177.85         7.43 o                         
  -4  -7   7       1198.57       1192.06        16.28 o                         
  -3  -7   7       8802.22       8300.81        57.83 o                         
  -2  -7   7        550.56        614.01         9.97 o                         
  -1  -7   7        955.46        883.75        11.80 o                         
   0  -7   7        290.53        322.85         7.74 o                         
   1  -7   7       2424.65       2259.85        19.88 o                         
   2  -7   7         15.67         50.30         4.60 o                         
   3  -7   7       2107.63       2001.10        19.63 o                         
   4  -7   7       1618.20       1672.42        18.61 o                         
   5  -7   7       1109.97       1092.91        17.40 o                         
   6  -7   7       1365.52       1317.48        22.79 o                         
   7  -7   7        969.75        922.79        33.23 o                         
   8  -7   7          0.26         -8.17         7.30 o                         
   9  -7   7          7.97          4.25         9.37 o                         
  10  -7   7        781.75        806.94        28.28 o                         
 -11  -6   7        117.80         94.67        13.61 o                         
 -10  -6   7          1.45        -10.54         7.92 o                         
  -9  -6   7        171.34        174.34        13.13 o                         
  -8  -6   7        636.25        612.14        16.50 o                         
  -7  -6   7       1588.11       1465.36        23.53 o                         
  -6  -6   7         91.01        179.83         7.88 o                         
  -5  -6   7       1913.28       1939.15        20.18 o                         
  -4  -6   7       7208.11       7267.73        54.24 o                         
  -3  -6   7         67.66         87.54         4.44 o                         
  -2  -6   7       1248.43       1136.10        12.94 o                         
  -1  -6   7       1345.13       1494.16        15.31 o                         
   0  -6   7       1117.44        969.36        11.77 o                         
   1  -6   7       2850.06       2867.77        22.69 o                         
   2  -6   7       3689.21       3651.78        29.02 o                         
   3  -6   7          4.84         26.63         3.59 o                         
   4  -6   7        771.85        705.56        12.69 o                         
   5  -6   7       2784.81       2727.81        34.80 o                         
   6  -6   7         30.05         42.36         6.68 o                         
   7  -6   7        797.68        815.15        19.87 o                         
   8  -6   7        427.32        387.18        16.73 o                         
   9  -6   7        683.43        655.71        26.34 o                         
  10  -6   7        286.65        289.40        20.96 o                         
 -11  -5   7        884.62        878.41        29.68 o                         
 -10  -5   7          1.71          3.39         7.86 o                         
  -9  -5   7        235.27        212.00        15.14 o                         
  -8  -5   7          3.49          9.13         6.79 o                         
  -7  -5   7       2055.40       2032.68        26.74 o                         
  -6  -5   7         85.06        105.92         6.91 o                         
  -5  -5   7         21.40         18.54         3.99 o                         
  -4  -5   7       2800.41       2542.82        21.84 o                         
  -3  -5   7       8147.33       8900.83        59.95 o                         
  -2  -5   7        512.23        417.44         8.08 o                         
  -1  -5   7       1523.62       1241.06        12.94 o                         
   0  -5   7       6825.99       7190.83        48.43 o                         
   1  -5   7       4164.79       4302.58        31.85 o                         
   2  -5   7       1241.34       1044.24        12.69 o                         
   3  -5   7       5067.49       4947.03        33.76 o                         
   4  -5   7        189.26        185.77         6.20 o                         
   5  -5   7       3052.82       3040.23        27.90 o                         
   6  -5   7        629.26        645.16        19.19 o                         
   7  -5   7          0.32         16.62         6.58 o                         
   8  -5   7        866.69        858.07        20.92 o                         
   9  -5   7        582.20        566.45        21.72 o                         
  10  -5   7        522.23        487.60        21.65 o                         
  11  -5   7         99.42        111.54        13.39 o                         
 -11  -4   7          1.04         29.18         9.08 o                         
 -10  -4   7        165.78        169.28        13.66 o                         
  -9  -4   7       1150.07       1109.52        24.96 o                         
  -8  -4   7       1584.10       1490.81        27.25 o                         
  -7  -4   7        276.53        240.07        10.01 o                         
  -6  -4   7        790.64        762.16        12.95 o                         
  -5  -4   7        628.71        545.86         8.23 o                         
  -4  -4   7          0.13         21.44         3.08 o                         
  -3  -4   7       6187.48       5959.31        36.94 o                         
  -2  -4   7       1173.88       1314.85        13.18 o                         
  -1  -4   7       1049.02       1057.39        10.72 o                         
   0  -4   7        441.93        469.64         7.25 o                         
   1  -4   7       1873.69       1767.71        16.89 o                         
   2  -4   7       1944.26       1999.67        18.36 o                         
   3  -4   7       3596.60       3839.00        27.96 o                         
   4  -4   7      10050.78      10188.57        64.35 o                         
   5  -4   7       3750.05       3867.50        32.51 o                         
   6  -4   7       1331.29       1288.53        20.73 o                         
   7  -4   7       1287.67       1344.99        25.36 o                         
   8  -4   7        143.76        144.43        11.35 o                         
   9  -4   7         62.70         94.42        15.80 o                         
  10  -4   7        747.73        756.45        24.57 o                         
  11  -4   7        183.70        204.39        16.65 o                         
 -12  -3   7        310.85        351.53        22.11 o                         
 -11  -3   7       1095.97       1078.35        26.25 o                         
 -10  -3   7         24.98         43.57         8.59 o                         
  -9  -3   7         94.69         78.81         8.71 o                         
  -8  -3   7       3374.93       3387.85        37.91 o                         
  -7  -3   7        756.45        843.13        14.97 o                         
  -6  -3   7        519.01        505.49         9.69 o                         
  -5  -3   7       4955.47       5097.90        36.95 o                         
  -4  -3   7        497.23        442.20         7.07 o                         
  -3  -3   7       1067.91       1100.04        10.24 o                         
  -2  -3   7      11308.62      12156.53        79.46 o                         
  -1  -3   7        135.83        107.44         4.12 o                         
   0  -3   7       1828.26       1883.14        16.02 o                         
   1  -3   7         79.96        125.71         4.47 o                         
   2  -3   7       4381.54       4753.63        33.42 o                         
   3  -3   7          0.39          2.98         2.52 o                         
   4  -3   7        134.86         99.89         4.14 o                         
   5  -3   7       4449.07       4458.71        34.99 o                         
   6  -3   7        454.36        431.89        11.26 o                         
   7  -3   7       2802.64       2698.09        32.81 o                         
   8  -3   7        352.69        367.87        17.67 o                         
   9  -3   7       1271.48       1282.69        28.78 o                         
  10  -3   7         29.56         22.85         9.49 o                         
  11  -3   7       1294.87       1220.78        34.71 o                         
 -12  -2   7        247.11        252.83        21.17 o                         
 -11  -2   7       1420.40       1458.35        27.36 o                         
 -10  -2   7        399.55        432.27        21.61 o                         
  -9  -2   7       3308.21       3109.68        36.61 o                         
  -8  -2   7          0.05         52.77         6.60 o                         
  -7  -2   7       3462.17       3478.92        30.37 o                         
  -6  -2   7        896.28        924.89        11.53 o                         
  -5  -2   7        809.47        775.57        10.23 o                         
  -4  -2   7      13941.64      14185.18        92.96 o                         
  -3  -2   7       5960.64       6936.40        42.62 o                         
  -2  -2   7        202.89        163.05         3.99 o                         
  -1  -2   7       3845.02       3635.23        24.85 o                         
   0  -2   7       2921.76       2905.86        20.31 o                         
   1  -2   7        528.68        638.46         8.89 o                         
   2  -2   7       4282.31       4598.71        31.95 o                         
   3  -2   7        993.03        846.36         9.75 o                         
   4  -2   7       4050.47       4206.74        33.79 o                         
   5  -2   7         26.31         44.56         4.42 o                         
   6  -2   7       3723.51       3622.41        38.18 o                         
   7  -2   7        588.05        609.63        14.29 o                         
   8  -2   7        385.04        362.94        15.23 o                         
   9  -2   7       1186.07       1164.24        27.15 o                         
  10  -2   7       3107.59       3114.82        49.12 o                         
  11  -2   7        239.93        245.22        18.58 o                         
 -12  -1   7       1164.67       1119.00        32.54 o                         
 -11  -1   7          0.37          5.33         6.43 o                         
 -10  -1   7        782.30        701.36        17.57 o                         
  -9  -1   7        581.35        535.68        14.53 o                         
  -8  -1   7       5330.18       5327.54        43.33 o                         
  -7  -1   7         33.86         58.58         4.42 o                         
  -6  -1   7       2031.70       1991.19        17.08 o                         
  -5  -1   7       2675.84       2533.18        20.21 o                         
  -4  -1   7        132.46        172.92         4.87 o                         
  -3  -1   7      12420.25      12753.15        79.33 o                         
  -2  -1   7       6074.56       6337.79        36.90 o                         
  -1  -1   7         14.42         34.80         2.59 o                         
   0  -1   7        205.08        198.68         6.23 o                         
   1  -1   7       1271.72       1246.97        12.24 o                         
   2  -1   7       1134.76       1189.60        13.60 o                         
   3  -1   7        611.69        633.53         9.41 o                         
   4  -1   7        343.19        296.76         7.16 o                         
   5  -1   7          2.21         13.69         3.39 o                         
   6  -1   7        431.54        459.47        15.47 o                         
   7  -1   7       1478.13       1539.84        23.42 o                         
   8  -1   7         20.70         16.01         6.72 o                         
   9  -1   7        760.01        741.85        20.32 o                         
  10  -1   7        860.38        837.17        24.82 o                         
  11  -1   7        715.85        717.63        28.14 o                         
 -12   0   7        614.09        625.39        30.76 o                         
 -11   0   7        119.19        115.00        12.22 o                         
 -10   0   7        150.74        146.64         9.62 o                         
  -9   0   7        107.92        101.70         5.55 o                         
  -8   0   7       2001.15       1838.68        18.09 o                         
  -7   0   7       1691.27       1830.42        17.17 o                         
  -6   0   7         78.27         93.81         4.19 o                         
  -5   0   7        370.87        368.05         6.50 o                         
  -4   0   7      11835.67      12658.56        74.52 o                         
  -3   0   7        166.85        220.27         4.45 o                         
  -2   0   7       3247.04       3134.51        19.57 o                         
  -1   0   7        498.00        451.42         6.09 o                         
   0   0   7      20104.20      20200.88       116.71 o                         
   1   0   7        174.98        217.40         4.55 o                         
   2   0   7       7182.85       7297.90        53.63 o                         
   3   0   7       3482.88       3784.37        28.94 o                         
   4   0   7       1581.62       1356.86        14.82 o                         
   5   0   7       7098.08       7377.69        50.40 o                         
   6   0   7          0.77          6.79         3.55 o                         
   7   0   7       3761.56       3780.43        42.10 o                         
   8   0   7        460.94        439.60        16.17 o                         
   9   0   7       1143.40       1087.35        32.38 o                         
  10   0   7         86.22         84.04        12.03 o                         
  11   0   7        199.44        174.88        19.42 o                         
 -12   1   7         90.72        101.04        14.99 o                         
 -11   1   7        188.10        168.02        12.86 o                         
 -10   1   7        238.17        264.69        10.97 o                         
  -9   1   7        265.37        260.47         9.55 o                         
  -8   1   7       1081.29       1045.05        15.03 o                         
  -7   1   7       2800.52       2774.35        26.59 o                         
  -6   1   7       1270.90       1180.49        15.04 o                         
  -5   1   7        125.25        172.59         5.22 o                         
  -4   1   7       5393.81       5230.66        34.89 o                         
  -3   1   7       4337.35       4552.42        28.93 o                         
  -2   1   7        352.53        441.02         5.00 o                         
  -1   1   7       2825.05       3171.28        20.98 o                         
   0   1   7      13196.55      13544.76        85.85 o                         
   1   1   7       9114.60       8876.09        58.06 o                         
   2   1   7       9818.66      10749.72        73.29 o                         
   3   1   7       1538.17       1264.34        13.53 o                         
   4   1   7      10676.55      11278.29        67.19 o                         
   5   1   7       2349.23       2391.13        21.30 o                         
   6   1   7        569.39        545.97        11.78 o                         
   7   1   7          3.29          2.45         5.51 o                         
   8   1   7        402.72        444.93        19.00 o                         
   9   1   7        851.78        861.22        23.53 o                         
  10   1   7        882.80        874.69        27.96 o                         
  11   1   7         13.29         22.85        16.29 o                         
 -12   2   7        661.73        667.23        24.81 o                         
 -11   2   7        279.85        264.77        12.44 o                         
 -10   2   7        152.23        120.88         8.09 o                         
  -9   2   7       3520.92       3614.92        31.69 o                         
  -8   2   7       4402.27       4376.44        34.85 o                         
  -7   2   7        683.79        735.77        11.56 o                         
  -6   2   7       2133.57       2119.10        21.65 o                         
  -5   2   7       7173.47       7322.53        52.92 o                         
  -4   2   7       2041.99       2136.86        17.59 o                         
  -3   2   7         20.81         36.69         2.79 o                         
  -2   2   7        325.47        252.21         4.28 o                         
  -1   2   7        289.60        231.13         3.99 o                         
   0   2   7       3513.97       3665.16        27.25 o                         
   1   2   7        822.35        883.67        11.58 o                         
   2   2   7       1381.98       1476.63        15.10 o                         
   3   2   7       2589.31       2823.18        25.68 o                         
   4   2   7       4929.72       4930.24        36.94 o                         
   5   2   7       4113.14       4106.75        34.33 o                         
   6   2   7       2926.09       2886.70        37.26 o                         
   7   2   7         79.56         92.44         8.10 o                         
   8   2   7       1229.33       1247.13        22.92 o                         
   9   2   7         19.16         28.14         9.92 o                         
  10   2   7       1495.38       1472.65        42.80 o                         
  11   2   7        519.79        545.67        32.82 o                         
 -12   3   7        503.77        523.38        24.53 o                         
 -11   3   7        189.47        160.14        11.19 o                         
 -10   3   7        886.10        912.82        16.18 o                         
  -9   3   7       1459.73       1453.27        18.45 o                         
  -8   3   7       3019.58       3034.26        27.30 o                         
  -7   3   7        247.79        279.19         8.75 o                         
  -6   3   7          9.03          2.23         3.78 o                         
  -5   3   7      14078.19      14806.25        90.60 o                         
  -4   3   7       4026.51       4261.47        28.52 o                         
  -3   3   7       1114.51       1489.19        13.22 o                         
  -2   3   7       1692.90       1666.68        13.98 o                         
  -1   3   7       1338.46       1348.01        13.92 o                         
   0   3   7        116.80         99.23         4.21 o                         
   1   3   7        147.03        241.26         5.67 o                         
   2   3   7       1112.39       1106.33        11.88 o                         
   3   3   7          2.79          8.90         3.33 o                         
   4   3   7         83.00         74.52         4.85 o                         
   5   3   7       5305.48       5253.87        42.55 o                         
   6   3   7        210.17        211.28         8.46 o                         
   7   3   7         80.73         61.12         7.47 o                         
   8   3   7       1485.30       1437.29        30.04 o                         
   9   3   7       1880.59       1868.13        39.70 o                         
  10   3   7         28.21         51.85        11.00 o                         
  11   3   7        396.95        428.05        22.56 o                         
 -11   4   7         21.27         14.86         6.75 o                         
 -10   4   7         69.10         50.94         6.94 o                         
  -9   4   7       3418.15       3545.84        31.76 o                         
  -8   4   7        110.51        109.40         6.74 o                         
  -7   4   7        289.10        307.61         9.41 o                         
  -6   4   7       2451.16       2420.32        22.53 o                         
  -5   4   7        292.27        278.62         6.75 o                         
  -4   4   7       8981.48       8767.30        60.47 o                         
  -3   4   7         10.71         34.99         3.17 o                         
  -2   4   7        650.99        626.84         8.49 o                         
  -1   4   7       1490.96       1441.94        14.85 o                         
   0   4   7       5862.52       5691.27        39.83 o                         
   1   4   7       1299.54       1588.18        14.17 o                         
   2   4   7       4890.52       5044.55        36.68 o                         
   3   4   7       9101.91       9496.46        67.92 o                         
   4   4   7        833.60        801.49        13.56 o                         
   5   4   7        869.85        885.83        14.04 o                         
   6   4   7        362.51        312.29         9.68 o                         
   7   4   7         55.71         48.62         8.17 o                         
   8   4   7          3.89          1.34         6.69 o                         
   9   4   7        392.46        432.26        25.25 o                         
  10   4   7        462.09        469.89        23.29 o                         
 -11   5   7         74.18         52.30        11.21 o                         
 -10   5   7        110.41        109.45         9.45 o                         
  -9   5   7        613.40        577.28        14.39 o                         
  -8   5   7       1307.49       1217.85        18.48 o                         
  -7   5   7        108.20        108.27         5.37 o                         
  -6   5   7        108.21        105.28         5.29 o                         
  -5   5   7       7288.34       7488.50        51.63 o                         
  -4   5   7         42.22         35.29         3.22 o                         
  -3   5   7       4178.49       4371.15        30.25 o                         
  -2   5   7        208.21        197.22         5.65 o                         
  -1   5   7       4295.50       4104.64        31.68 o                         
   0   5   7        590.95        576.36        11.13 o                         
   1   5   7      12914.03      13857.95        87.37 o                         
   2   5   7        398.85        402.36         7.13 o                         
   3   5   7       2160.77       2139.55        20.14 o                         
   4   5   7       6958.96       7182.30        58.15 o                         
   5   5   7          0.65          1.39         4.36 o                         
   6   5   7       1248.74       1239.49        21.88 o                         
   7   5   7        815.36        766.87        17.51 o                         
   8   5   7         33.55         31.81         8.17 o                         
   9   5   7         31.14         30.59         9.08 o                         
  10   5   7        195.54        162.78        15.46 o                         
 -11   6   7        230.83        215.82        16.31 o                         
 -10   6   7        242.62        251.67        18.31 o                         
  -9   6   7          9.61         11.98         7.54 o                         
  -8   6   7        798.39        765.27        15.51 o                         
  -7   6   7        686.10        707.20        13.50 o                         
  -6   6   7        732.99        692.31        12.27 o                         
  -5   6   7       1532.68       1492.65        19.90 o                         
  -4   6   7       1892.32       1915.74        22.51 o                         
  -3   6   7          9.99         13.65         2.79 o                         
  -2   6   7         10.41         13.36         2.72 o                         
  -1   6   7       2590.10       2621.11        24.22 o                         
   0   6   7       7740.10       8235.05        57.07 o                         
   1   6   7         54.57         44.85         3.79 o                         
   2   6   7        512.71        371.49         8.00 o                         
   3   6   7       1347.20       1323.61        15.44 o                         
   4   6   7        588.40        632.47        12.61 o                         
   5   6   7       5097.24       5107.43        46.05 o                         
   6   6   7         12.92         12.71         5.04 o                         
   7   6   7          1.49         -4.52         5.77 o                         
   8   6   7        872.19        836.96        24.23 o                         
   9   6   7        956.34        939.06        25.30 o                         
  10   6   7          0.49         23.24        11.02 o                         
 -10   7   7        690.48        702.73        28.62 o                         
  -9   7   7       1574.47       1593.62        26.62 o                         
  -8   7   7          0.83         -3.36         5.48 o                         
  -7   7   7        640.65        654.52        15.47 o                         
  -6   7   7         15.05         21.26         5.86 o                         
  -5   7   7        193.60        212.33         9.22 o                         
  -4   7   7       3018.80       2996.55        31.99 o                         
  -3   7   7        592.53        556.70        10.18 o                         
  -2   7   7        311.33        287.29         9.87 o                         
  -1   7   7        231.90        240.62         5.39 o                         
   0   7   7        848.81        809.80        10.70 o                         
   1   7   7        704.38        630.66        10.61 o                         
   2   7   7       1079.44       1163.88        15.27 o                         
   3   7   7       5263.21       5373.49        44.60 o                         
   4   7   7       2269.43       2221.91        25.39 o                         
   5   7   7        464.48        453.55        13.66 o                         
   6   7   7        530.69        523.14        14.75 o                         
   7   7   7        662.49        654.52        16.98 o                         
   8   7   7          9.87         31.79         9.22 o                         
   9   7   7        346.06        336.13        18.19 o                         
 -10   8   7         55.62         60.38        12.08 o                         
  -9   8   7        849.38        847.27        21.85 o                         
  -8   8   7       2042.03       2028.94        33.63 o                         
  -7   8   7        631.59        612.84        18.32 o                         
  -6   8   7       1147.62       1096.35        25.52 o                         
  -5   8   7       6996.15       7128.27        86.78 o                         
  -4   8   7         63.72         64.83         7.25 o                         
  -3   8   7        353.71        379.19        11.50 o                         
  -2   8   7        287.75        333.60        10.97 o                         
  -1   8   7        663.14        602.46        14.09 o                         
   0   8   7        334.76        334.08        11.14 o                         
   1   8   7        222.89        240.08         8.31 o                         
   2   8   7       1457.41       1485.96        18.24 o                         
   3   8   7       1943.90       1898.10        24.43 o                         
   4   8   7       2063.19       2247.31        32.48 o                         
   5   8   7       2079.03       1990.55        27.98 o                         
   6   8   7          0.10          0.01         6.07 o                         
   7   8   7        245.10        233.65        13.35 o                         
   8   8   7       1357.29       1411.79        33.56 o                         
   9   8   7         28.73         26.43        11.26 o                         
  -9   9   7        202.67        188.59        13.46 o                         
  -8   9   7        893.47        917.30        23.38 o                         
  -7   9   7       1052.08       1141.57        25.02 o                         
  -6   9   7        438.26        392.11        17.45 o                         
  -5   9   7       1623.81       1578.47        30.43 o                         
  -4   9   7       3334.62       3296.10        57.17 o                         
  -3   9   7         62.36         52.39         6.54 o                         
  -2   9   7        161.46        177.37         9.28 o                         
  -1   9   7       2604.46       2534.64        35.15 o                         
   0   9   7        548.84        587.53        18.83 o                         
   1   9   7        569.07        549.65        15.40 o                         
   2   9   7       1239.68       1146.04        24.29 o                         
   3   9   7        186.68        190.25        11.32 o                         
   4   9   7        219.00        214.54        11.54 o                         
   5   9   7        613.81        629.93        16.60 o                         
   6   9   7         47.40         27.59         7.37 o                         
   7   9   7        656.56        616.06        21.34 o                         
   8   9   7        110.58        121.85        13.95 o                         
  -9  10   7        406.27        439.68        24.84 o                         
  -8  10   7        792.82        783.56        22.92 o                         
  -7  10   7        158.76        174.38        14.72 o                         
  -6  10   7        346.54        350.25        16.71 o                         
  -5  10   7          0.82         12.00         8.05 o                         
  -4  10   7        684.69        646.12        17.70 o                         
  -3  10   7        429.53        436.56        15.82 o                         
  -2  10   7       1537.66       1512.54        23.42 o                         
  -1  10   7         93.96         97.42         8.66 o                         
   0  10   7       2378.40       2400.02        45.75 o                         
   1  10   7        177.26        188.51        10.76 o                         
   2  10   7         48.42         69.05        10.35 o                         
   3  10   7       5846.97       5765.79        86.74 o                         
   4  10   7        824.72        864.63        50.77 o                         
   5  10   7        626.10        654.25        24.49 o                         
   6  10   7          2.40          9.26         9.17 o                         
   7  10   7        111.91        105.79        14.40 o                         
   8  10   7         16.79         22.31        12.72 o                         
  -8  11   7        549.83        567.02        22.20 o                         
  -7  11   7        126.04        134.95        12.64 o                         
  -6  11   7        572.85        560.42        21.25 o                         
  -5  11   7          7.47         13.90         8.64 o                         
  -4  11   7          4.00          4.69         6.73 o                         
  -3  11   7          0.40         20.40         7.13 o                         
  -2  11   7        516.76        507.78        18.92 o                         
  -1  11   7       1143.69       1085.46        21.89 o                         
   0  11   7         41.16         62.55         8.64 o                         
   1  11   7        378.30        384.49        21.03 o                         
   2  11   7       2715.58       2677.59        52.98 o                         
   3  11   7        114.65        150.20        23.55 o                         
   4  11   7       2144.36       2315.02        45.68 o                         
   5  11   7        145.68        168.34        16.89 o                         
   6  11   7          7.54          9.96        10.44 o                         
   7  11   7        275.66        282.28        34.31 o                         
  -7  12   7        767.47        695.77        24.70 o                         
  -6  12   7         43.78         52.89        14.73 o                         
  -5  12   7        539.22        571.41        22.17 o                         
  -4  12   7        169.60        161.61        12.04 o                         
  -3  12   7          6.69          2.25         7.15 o                         
  -2  12   7        110.14         96.00         9.94 o                         
  -1  12   7       1739.02       1758.89        27.83 o                         
   0  12   7       1487.30       1428.46        39.66 o                         
   1  12   7         97.64         89.58        13.01 o                         
   2  12   7         91.50         94.86        13.01 o                         
   3  12   7        908.74        959.10        33.63 o                         
   4  12   7        422.97        481.91        25.03 o                         
   5  12   7        257.84        227.12        18.72 o                         
   6  12   7        436.41        480.63        43.23 o                         
  -6  13   7        942.06        991.35        49.51 o                         
  -5  13   7          8.08         14.59         9.25 o                         
  -4  13   7        865.87        799.77        27.17 o                         
  -3  13   7          0.82         -2.78         7.28 o                         
  -2  13   7        658.52        658.21        26.47 o                         
  -1  13   7         53.66         56.95         9.35 o                         
   0  13   7        564.47        589.08        23.63 o                         
   1  13   7         31.23         42.39        11.86 o                         
   2  13   7          4.52         20.68        11.06 o                         
   3  13   7       1384.69       1528.43        38.50 o                         
   4  13   7        266.60        291.50        21.62 o                         
   5  13   7        316.64        294.47        21.84 o                         
  -4  14   7         59.29         50.79         9.71 o                         
  -3  14   7          5.53         -8.94         8.15 o                         
  -2  14   7        269.74        284.42        22.20 o                         
  -1  14   7        137.42        150.51        15.06 o                         
   0  14   7        140.50        172.59        16.15 o                         
   1  14   7        312.03        322.13        21.53 o                         
   2  14   7        316.31        269.94        20.76 o                         
   3  14   7         51.77         51.61        12.16 o                         
  -3 -15   8        111.07         92.27        16.29 o                         
  -2 -15   8        340.31        320.68        22.33 o                         
  -1 -15   8        122.70        138.76        16.47 o                         
   0 -15   8         10.98         10.60        10.44 o                         
   1 -15   8         49.91         34.55        11.46 o                         
   2 -15   8          0.35          5.67        11.45 o                         
  -5 -14   8        229.26        210.95        18.20 o                         
  -4 -14   8        132.93        152.01        21.75 o                         
  -3 -14   8        158.40        182.33        17.62 o                         
  -2 -14   8         19.88         20.24        10.67 o                         
  -1 -14   8          9.05         27.95        10.30 o                         
   0 -14   8       1002.37       1062.57        39.31 o                         
   1 -14   8         13.81         18.32         9.18 o                         
   2 -14   8        707.57        744.00        36.60 o                         
   3 -14   8         63.49         85.70        11.46 o                         
   4 -14   8       1244.18       1290.63        34.29 o                         
  -6 -13   8          6.58        121.82        14.49 o                         
  -5 -13   8        907.30        903.43        26.56 o                         
  -4 -13   8        496.83        520.45        26.08 o                         
  -3 -13   8        215.54        218.84        16.26 o                         
  -2 -13   8        670.76        606.89        24.02 o                         
  -1 -13   8        660.71        649.43        21.69 o                         
   0 -13   8         74.86         86.75        11.00 o                         
   1 -13   8          0.58          8.99         7.86 o                         
   2 -13   8        233.44        223.96        13.48 o                         
   3 -13   8        263.54        264.02        13.15 o                         
   4 -13   8         58.53         74.23         9.76 o                         
   5 -13   8        809.92        823.04        25.82 o                         
   6 -13   8        161.60        196.19        17.00 o                         
  -7 -12   8        213.96        273.23        16.98 o                         
  -6 -12   8       3447.61       3534.88        56.87 o                         
  -5 -12   8         62.14        123.67        12.23 o                         
  -4 -12   8        518.27        536.77        23.03 o                         
  -3 -12   8        900.45        885.06        22.16 o                         
  -2 -12   8          6.87         28.98         9.05 o                         
  -1 -12   8       1122.41       1039.48        24.88 o                         
   0 -12   8        254.28        221.32        16.21 o                         
   1 -12   8         50.11         52.55         7.15 o                         
   2 -12   8        170.51        182.39        10.10 o                         
   3 -12   8        261.99        242.33        10.88 o                         
   4 -12   8        194.63        221.39        12.54 o                         
   5 -12   8         88.20         83.27        10.11 o                         
   6 -12   8        284.20        280.90        16.87 o                         
   7 -12   8        118.07         94.94        13.82 o                         
  -8 -11   8          0.86        -12.53         8.36 o                         
  -7 -11   8        489.06        468.92        19.88 o                         
  -6 -11   8        766.34        872.62        21.71 o                         
  -5 -11   8       1386.00       1338.29        30.50 o                         
  -4 -11   8         64.76         60.62         7.69 o                         
  -3 -11   8        477.49        502.06        17.38 o                         
  -2 -11   8        862.56        920.54        26.19 o                         
  -1 -11   8          2.71          9.42         7.50 o                         
   0 -11   8         77.28         79.94         7.64 o                         
   1 -11   8       2033.42       1858.32        24.71 o                         
   2 -11   8        155.08        222.29        10.42 o                         
   3 -11   8        639.64        685.30        14.90 o                         
   4 -11   8        929.78        875.45        19.78 o                         
   5 -11   8          1.94          3.85         7.02 o                         
   6 -11   8        150.44        136.11        12.48 o                         
   7 -11   8        395.62        405.69        21.59 o                         
   8 -11   8         93.15        102.36        13.83 o                         
  -9 -10   8         90.32         85.66        12.17 o                         
  -8 -10   8          0.42        -10.69         7.13 o                         
  -7 -10   8        439.17        467.36        17.98 o                         
  -6 -10   8         74.33        106.67         8.99 o                         
  -5 -10   8        785.85        730.42        16.26 o                         
  -4 -10   8       1106.52       1095.87        19.74 o                         
  -3 -10   8         87.22         99.46         8.12 o                         
  -2 -10   8        135.83        130.19         7.98 o                         
  -1 -10   8        319.46        342.82        11.99 o                         
   0 -10   8          1.04         -2.37         5.04 o                         
   1 -10   8        421.02        485.02        13.19 o                         
   2 -10   8       2234.24       2125.89        25.92 o                         
   3 -10   8       1254.42       1246.47        18.86 o                         
   4 -10   8       2632.76       2561.49        33.29 o                         
   5 -10   8       2265.73       2289.34        35.53 o                         
   6 -10   8        821.07        784.25        24.89 o                         
   7 -10   8        692.81        731.53        25.22 o                         
   8 -10   8        301.76        329.44        19.56 o                         
  -9  -9   8         25.94         15.17         9.71 o                         
  -8  -9   8         21.42         16.54         7.80 o                         
  -7  -9   8       1382.61       1415.75        25.81 o                         
  -6  -9   8       1215.56       1213.75        20.32 o                         
  -5  -9   8         11.05         39.42         5.90 o                         
  -4  -9   8        695.45        604.09        13.22 o                         
  -3  -9   8       4949.17       4852.61        43.28 o                         
  -2  -9   8         15.13         62.36         6.15 o                         
  -1  -9   8        136.12        137.21         6.68 o                         
   0  -9   8        109.56        154.15         7.17 o                         
   1  -9   8       1924.00       1839.35        22.58 o                         
   2  -9   8         45.50         85.56         6.76 o                         
   3  -9   8       2682.70       2549.81        28.13 o                         
   4  -9   8       1069.79       1120.30        19.92 o                         
   5  -9   8         33.55         31.76         7.59 o                         
   6  -9   8       1343.43       1434.57        28.09 o                         
   7  -9   8        853.19        803.57        30.17 o                         
   8  -9   8        369.68        363.18        19.64 o                         
   9  -9   8        308.10        307.85        19.28 o                         
 -10  -8   8          0.19         10.11        10.01 o                         
  -9  -8   8         70.08         87.48        11.51 o                         
  -8  -8   8       1264.09       1239.74        25.65 o                         
  -7  -8   8        363.13        345.27        18.13 o                         
  -6  -8   8       2866.03       2794.61        31.26 o                         
  -5  -8   8          7.00          0.96         4.51 o                         
  -4  -8   8        634.37        663.25        15.07 o                         
  -3  -8   8       1861.35       1974.08        22.67 o                         
  -2  -8   8        325.92        348.38         8.68 o                         
  -1  -8   8        464.85        415.20         9.02 o                         
   0  -8   8         28.02         42.32         4.37 o                         
   1  -8   8        844.33        929.61        13.17 o                         
   2  -8   8       2006.67       2173.80        22.75 o                         
   3  -8   8       1008.43        902.72        15.03 o                         
   4  -8   8       2732.41       2770.50        30.33 o                         
   5  -8   8       1434.90       1423.66        24.51 o                         
   6  -8   8        324.21        333.89        15.36 o                         
   7  -8   8       1469.73       1418.98        44.81 o                         
   8  -8   8          9.78          2.78         8.51 o                         
   9  -8   8         48.57         51.62        11.10 o                         
 -10  -7   8        243.39        260.80        16.64 o                         
  -9  -7   8         74.36         81.88        10.96 o                         
  -8  -7   8        154.36        171.91        11.95 o                         
  -7  -7   8       2867.57       2841.08        34.10 o                         
  -6  -7   8         18.48         43.84         5.99 o                         
  -5  -7   8       3428.67       3431.22        32.68 o                         
  -4  -7   8       1949.63       1853.59        21.26 o                         
  -3  -7   8          0.16         67.30         5.76 o                         
  -2  -7   8       1205.31       1110.92        13.57 o                         
  -1  -7   8        698.36        663.72        10.33 o                         
   0  -7   8       1150.20       1107.15        13.41 o                         
   1  -7   8         43.38         77.94         4.33 o                         
   2  -7   8       8237.45       8378.52        60.83 o                         
   3  -7   8          4.50          7.04         3.64 o                         
   4  -7   8        413.76        373.30        10.05 o                         
   5  -7   8       2088.95       1963.68        25.12 o                         
   6  -7   8       2169.98       2280.89        31.42 o                         
   7  -7   8        524.95        513.56        20.45 o                         
   8  -7   8         13.06         17.67         8.95 o                         
   9  -7   8        466.63        464.70        23.61 o                         
  10  -7   8        317.39        327.73        20.84 o                         
 -11  -6   8         54.90         69.64        11.93 o                         
 -10  -6   8        259.90        233.45        15.44 o                         
  -9  -6   8         66.01         70.47        11.07 o                         
  -8  -6   8        434.17        417.32        15.54 o                         
  -7  -6   8         13.51         41.31         6.51 o                         
  -6  -6   8       7028.98       6676.53        51.96 o                         
  -5  -6   8        273.71        295.90         8.59 o                         
  -4  -6   8          8.22         24.36         4.40 o                         
  -3  -6   8       4328.53       3877.50        29.57 o                         
  -2  -6   8         25.13         48.75         3.91 o                         
  -1  -6   8      12530.67      13103.51        84.32 o                         
   0  -6   8       7535.06       7770.34        53.00 o                         
   1  -6   8       5327.05       5357.90        39.22 o                         
   2  -6   8         27.29         76.44         4.65 o                         
   3  -6   8       3480.40       3578.82        29.18 o                         
   4  -6   8        182.90        198.78         7.08 o                         
   5  -6   8        390.38        368.03        10.04 o                         
   6  -6   8       1339.91       1444.01        23.50 o                         
   7  -6   8         28.35         20.66         7.29 o                         
   8  -6   8          0.03          2.50         7.09 o                         
   9  -6   8        116.73        113.02        13.55 o                         
  10  -6   8       1727.62       1764.69        44.35 o                         
 -11  -5   8         82.62         92.44        11.94 o                         
 -10  -5   8         42.89         21.63         8.83 o                         
  -9  -5   8        172.73        156.70        12.29 o                         
  -8  -5   8        702.48        713.37        18.55 o                         
  -7  -5   8        676.45        682.33        14.83 o                         
  -6  -5   8        256.65        214.97        11.28 o                         
  -5  -5   8        109.43        106.27         5.46 o                         
  -4  -5   8        357.94        399.24         8.12 o                         
  -3  -5   8        766.07        714.69         8.88 o                         
  -2  -5   8       5914.61       6092.73        40.89 o                         
  -1  -5   8       5121.29       5703.88        39.93 o                         
   0  -5   8        790.72        832.51        10.43 o                         
   1  -5   8       1434.91       1174.79        13.12 o                         
   2  -5   8       8943.64       9481.26        65.54 o                         
   3  -5   8         67.03         60.04         4.07 o                         
   4  -5   8       7688.43       7578.55        55.02 o                         
   5  -5   8       1239.96       1268.44        16.49 o                         
   6  -5   8        767.08        781.00        16.81 o                         
   7  -5   8       1562.51       1618.26        25.58 o                         
   8  -5   8        175.86        172.68        11.92 o                         
   9  -5   8        338.62        362.37        19.89 o                         
  10  -5   8        129.52        144.52        13.73 o                         
 -11  -4   8       1364.33       1385.80        30.16 o                         
 -10  -4   8         13.92          1.68         7.82 o                         
  -9  -4   8        167.62        150.19        11.11 o                         
  -8  -4   8       1437.42       1323.68        28.24 o                         
  -7  -4   8       1157.10       1096.90        17.62 o                         
  -6  -4   8          4.48         13.37         3.97 o                         
  -5  -4   8       2491.29       2585.48        21.42 o                         
  -4  -4   8       1731.77       1671.50        15.09 o                         
  -3  -4   8       2264.84       2587.55        19.75 o                         
  -2  -4   8        490.45        607.56         7.95 o                         
  -1  -4   8        318.21        442.19         7.21 o                         
   0  -4   8         34.92         53.90         3.62 o                         
   1  -4   8         61.59         70.20         4.21 o                         
   2  -4   8       3295.89       2929.90        24.51 o                         
   3  -4   8       7958.56       8072.88        57.59 o                         
   4  -4   8        658.51        642.99         9.23 o                         
   5  -4   8       4040.91       3932.96        33.88 o                         
   6  -4   8       3618.46       3638.94        40.30 o                         
   7  -4   8        661.10        728.54        19.51 o                         
   8  -4   8        184.38        183.98        14.06 o                         
   9  -4   8       1007.05       1018.49        28.26 o                         
  10  -4   8          1.73          4.93         9.07 o                         
  11  -4   8        246.03        267.12        17.99 o                         
 -12  -3   8       1185.50       1219.19        30.94 o                         
 -11  -3   8         20.85         36.30         9.09 o                         
 -10  -3   8          0.90         18.03         7.84 o                         
  -9  -3   8        211.29        186.94        11.37 o                         
  -8  -3   8        123.78        154.28         9.28 o                         
  -7  -3   8       2920.28       2740.59        28.07 o                         
  -6  -3   8       3711.92       3580.84        29.91 o                         
  -5  -3   8        287.94        317.70         7.58 o                         
  -4  -3   8       2393.68       2488.25        19.92 o                         
  -3  -3   8       3998.40       3843.95        26.23 o                         
  -2  -3   8         85.44        112.50         4.09 o                         
  -1  -3   8        158.82        220.71         5.61 o                         
   0  -3   8      11815.42      12211.36        76.31 o                         
   1  -3   8       5620.83       5982.75        43.98 o                         
   2  -3   8       1902.24       1969.21        17.88 o                         
   3  -3   8       1563.73       1489.72        13.99 o                         
   4  -3   8       4685.37       4756.38        36.44 o                         
   5  -3   8        344.43        334.66         9.47 o                         
   6  -3   8       2497.12       2453.39        29.64 o                         
   7  -3   8        206.71        214.38        13.78 o                         
   8  -3   8          0.34          0.25         7.60 o                         
   9  -3   8        302.18        279.30        16.35 o                         
  10  -3   8       2417.50       2446.67        43.16 o                         
  11  -3   8          1.04         22.45         9.87 o                         
 -12  -2   8       1158.42       1197.43        33.38 o                         
 -11  -2   8        283.03        318.45        14.73 o                         
 -10  -2   8         31.16         14.00         6.98 o                         
  -9  -2   8        242.86        245.39        10.90 o                         
  -8  -2   8       9499.35       9443.85        73.65 o                         
  -7  -2   8       1123.20       1252.42        15.30 o                         
  -6  -2   8       2132.76       2053.04        18.50 o                         
  -5  -2   8       2900.88       2971.35        26.22 o                         
  -4  -2   8         75.79        142.62         5.28 o                         
  -3  -2   8       7978.58       7962.29        46.88 o                         
  -2  -2   8       1210.96       1210.10        10.68 o                         
  -1  -2   8         91.47        154.29         4.45 o                         
   0  -2   8       1336.89       1358.75        12.89 o                         
   1  -2   8      16316.80      16763.20       111.90 o                         
   2  -2   8       3408.45       3475.03        29.66 o                         
   3  -2   8         97.25        117.84         4.93 o                         
   4  -2   8       5200.31       5196.82        40.61 o                         
   5  -2   8       3421.00       3304.55        29.13 o                         
   6  -2   8        396.88        414.51        16.85 o                         
   7  -2   8        468.96        440.24        13.00 o                         
   8  -2   8        207.17        212.08        13.60 o                         
   9  -2   8       2769.48       2699.16        43.63 o                         
  10  -2   8        811.97        921.96        33.71 o                         
  11  -2   8       1346.02       1397.92        36.37 o                         
 -12  -1   8        369.66        384.96        22.80 o                         
 -11  -1   8        139.67        124.17        12.79 o                         
 -10  -1   8          1.49          1.06         5.72 o                         
  -9  -1   8       2055.39       1967.80        24.44 o                         
  -8  -1   8       1947.99       1790.20        20.43 o                         
  -7  -1   8       3537.18       3530.41        28.41 o                         
  -6  -1   8       3562.59       3716.59        28.21 o                         
  -5  -1   8        498.95        435.45         9.68 o                         
  -4  -1   8       5277.13       4997.79        35.01 o                         
  -3  -1   8         31.11         46.53         3.24 o                         
  -2  -1   8        792.83        763.73         7.40 o                         
  -1  -1   8       4563.47       4159.84        26.57 o                         
   0  -1   8        815.71        890.04         9.47 o                         
   1  -1   8         53.60         71.16         4.19 o                         
   2  -1   8       8043.46       8395.87        59.99 o                         
   3  -1   8        135.12         52.93         4.34 o                         
   4  -1   8       1296.11       1330.29        15.09 o                         
   5  -1   8       4900.08       4845.11        39.19 o                         
   6  -1   8        174.26        146.75         7.60 o                         
   7  -1   8         30.59         32.93         6.42 o                         
   8  -1   8         49.06         56.70         8.22 o                         
   9  -1   8       1111.96       1110.87        26.75 o                         
  10  -1   8        426.17        438.03        27.73 o                         
  11  -1   8          4.75          1.33        10.28 o                         
 -12   0   8        172.30        153.06        15.63 o                         
 -11   0   8        231.52        252.14        16.16 o                         
 -10   0   8          6.06         -2.38         5.89 o                         
  -9   0   8        135.94        162.47         7.02 o                         
  -8   0   8         41.99         46.86         3.93 o                         
  -7   0   8       1540.46       1427.84        16.11 o                         
  -6   0   8         90.20         96.02         4.32 o                         
  -5   0   8        383.03        355.23         6.54 o                         
  -4   0   8         24.99         61.03         3.15 o                         
  -3   0   8       7296.40       7166.03        43.45 o                         
  -2   0   8        845.96        862.20         7.96 o                         
  -1   0   8        621.96        831.36         8.67 o                         
   0   0   8      10549.21      10400.17        62.05 o                         
   1   0   8      19565.61      20034.24       121.16 o                         
   2   0   8       1114.77       1316.39        13.83 o                         
   3   0   8       3561.72       3576.82        29.35 o                         
   4   0   8       3289.71       3356.97        26.45 o                         
   5   0   8        858.64        808.40        10.41 o                         
   6   0   8       1238.34       1248.49        17.96 o                         
   7   0   8        153.77        175.94         9.87 o                         
   8   0   8         69.11         64.74         7.55 o                         
   9   0   8        343.31        359.34        16.41 o                         
  10   0   8        528.88        518.80        23.46 o                         
  11   0   8        143.41        164.85        18.58 o                         
 -12   1   8       1455.98       1550.86        36.99 o                         
 -11   1   8        719.53        657.87        19.17 o                         
 -10   1   8          4.55          3.34         5.16 o                         
  -9   1   8        446.79        436.41        11.75 o                         
  -8   1   8       4489.17       4394.97        37.60 o                         
  -7   1   8         35.24         49.47         5.03 o                         
  -6   1   8       1118.63       1018.62        13.95 o                         
  -5   1   8       2537.52       2575.96        21.82 o                         
  -4   1   8        278.43        323.54         5.76 o                         
  -3   1   8       4127.03       4344.05        28.85 o                         
  -2   1   8        199.11        220.76         4.30 o                         
  -1   1   8       2076.61       2205.59        16.73 o                         
   0   1   8        308.54        313.29         5.22 o                         
   1   1   8      15023.29      14856.91        99.09 o                         
   2   1   8       9394.94       9566.57        66.27 o                         
   3   1   8         62.53         83.59         4.21 o                         
   4   1   8        173.35        124.79         4.12 o                         
   5   1   8       7644.31       7848.10        55.89 o                         
   6   1   8        692.31        678.02        13.46 o                         
   7   1   8        237.68        224.95        10.38 o                         
   8   1   8        717.53        682.72        16.36 o                         
   9   1   8        824.74        764.86        22.72 o                         
  10   1   8        552.72        562.59        32.96 o                         
  11   1   8        682.24        712.34        42.82 o                         
 -12   2   8          1.24          6.65         9.31 o                         
 -11   2   8        332.95        351.07        14.17 o                         
 -10   2   8       1542.00       1517.84        20.62 o                         
  -9   2   8        449.60        504.10        11.57 o                         
  -8   2   8        495.66        453.55        10.51 o                         
  -7   2   8       6353.43       6482.83        48.85 o                         
  -6   2   8        186.25        250.99         7.80 o                         
  -5   2   8       5961.82       6068.18        41.01 o                         
  -4   2   8       3166.31       3119.21        22.16 o                         
  -3   2   8        526.12        499.05         6.73 o                         
  -2   2   8        434.74        537.13         6.89 o                         
  -1   2   8       3552.22       3686.64        22.73 o                         
   0   2   8       1931.69       1836.64        15.90 o                         
   1   2   8       2755.89       2765.22        23.75 o                         
   2   2   8        726.23        588.23         9.10 o                         
   3   2   8       3360.90       3487.79        28.60 o                         
   4   2   8         36.97         15.08         3.16 o                         
   5   2   8        551.23        447.47         9.19 o                         
   6   2   8        871.02        821.32        15.26 o                         
   7   2   8          2.15          3.88         5.70 o                         
   8   2   8        482.78        494.93        15.95 o                         
   9   2   8       3305.45       3248.49        54.55 o                         
  10   2   8        139.26        147.27        19.19 o                         
  11   2   8        712.54        721.52        27.27 o                         
 -11   3   8        207.27        220.25        12.34 o                         
 -10   3   8         54.87         46.42         5.94 o                         
  -9   3   8       1164.28       1127.66        16.25 o                         
  -8   3   8        380.35        408.18        10.39 o                         
  -7   3   8       1661.56       1602.96        18.84 o                         
  -6   3   8       8515.30       8959.19        61.45 o                         
  -5   3   8         55.42         71.32         3.84 o                         
  -4   3   8        258.09        219.50         5.45 o                         
  -3   3   8       2476.20       2312.74        18.36 o                         
  -2   3   8        170.00        236.20         5.58 o                         
  -1   3   8          0.56          7.76         3.03 o                         
   0   3   8       2787.94       2748.84        22.73 o                         
   1   3   8         14.98          9.73         3.21 o                         
   2   3   8        265.97        285.99         6.96 o                         
   3   3   8       8558.09       9221.60        66.58 o                         
   4   3   8       3073.07       2878.07        26.56 o                         
   5   3   8        935.11        923.89        13.40 o                         
   6   3   8        445.13        414.72        11.87 o                         
   7   3   8         16.07         22.47         6.55 o                         
   8   3   8        311.45        308.84        15.16 o                         
   9   3   8        379.70        357.88        24.16 o                         
  10   3   8       3205.12       3569.82        56.39 o                         
  11   3   8        132.43        120.96        14.56 o                         
 -11   4   8         38.92         33.58         7.83 o                         
 -10   4   8       1089.99       1081.89        19.21 o                         
  -9   4   8        129.50        164.06         8.03 o                         
  -8   4   8       2490.48       2524.91        25.42 o                         
  -7   4   8        507.93        478.27        10.69 o                         
  -6   4   8        515.03        516.33         9.06 o                         
  -5   4   8       4813.37       4724.86        32.43 o                         
  -4   4   8       2867.07       2900.30        22.90 o                         
  -3   4   8       1846.26       1722.89        15.45 o                         
  -2   4   8       1650.24       1677.32        15.28 o                         
  -1   4   8       1823.57       1934.09        19.13 o                         
   0   4   8        468.12        481.82         7.37 o                         
   1   4   8       5127.89       4868.22        35.53 o                         
   2   4   8        632.49        596.62        11.98 o                         
   3   4   8        611.13        631.36        11.62 o                         
   4   4   8       5805.84       5748.21        48.46 o                         
   5   4   8        117.73         88.93         5.69 o                         
   6   4   8          1.67          3.74         5.25 o                         
   7   4   8        197.26        213.56        12.60 o                         
   8   4   8        442.12        390.94        16.20 o                         
   9   4   8       1197.63       1199.83        32.59 o                         
  10   4   8          6.19          1.65         9.62 o                         
 -11   5   8         99.61        118.03        12.49 o                         
 -10   5   8        961.77        884.48        18.67 o                         
  -9   5   8        629.10        638.84        15.65 o                         
  -8   5   8        412.42        358.02        11.85 o                         
  -7   5   8        180.69        186.08         8.07 o                         
  -6   5   8       2054.96       2082.27        25.62 o                         
  -5   5   8       1597.41       1602.03        17.74 o                         
  -4   5   8       3453.33       3257.90        26.66 o                         
  -3   5   8       1470.73       1418.10        13.69 o                         
  -2   5   8        236.51        296.60         6.85 o                         
  -1   5   8       1032.51        917.01        12.45 o                         
   0   5   8      13246.40      13556.58        88.82 o                         
   1   5   8        260.76        293.34         6.61 o                         
   2   5   8       1222.22       1143.42        12.20 o                         
   3   5   8       2006.22       1977.46        18.66 o                         
   4   5   8         76.83        100.64         6.29 o                         
   5   5   8       5188.90       5387.37        53.49 o                         
   6   5   8        247.16        269.51        10.19 o                         
   7   5   8         64.88         64.36         7.66 o                         
   8   5   8          2.29         -8.58         6.96 o                         
   9   5   8        559.16        556.17        23.66 o                         
  10   5   8          4.49          6.63        10.36 o                         
 -11   6   8         46.21         30.31        10.91 o                         
 -10   6   8        273.55        242.96        15.81 o                         
  -9   6   8       2285.69       2380.16        35.76 o                         
  -8   6   8        899.15        832.81        16.46 o                         
  -7   6   8        691.62        641.65        16.99 o                         
  -6   6   8        124.69        129.33         8.41 o                         
  -5   6   8        915.43        865.05        14.07 o                         
  -4   6   8         84.14         89.23         4.95 o                         
  -3   6   8        291.74        358.53         7.17 o                         
  -2   6   8        156.14        154.33         5.77 o                         
  -1   6   8       3321.32       3297.07        28.97 o                         
   0   6   8       8093.78       8298.90        57.62 o                         
   1   6   8       2485.56       2381.26        24.57 o                         
   2   6   8        352.91        367.07         8.73 o                         
   3   6   8        900.47        935.64        12.23 o                         
   4   6   8       4054.91       4036.44        37.87 o                         
   5   6   8          4.33         10.00         4.81 o                         
   6   6   8         84.71         89.90         8.09 o                         
   7   6   8         21.97         22.01         6.43 o                         
   8   6   8         51.96         58.54         9.99 o                         
   9   6   8        374.73        363.96        18.69 o                         
  10   6   8       1683.08       1778.97        39.84 o                         
 -10   7   8        753.61        822.48        29.56 o                         
  -9   7   8        199.07        200.10        11.45 o                         
  -8   7   8       2560.50       2638.57        35.95 o                         
  -7   7   8         41.03         33.23         6.70 o                         
  -6   7   8         46.97         23.36         6.19 o                         
  -5   7   8       1602.60       1610.81        22.32 o                         
  -4   7   8        539.47        505.15        13.26 o                         
  -3   7   8        347.11        287.83         9.02 o                         
  -2   7   8         62.43         65.77         5.03 o                         
  -1   7   8       3636.92       3584.47        33.42 o                         
   0   7   8         32.97         25.59         3.56 o                         
   1   7   8        663.86        626.08        10.67 o                         
   2   7   8       1098.84        982.91        14.05 o                         
   3   7   8         73.86         81.34         6.27 o                         
   4   7   8       4884.72       4921.73        44.64 o                         
   5   7   8        440.75        454.56        13.04 o                         
   6   7   8          0.73          2.11         5.44 o                         
   7   7   8          0.24         -6.83         6.02 o                         
   8   7   8       1180.00       1247.02        30.47 o                         
   9   7   8        424.55        491.69        21.73 o                         
 -10   8   8        803.08        828.89        23.24 o                         
  -9   8   8       1198.39       1241.09        26.34 o                         
  -8   8   8        423.63        384.59        16.31 o                         
  -7   8   8       1256.00       1236.11        23.67 o                         
  -6   8   8          6.04          5.38         6.57 o                         
  -5   8   8       1108.45       1093.90        22.66 o                         
  -4   8   8       8174.36       8201.75        76.65 o                         
  -3   8   8        414.10        423.23        10.91 o                         
  -2   8   8         55.64         24.11         5.38 o                         
  -1   8   8        613.00        599.41        14.31 o                         
   0   8   8       1809.44       1670.01        21.85 o                         
   1   8   8          3.75          7.63         4.21 o                         
   2   8   8         66.55         82.03         5.80 o                         
   3   8   8       1281.97       1257.90        19.42 o                         
   4   8   8         86.89        102.80         8.39 o                         
   5   8   8        653.08        643.93        16.42 o                         
   6   8   8         70.08         56.44         7.97 o                         
   7   8   8       1395.37       1363.24        26.47 o                         
   8   8   8        332.58        355.36        19.90 o                         
   9   8   8        739.26        739.11        27.57 o                         
  -9   9   8       1482.69       1574.42        31.13 o                         
  -8   9   8        909.23        914.58        24.10 o                         
  -7   9   8          0.21          0.94         7.07 o                         
  -6   9   8        695.18        676.57        21.03 o                         
  -5   9   8       2124.43       2039.47        35.41 o                         
  -4   9   8        639.15        661.93        18.00 o                         
  -3   9   8        558.14        560.63        15.26 o                         
  -2   9   8       1046.73       1046.28        18.45 o                         
  -1   9   8        281.29        285.23        13.04 o                         
   0   9   8       5988.22       6009.82        59.63 o                         
   1   9   8        204.07        232.81        11.75 o                         
   2   9   8          6.10          7.04         7.05 o                         
   3   9   8        351.35        353.78        17.27 o                         
   4   9   8       2013.22       1945.40        33.43 o                         
   5   9   8        411.18        373.97        15.32 o                         
   6   9   8        212.84        180.46        12.85 o                         
   7   9   8        143.35        148.82        12.71 o                         
   8   9   8        575.84        605.91        26.48 o                         
  -9  10   8        163.92        150.50        13.40 o                         
  -8  10   8        366.31        377.96        18.29 o                         
  -7  10   8        618.07        652.58        21.66 o                         
  -6  10   8         54.19         53.42        10.03 o                         
  -5  10   8        550.08        580.09        20.86 o                         
  -4  10   8         21.23         11.22         6.56 o                         
  -3  10   8        795.74        777.72        18.65 o                         
  -2  10   8        677.53        657.38        15.87 o                         
  -1  10   8       2780.77       2710.72        35.16 o                         
   0  10   8        162.64        173.67        10.78 o                         
   1  10   8       1509.44       1490.86        26.15 o                         
   2  10   8        636.03        618.80        24.58 o                         
   3  10   8          2.64         42.80        11.08 o                         
   4  10   8       2406.94       2266.29        47.97 o                         
   5  10   8        540.61        541.64        27.46 o                         
   6  10   8        208.49        157.12        15.35 o                         
   7  10   8          3.33         -5.71        11.01 o                         
   8  10   8        749.10        740.55        51.78 o                         
  -8  11   8          0.17          5.27         9.45 o                         
  -7  11   8        425.88        430.34        19.84 o                         
  -6  11   8        262.37        241.10        14.93 o                         
  -5  11   8       1035.95        981.73        26.46 o                         
  -4  11   8        326.04        325.05        14.87 o                         
  -3  11   8       1165.80       1113.05        23.10 o                         
  -2  11   8          1.58          2.53         6.26 o
[truncated: 675,622 more chars]
